# Supplementary material for: Anchored enrichment dataset for true flies (order Diptera) reveals insights into the phylogeny of flower flies (family Syrphidae)
Source: BMC Evol Biol. 2016 Jun 29;16:143. doi: 10.1186/s12862-016-0714-0 (PMC4928351; doi:10.1186/s12862-016-0714-0)
Supplement: Additional file 2: Table S2. — Final Probe Regions. Complete listing of all regions used in alignments to generate probes. (XLSX 1446 kb) [file 12862_2016_714_MOESM2_ESM.xlsx]

## Sheet: Sheet1
Additional file 2: Table S2: Final probe regions
ProbeID	loc	ind	site
Dip1.1	1	2	0
Dip1.2	1	2	69
Dip1.3	1	2	138
Dip1.4	1	2	207
Dip1.5	1	2	276
Dip1.6	1	2	345
Dip1.7	1	2	414
Dip1.8	1	2	483
Dip1.9	1	3	0
Dip1.10	1	3	69
Dip1.11	1	3	138
Dip1.12	1	3	207
Dip1.13	1	3	276
Dip1.14	1	3	345
Dip1.15	1	3	414
Dip1.16	1	3	483
Dip1.17	1	4	0
Dip1.18	1	4	69
Dip1.19	1	4	138
Dip1.20	1	4	207
Dip1.21	1	4	276
Dip1.22	1	4	345
Dip1.23	1	4	414
Dip1.24	1	4	483
Dip1.25	1	5	0
Dip1.26	1	5	69
Dip1.27	1	5	138
Dip1.28	1	5	207
Dip1.29	1	5	276
Dip1.30	1	5	345
Dip1.31	1	5	414
Dip1.32	1	5	483
Dip1.33	1	7	0
Dip1.34	1	7	69
Dip1.35	1	7	138
Dip1.36	1	7	207
Dip1.37	1	7	276
Dip1.38	1	7	345
Dip1.39	1	7	414
Dip1.40	1	7	483
Dip1.41	1	14	0
Dip1.42	1	14	69
Dip1.43	1	14	138
Dip1.44	1	14	207
Dip1.45	1	14	276
Dip1.46	1	14	345
Dip1.47	1	14	414
Dip1.48	1	14	483
Dip1.49	1	15	0
Dip1.50	1	15	69
Dip1.51	1	15	138
Dip1.52	1	15	207
Dip1.53	1	15	276
Dip1.54	1	15	345
Dip1.55	1	15	414
Dip1.56	1	15	483
Dip1.57	1	16	0
Dip1.58	1	16	69
Dip1.59	1	16	138
Dip1.60	1	16	207
Dip1.61	1	16	276
Dip1.62	1	16	345
Dip1.63	1	16	414
Dip1.64	1	16	483
Dip1.65	1	17	0
Dip1.66	1	17	69
Dip1.67	1	17	138
Dip1.68	1	17	207
Dip1.69	1	17	276
Dip1.70	1	17	345
Dip1.71	1	17	414
Dip1.72	1	17	483
Dip1.73	1	18	0
Dip1.74	1	18	69
Dip1.75	1	18	138
Dip1.76	1	18	207
Dip1.77	1	18	276
Dip1.78	1	18	345
Dip1.79	1	18	414
Dip1.80	1	18	483
Dip1.81	1	19	0
Dip1.82	1	19	50
Dip1.83	1	20	0
Dip1.84	1	20	69
Dip1.85	1	21	0
Dip1.86	1	21	69
Dip1.87	1	21	138
Dip1.88	1	21	207
Dip1.89	1	21	276
Dip1.90	1	21	345
Dip1.91	1	21	414
Dip1.92	1	21	483
Dip1.93	2	1	0
Dip1.94	2	1	69
Dip1.95	2	2	0
Dip1.96	2	2	69
Dip1.97	2	3	0
Dip1.98	2	3	69
Dip1.99	2	4	0
Dip1.100	2	4	69
Dip1.101	2	5	0
Dip1.102	2	5	69
Dip1.103	2	6	0
Dip1.104	2	6	69
Dip1.105	2	7	0
Dip1.106	2	7	69
Dip1.107	2	8	0
Dip1.108	2	8	69
Dip1.109	2	12	0
Dip1.110	2	12	69
Dip1.111	2	13	0
Dip1.112	2	13	69
Dip1.113	2	15	0
Dip1.114	2	15	69
Dip1.115	2	16	1
Dip1.116	2	16	70
Dip1.117	2	17	0
Dip1.118	2	17	69
Dip1.119	2	19	0
Dip1.120	2	19	69
Dip1.121	2	21	0
Dip1.122	2	21	69
Dip1.123	3	1	0
Dip1.124	3	1	69
Dip1.125	3	1	138
Dip1.126	3	1	207
Dip1.127	3	1	276
Dip1.128	3	1	345
Dip1.129	3	1	414
Dip1.130	3	1	483
Dip1.131	3	1	552
Dip1.132	3	1	621
Dip1.133	3	1	690
Dip1.134	3	1	759
Dip1.135	3	1	828
Dip1.136	3	2	0
Dip1.137	3	2	69
Dip1.138	3	2	138
Dip1.139	3	2	207
Dip1.140	3	2	276
Dip1.141	3	2	345
Dip1.142	3	2	414
Dip1.143	3	2	483
Dip1.144	3	2	552
Dip1.145	3	2	621
Dip1.146	3	2	690
Dip1.147	3	2	759
Dip1.148	3	2	828
Dip1.149	3	3	0
Dip1.150	3	3	69
Dip1.151	3	3	138
Dip1.152	3	3	207
Dip1.153	3	3	276
Dip1.154	3	3	345
Dip1.155	3	3	414
Dip1.156	3	3	483
Dip1.157	3	3	552
Dip1.158	3	3	621
Dip1.159	3	3	690
Dip1.160	3	3	759
Dip1.161	3	3	828
Dip1.162	3	6	0
Dip1.163	3	6	258
Dip1.164	3	6	327
Dip1.165	3	6	396
Dip1.166	3	6	465
Dip1.167	3	6	722
Dip1.168	3	6	791
Dip1.169	3	6	860
Dip1.170	3	6	929
Dip1.171	3	6	998
Dip1.172	3	8	0
Dip1.173	3	8	69
Dip1.174	3	8	138
Dip1.175	3	8	207
Dip1.176	3	8	276
Dip1.177	3	8	345
Dip1.178	3	8	414
Dip1.179	3	8	483
Dip1.180	3	8	552
Dip1.181	3	8	621
Dip1.182	3	8	690
Dip1.183	3	8	759
Dip1.184	3	8	828
Dip1.185	3	11	0
Dip1.186	3	11	69
Dip1.187	3	11	138
Dip1.188	3	11	207
Dip1.189	3	11	276
Dip1.190	3	11	345
Dip1.191	3	11	414
Dip1.192	3	11	483
Dip1.193	3	11	552
Dip1.194	3	11	621
Dip1.195	3	11	690
Dip1.196	3	11	759
Dip1.197	3	11	828
Dip1.198	3	13	0
Dip1.199	3	13	69
Dip1.200	3	13	138
Dip1.201	3	13	207
Dip1.202	3	13	276
Dip1.203	3	13	345
Dip1.204	3	13	414
Dip1.205	3	13	483
Dip1.206	3	13	552
Dip1.207	3	13	621
Dip1.208	3	13	690
Dip1.209	3	13	759
Dip1.210	3	13	828
Dip1.211	3	14	0
Dip1.212	3	14	69
Dip1.213	3	14	138
Dip1.214	3	14	207
Dip1.215	3	14	276
Dip1.216	3	14	345
Dip1.217	3	14	414
Dip1.218	3	14	580
Dip1.219	3	14	649
Dip1.220	3	14	718
Dip1.221	3	14	787
Dip1.222	3	14	856
Dip1.223	3	15	0
Dip1.224	3	15	69
Dip1.225	3	15	138
Dip1.226	3	15	207
Dip1.227	3	15	276
Dip1.228	3	15	345
Dip1.229	3	15	414
Dip1.230	3	15	483
Dip1.231	3	15	552
Dip1.232	3	15	621
Dip1.233	3	15	690
Dip1.234	3	15	759
Dip1.235	3	16	0
Dip1.236	3	16	69
Dip1.237	3	16	138
Dip1.238	3	16	207
Dip1.239	3	16	276
Dip1.240	3	16	345
Dip1.241	3	16	414
Dip1.242	3	16	483
Dip1.243	3	16	552
Dip1.244	3	16	621
Dip1.245	3	16	690
Dip1.246	3	16	759
Dip1.247	3	16	828
Dip1.248	3	17	0
Dip1.249	3	17	69
Dip1.250	3	17	138
Dip1.251	3	17	207
Dip1.252	3	17	276
Dip1.253	3	17	345
Dip1.254	3	17	414
Dip1.255	3	17	483
Dip1.256	3	17	552
Dip1.257	3	17	621
Dip1.258	3	17	690
Dip1.259	3	17	759
Dip1.260	3	17	828
Dip1.261	3	18	0
Dip1.262	3	18	69
Dip1.263	3	18	138
Dip1.264	3	18	207
Dip1.265	3	18	276
Dip1.266	3	18	345
Dip1.267	3	18	414
Dip1.268	3	18	483
Dip1.269	3	18	552
Dip1.270	3	18	621
Dip1.271	3	18	690
Dip1.272	3	18	759
Dip1.273	3	18	828
Dip1.274	3	21	0
Dip1.275	3	21	69
Dip1.276	3	21	138
Dip1.277	3	21	207
Dip1.278	3	21	276
Dip1.279	4	1	0
Dip1.280	4	1	69
Dip1.281	4	1	138
Dip1.282	4	1	207
Dip1.283	4	1	276
Dip1.284	4	1	345
Dip1.285	4	1	414
Dip1.286	4	1	483
Dip1.287	4	1	552
Dip1.288	4	2	0
Dip1.289	4	2	69
Dip1.290	4	2	138
Dip1.291	4	2	207
Dip1.292	4	2	276
Dip1.293	4	2	345
Dip1.294	4	2	414
Dip1.295	4	2	483
Dip1.296	4	2	552
Dip1.297	4	3	0
Dip1.298	4	3	69
Dip1.299	4	3	138
Dip1.300	4	3	207
Dip1.301	4	3	276
Dip1.302	4	3	345
Dip1.303	4	3	414
Dip1.304	4	3	483
Dip1.305	4	4	0
Dip1.306	4	4	69
Dip1.307	4	4	138
Dip1.308	4	4	207
Dip1.309	4	4	276
Dip1.310	4	4	345
Dip1.311	4	4	414
Dip1.312	4	4	483
Dip1.313	4	4	552
Dip1.314	4	5	0
Dip1.315	4	5	69
Dip1.316	4	5	138
Dip1.317	4	5	207
Dip1.318	4	5	276
Dip1.319	4	5	345
Dip1.320	4	5	414
Dip1.321	4	5	483
Dip1.322	4	6	0
Dip1.323	4	6	69
Dip1.324	4	6	138
Dip1.325	4	6	207
Dip1.326	4	6	276
Dip1.327	4	6	345
Dip1.328	4	6	414
Dip1.329	4	6	483
Dip1.330	4	12	0
Dip1.331	4	12	69
Dip1.332	4	12	138
Dip1.333	4	12	207
Dip1.334	4	12	276
Dip1.335	4	12	345
Dip1.336	4	12	414
Dip1.337	4	12	483
Dip1.338	4	12	552
Dip1.339	4	14	0
Dip1.340	4	14	69
Dip1.341	4	14	138
Dip1.342	4	14	207
Dip1.343	4	14	276
Dip1.344	4	14	345
Dip1.345	4	14	414
Dip1.346	4	14	483
Dip1.347	4	14	552
Dip1.348	4	15	0
Dip1.349	4	15	69
Dip1.350	4	15	138
Dip1.351	4	15	207
Dip1.352	4	15	276
Dip1.353	4	15	345
Dip1.354	4	15	414
Dip1.355	4	15	483
Dip1.356	4	16	0
Dip1.357	4	16	69
Dip1.358	4	16	138
Dip1.359	4	16	207
Dip1.360	4	16	276
Dip1.361	4	16	345
Dip1.362	4	16	414
Dip1.363	4	16	483
Dip1.364	4	17	0
Dip1.365	4	17	69
Dip1.366	4	17	138
Dip1.367	4	17	207
Dip1.368	4	17	276
Dip1.369	4	17	345
Dip1.370	4	17	414
Dip1.371	4	17	483
Dip1.372	4	17	552
Dip1.373	4	21	0
Dip1.374	4	21	69
Dip1.375	4	21	138
Dip1.376	4	21	207
Dip1.377	4	21	276
Dip1.378	4	21	345
Dip1.379	4	21	414
Dip1.380	4	21	483
Dip1.381	4	21	552
Dip1.382	5	1	0
Dip1.383	5	1	69
Dip1.384	5	2	0
Dip1.385	5	2	69
Dip1.386	5	3	0
Dip1.387	5	3	69
Dip1.388	5	4	0
Dip1.389	5	4	69
Dip1.390	5	5	0
Dip1.391	5	5	69
Dip1.392	5	6	0
Dip1.393	5	6	69
Dip1.394	5	7	0
Dip1.395	5	7	70
Dip1.396	5	9	0
Dip1.397	5	9	69
Dip1.398	5	10	0
Dip1.399	5	10	69
Dip1.400	5	11	0
Dip1.401	5	11	69
Dip1.402	5	12	0
Dip1.403	5	12	69
Dip1.404	5	13	0
Dip1.405	5	13	69
Dip1.406	5	14	0
Dip1.407	5	14	69
Dip1.408	5	16	0
Dip1.409	5	16	69
Dip1.410	5	17	0
Dip1.411	5	17	69
Dip1.412	5	18	0
Dip1.413	5	18	69
Dip1.414	5	19	0
Dip1.415	5	19	69
Dip1.416	6	1	0
Dip1.417	6	1	69
Dip1.418	6	2	0
Dip1.419	6	2	69
Dip1.420	6	3	0
Dip1.421	6	3	69
Dip1.422	6	4	0
Dip1.423	6	4	69
Dip1.424	6	5	0
Dip1.425	6	5	69
Dip1.426	6	6	0
Dip1.427	6	6	69
Dip1.428	6	7	0
Dip1.429	6	7	69
Dip1.430	6	8	0
Dip1.431	6	8	69
Dip1.432	6	9	0
Dip1.433	6	9	69
Dip1.434	6	10	0
Dip1.435	6	10	69
Dip1.436	6	12	0
Dip1.437	6	12	69
Dip1.438	6	13	0
Dip1.439	6	13	69
Dip1.440	6	14	0
Dip1.441	6	14	69
Dip1.442	6	15	0
Dip1.443	6	15	69
Dip1.444	6	16	0
Dip1.445	6	16	69
Dip1.446	6	17	0
Dip1.447	6	17	69
Dip1.448	6	18	0
Dip1.449	6	18	59
Dip1.450	6	19	0
Dip1.451	6	19	69
Dip1.452	6	21	0
Dip1.453	6	21	69
Dip1.454	7	1	0
Dip1.455	7	1	69
Dip1.456	7	1	138
Dip1.457	7	1	207
Dip1.458	7	2	0
Dip1.459	7	2	69
Dip1.460	7	2	138
Dip1.461	7	2	207
Dip1.462	7	3	0
Dip1.463	7	3	69
Dip1.464	7	3	138
Dip1.465	7	3	207
Dip1.466	7	4	0
Dip1.467	7	4	209
Dip1.468	7	4	278
Dip1.469	7	6	0
Dip1.470	7	6	69
Dip1.471	7	6	138
Dip1.472	7	6	207
Dip1.473	7	7	0
Dip1.474	7	7	69
Dip1.475	7	7	138
Dip1.476	7	7	207
Dip1.477	7	8	0
Dip1.478	7	10	0
Dip1.479	7	10	69
Dip1.480	7	10	138
Dip1.481	7	11	0
Dip1.482	7	11	69
Dip1.483	7	11	138
Dip1.484	7	11	207
Dip1.485	7	12	0
Dip1.486	7	12	69
Dip1.487	7	12	138
Dip1.488	7	12	207
Dip1.489	7	13	0
Dip1.490	7	15	0
Dip1.491	7	15	69
Dip1.492	7	15	138
Dip1.493	7	15	207
Dip1.494	7	16	0
Dip1.495	7	16	53
Dip1.496	7	17	0
Dip1.497	7	17	69
Dip1.498	7	17	138
Dip1.499	7	17	207
Dip1.500	7	18	0
Dip1.501	7	18	69
Dip1.502	7	18	138
Dip1.503	7	18	207
Dip1.504	7	20	0
Dip1.505	7	21	0
Dip1.506	7	21	69
Dip1.507	7	21	138
Dip1.508	7	21	207
Dip1.509	8	1	0
Dip1.510	8	1	69
Dip1.511	8	1	138
Dip1.512	8	2	0
Dip1.513	8	2	69
Dip1.514	8	2	138
Dip1.515	8	3	0
Dip1.516	8	3	69
Dip1.517	8	3	138
Dip1.518	8	4	0
Dip1.519	8	4	69
Dip1.520	8	4	138
Dip1.521	8	6	0
Dip1.522	8	6	69
Dip1.523	8	6	138
Dip1.524	8	8	0
Dip1.525	8	8	69
Dip1.526	8	8	138
Dip1.527	8	11	0
Dip1.528	8	11	69
Dip1.529	8	12	0
Dip1.530	8	12	69
Dip1.531	8	12	138
Dip1.532	8	13	0
Dip1.533	8	13	69
Dip1.534	8	13	138
Dip1.535	8	14	0
Dip1.536	8	14	69
Dip1.537	8	14	138
Dip1.538	8	16	0
Dip1.539	8	16	69
Dip1.540	8	16	138
Dip1.541	9	1	0
Dip1.542	9	1	69
Dip1.543	9	1	138
Dip1.544	9	1	207
Dip1.545	9	1	276
Dip1.546	9	1	345
Dip1.547	9	1	414
Dip1.548	9	1	483
Dip1.549	9	1	552
Dip1.550	9	1	621
Dip1.551	9	1	690
Dip1.552	9	1	759
Dip1.553	9	1	828
Dip1.554	9	1	897
Dip1.555	9	2	0
Dip1.556	9	2	69
Dip1.557	9	2	138
Dip1.558	9	2	207
Dip1.559	9	2	276
Dip1.560	9	2	345
Dip1.561	9	2	414
Dip1.562	9	2	483
Dip1.563	9	2	552
Dip1.564	9	2	621
Dip1.565	9	2	690
Dip1.566	9	2	759
Dip1.567	9	2	828
Dip1.568	9	2	897
Dip1.569	9	3	0
Dip1.570	9	3	69
Dip1.571	9	3	138
Dip1.572	9	3	207
Dip1.573	9	3	276
Dip1.574	9	3	345
Dip1.575	9	3	414
Dip1.576	9	3	483
Dip1.577	9	3	552
Dip1.578	9	3	621
Dip1.579	9	3	690
Dip1.580	9	3	759
Dip1.581	9	3	828
Dip1.582	9	3	897
Dip1.583	9	4	0
Dip1.584	9	4	69
Dip1.585	9	4	138
Dip1.586	9	4	207
Dip1.587	9	4	276
Dip1.588	9	4	345
Dip1.589	9	4	414
Dip1.590	9	4	483
Dip1.591	9	4	552
Dip1.592	9	4	845
Dip1.593	9	4	914
Dip1.594	9	4	983
Dip1.595	9	6	0
Dip1.596	9	6	69
Dip1.597	9	6	138
Dip1.598	9	6	207
Dip1.599	9	6	435
Dip1.600	9	6	504
Dip1.601	9	6	573
Dip1.602	9	6	642
Dip1.603	9	6	711
Dip1.604	9	6	780
Dip1.605	9	6	849
Dip1.606	9	7	0
Dip1.607	9	7	69
Dip1.608	9	7	138
Dip1.609	9	7	207
Dip1.610	9	7	276
Dip1.611	9	7	345
Dip1.612	9	7	414
Dip1.613	9	7	483
Dip1.614	9	8	0
Dip1.615	9	8	69
Dip1.616	9	8	138
Dip1.617	9	8	207
Dip1.618	9	8	276
Dip1.619	9	8	345
Dip1.620	9	8	414
Dip1.621	9	8	483
Dip1.622	9	8	552
Dip1.623	9	8	621
Dip1.624	9	8	690
Dip1.625	9	8	759
Dip1.626	9	8	828
Dip1.627	9	8	897
Dip1.628	9	9	0
Dip1.629	9	9	69
Dip1.630	9	9	138
Dip1.631	9	9	207
Dip1.632	9	9	276
Dip1.633	9	9	345
Dip1.634	9	9	414
Dip1.635	9	9	483
Dip1.636	9	9	552
Dip1.637	9	9	621
Dip1.638	9	9	690
Dip1.639	9	9	759
Dip1.640	9	9	828
Dip1.641	9	9	897
Dip1.642	9	10	0
Dip1.643	9	10	69
Dip1.644	9	10	138
Dip1.645	9	10	207
Dip1.646	9	10	276
Dip1.647	9	10	345
Dip1.648	9	10	414
Dip1.649	9	10	483
Dip1.650	9	10	552
Dip1.651	9	10	621
Dip1.652	9	10	690
Dip1.653	9	10	759
Dip1.654	9	10	828
Dip1.655	9	10	897
Dip1.656	9	11	0
Dip1.657	9	11	69
Dip1.658	9	11	138
Dip1.659	9	11	207
Dip1.660	9	11	276
Dip1.661	9	11	345
Dip1.662	9	11	414
Dip1.663	9	11	483
Dip1.664	9	11	552
Dip1.665	9	11	621
Dip1.666	9	11	690
Dip1.667	9	11	759
Dip1.668	9	11	828
Dip1.669	9	11	897
Dip1.670	9	12	0
Dip1.671	9	12	69
Dip1.672	9	12	138
Dip1.673	9	12	207
Dip1.674	9	12	276
Dip1.675	9	12	345
Dip1.676	9	12	414
Dip1.677	9	12	483
Dip1.678	9	12	552
Dip1.679	9	12	621
Dip1.680	9	12	690
Dip1.681	9	12	759
Dip1.682	9	12	828
Dip1.683	9	12	897
Dip1.684	9	14	0
Dip1.685	9	14	69
Dip1.686	9	14	138
Dip1.687	9	14	207
Dip1.688	9	14	276
Dip1.689	9	14	345
Dip1.690	9	14	414
Dip1.691	9	14	483
Dip1.692	9	14	552
Dip1.693	9	14	621
Dip1.694	9	14	690
Dip1.695	9	14	759
Dip1.696	9	14	828
Dip1.697	9	14	897
Dip1.698	9	15	0
Dip1.699	9	15	69
Dip1.700	9	15	138
Dip1.701	9	15	207
Dip1.702	9	15	276
Dip1.703	9	15	345
Dip1.704	9	15	414
Dip1.705	9	15	483
Dip1.706	9	15	552
Dip1.707	9	15	621
Dip1.708	9	15	690
Dip1.709	9	15	759
Dip1.710	9	15	828
Dip1.711	9	15	897
Dip1.712	9	16	0
Dip1.713	9	16	69
Dip1.714	9	16	138
Dip1.715	9	16	207
Dip1.716	9	16	276
Dip1.717	9	16	345
Dip1.718	9	16	414
Dip1.719	9	16	483
Dip1.720	9	16	552
Dip1.721	9	16	621
Dip1.722	9	16	690
Dip1.723	9	16	759
Dip1.724	9	16	828
Dip1.725	9	16	897
Dip1.726	9	17	0
Dip1.727	9	17	69
Dip1.728	9	17	138
Dip1.729	9	17	207
Dip1.730	9	17	276
Dip1.731	9	17	345
Dip1.732	9	17	414
Dip1.733	9	17	483
Dip1.734	9	17	552
Dip1.735	9	17	621
Dip1.736	9	17	690
Dip1.737	9	17	759
Dip1.738	9	17	828
Dip1.739	9	17	897
Dip1.740	9	19	0
Dip1.741	9	19	69
Dip1.742	9	19	138
Dip1.743	9	19	207
Dip1.744	9	19	276
Dip1.745	9	19	345
Dip1.746	9	19	414
Dip1.747	9	19	483
Dip1.748	9	19	552
Dip1.749	9	19	621
Dip1.750	9	19	690
Dip1.751	9	19	759
Dip1.752	9	19	828
Dip1.753	9	19	897
Dip1.754	9	20	0
Dip1.755	9	20	69
Dip1.756	9	20	138
Dip1.757	9	20	207
Dip1.758	9	20	276
Dip1.759	9	20	345
Dip1.760	9	20	414
Dip1.761	9	20	483
Dip1.762	9	20	552
Dip1.763	9	20	621
Dip1.764	9	20	690
Dip1.765	9	20	759
Dip1.766	9	20	828
Dip1.767	9	21	0
Dip1.768	9	21	69
Dip1.769	9	21	138
Dip1.770	9	21	207
Dip1.771	9	21	276
Dip1.772	9	21	345
Dip1.773	9	21	414
Dip1.774	9	21	483
Dip1.775	9	21	552
Dip1.776	10	1	0
Dip1.777	10	1	69
Dip1.778	10	2	0
Dip1.779	10	2	69
Dip1.780	10	3	0
Dip1.781	10	3	69
Dip1.782	10	4	0
Dip1.783	10	4	69
Dip1.784	10	5	0
Dip1.785	10	5	69
Dip1.786	10	7	0
Dip1.787	10	7	69
Dip1.788	10	10	0
Dip1.789	10	10	69
Dip1.790	10	11	0
Dip1.791	10	11	69
Dip1.792	10	12	0
Dip1.793	10	12	69
Dip1.794	10	14	0
Dip1.795	10	14	69
Dip1.796	10	15	0
Dip1.797	10	15	69
Dip1.798	10	17	0
Dip1.799	10	17	69
Dip1.800	10	18	0
Dip1.801	11	1	0
Dip1.802	11	1	69
Dip1.803	11	1	138
Dip1.804	11	2	0
Dip1.805	11	2	69
Dip1.806	11	2	138
Dip1.807	11	3	0
Dip1.808	11	3	69
Dip1.809	11	3	138
Dip1.810	11	4	0
Dip1.811	11	4	69
Dip1.812	11	4	138
Dip1.813	11	5	0
Dip1.814	11	5	69
Dip1.815	11	5	138
Dip1.816	11	7	0
Dip1.817	11	7	69
Dip1.818	11	7	138
Dip1.819	11	8	0
Dip1.820	11	8	69
Dip1.821	11	8	138
Dip1.822	11	10	0
Dip1.823	11	10	69
Dip1.824	11	10	138
Dip1.825	11	11	0
Dip1.826	11	11	69
Dip1.827	11	11	138
Dip1.828	11	12	0
Dip1.829	11	12	69
Dip1.830	11	12	138
Dip1.831	11	13	0
Dip1.832	11	13	69
Dip1.833	11	13	138
Dip1.834	11	14	0
Dip1.835	11	14	69
Dip1.836	11	14	138
Dip1.837	11	15	0
Dip1.838	11	15	69
Dip1.839	11	15	138
Dip1.840	11	16	0
Dip1.841	11	16	69
Dip1.842	11	16	138
Dip1.843	11	17	0
Dip1.844	11	17	69
Dip1.845	11	17	138
Dip1.846	11	18	0
Dip1.847	11	18	69
Dip1.848	11	18	138
Dip1.849	11	20	0
Dip1.850	11	20	69
Dip1.851	11	20	138
Dip1.852	12	1	0
Dip1.853	12	1	69
Dip1.854	12	2	0
Dip1.855	12	2	69
Dip1.856	12	3	0
Dip1.857	12	3	69
Dip1.858	12	4	0
Dip1.859	12	4	69
Dip1.860	12	8	0
Dip1.861	12	8	69
Dip1.862	12	9	0
Dip1.863	12	9	69
Dip1.864	12	10	0
Dip1.865	12	10	69
Dip1.866	12	11	0
Dip1.867	12	11	69
Dip1.868	12	12	0
Dip1.869	12	12	69
Dip1.870	12	13	0
Dip1.871	12	13	69
Dip1.872	12	14	0
Dip1.873	12	14	69
Dip1.874	12	15	0
Dip1.875	12	15	69
Dip1.876	12	16	0
Dip1.877	12	16	69
Dip1.878	12	17	0
Dip1.879	12	17	69
Dip1.880	12	18	0
Dip1.881	12	18	69
Dip1.882	12	20	0
Dip1.883	12	20	69
Dip1.884	12	21	0
Dip1.885	12	21	69
Dip1.886	13	1	0
Dip1.887	13	1	69
Dip1.888	13	2	0
Dip1.889	13	2	69
Dip1.890	13	3	0
Dip1.891	13	3	69
Dip1.892	13	4	0
Dip1.893	13	4	69
Dip1.894	13	5	0
Dip1.895	13	5	69
Dip1.896	13	7	0
Dip1.897	13	7	69
Dip1.898	13	10	0
Dip1.899	13	10	69
Dip1.900	13	12	0
Dip1.901	13	12	69
Dip1.902	13	13	0
Dip1.903	13	13	69
Dip1.904	13	15	0
Dip1.905	13	15	35
Dip1.906	13	16	0
Dip1.907	13	16	69
Dip1.908	13	17	0
Dip1.909	13	17	69
Dip1.910	13	18	0
Dip1.911	13	18	69
Dip1.912	13	19	0
Dip1.913	13	19	69
Dip1.914	13	20	0
Dip1.915	13	20	69
Dip1.916	13	21	0
Dip1.917	13	21	69
Dip1.918	14	1	0
Dip1.919	14	1	69
Dip1.920	14	1	138
Dip1.921	14	2	0
Dip1.922	14	2	69
Dip1.923	14	2	138
Dip1.924	14	3	0
Dip1.925	14	3	69
Dip1.926	14	3	138
Dip1.927	14	4	0
Dip1.928	14	4	69
Dip1.929	14	4	138
Dip1.930	14	5	0
Dip1.931	14	5	69
Dip1.932	14	5	138
Dip1.933	14	7	0
Dip1.934	14	7	69
Dip1.935	14	7	138
Dip1.936	14	8	0
Dip1.937	14	8	69
Dip1.938	14	8	138
Dip1.939	14	11	0
Dip1.940	14	11	69
Dip1.941	14	11	138
Dip1.942	14	15	0
Dip1.943	14	15	69
Dip1.944	14	15	138
Dip1.945	14	19	0
Dip1.946	14	19	69
Dip1.947	14	19	138
Dip1.948	14	21	0
Dip1.949	14	21	69
Dip1.950	14	21	138
Dip1.951	15	1	0
Dip1.952	15	1	69
Dip1.953	15	1	138
Dip1.954	15	1	207
Dip1.955	15	1	276
Dip1.956	15	2	0
Dip1.957	15	2	69
Dip1.958	15	2	138
Dip1.959	15	2	207
Dip1.960	15	2	276
Dip1.961	15	3	0
Dip1.962	15	3	69
Dip1.963	15	3	138
Dip1.964	15	3	207
Dip1.965	15	3	276
Dip1.966	15	4	0
Dip1.967	15	4	69
Dip1.968	15	4	138
Dip1.969	15	4	207
Dip1.970	15	4	276
Dip1.971	15	6	0
Dip1.972	15	6	69
Dip1.973	15	6	138
Dip1.974	15	6	345
Dip1.975	15	7	0
Dip1.976	15	7	174
Dip1.977	15	7	243
Dip1.978	15	8	0
Dip1.979	15	8	69
Dip1.980	15	8	138
Dip1.981	15	8	207
Dip1.982	15	8	276
Dip1.983	15	9	0
Dip1.984	15	9	69
Dip1.985	15	9	138
Dip1.986	15	9	207
Dip1.987	15	9	276
Dip1.988	15	10	0
Dip1.989	15	10	69
Dip1.990	15	10	138
Dip1.991	15	10	207
Dip1.992	15	10	276
Dip1.993	15	11	0
Dip1.994	15	11	69
Dip1.995	15	11	138
Dip1.996	15	11	207
Dip1.997	15	11	276
Dip1.998	15	12	0
Dip1.999	15	12	69
Dip1.1000	15	12	138
Dip1.1001	15	12	207
Dip1.1002	15	12	276
Dip1.1003	15	13	0
Dip1.1004	15	13	69
Dip1.1005	15	13	138
Dip1.1006	15	13	207
Dip1.1007	15	13	276
Dip1.1008	15	14	0
Dip1.1009	15	14	69
Dip1.1010	15	14	138
Dip1.1011	15	14	207
Dip1.1012	15	14	276
Dip1.1013	15	15	0
Dip1.1014	15	15	69
Dip1.1015	15	15	138
Dip1.1016	15	15	207
Dip1.1017	15	15	276
Dip1.1018	15	16	0
Dip1.1019	15	16	69
Dip1.1020	15	16	138
Dip1.1021	15	16	207
Dip1.1022	15	16	276
Dip1.1023	15	17	0
Dip1.1024	15	17	69
Dip1.1025	15	17	138
Dip1.1026	15	17	207
Dip1.1027	15	17	276
Dip1.1028	15	18	0
Dip1.1029	15	18	45
Dip1.1030	15	19	0
Dip1.1031	15	19	69
Dip1.1032	15	19	138
Dip1.1033	15	21	0
Dip1.1034	15	21	177
Dip1.1035	16	1	0
Dip1.1036	16	1	69
Dip1.1037	16	2	0
Dip1.1038	16	2	69
Dip1.1039	16	3	0
Dip1.1040	16	3	69
Dip1.1041	16	4	0
Dip1.1042	16	4	69
Dip1.1043	16	5	0
Dip1.1044	16	5	69
Dip1.1045	16	6	127
Dip1.1046	16	6	185
Dip1.1047	16	7	0
Dip1.1048	16	7	69
Dip1.1049	16	10	0
Dip1.1050	16	10	69
Dip1.1051	16	12	0
Dip1.1052	16	12	69
Dip1.1053	16	13	0
Dip1.1054	16	13	69
Dip1.1055	16	14	0
Dip1.1056	16	14	69
Dip1.1057	16	15	0
Dip1.1058	16	15	69
Dip1.1059	16	16	0
Dip1.1060	16	16	69
Dip1.1061	16	17	0
Dip1.1062	16	17	69
Dip1.1063	16	19	0
Dip1.1064	16	19	69
Dip1.1065	16	21	0
Dip1.1066	16	21	69
Dip1.1067	17	1	0
Dip1.1068	17	1	39
Dip1.1069	17	2	0
Dip1.1070	17	2	39
Dip1.1071	17	3	0
Dip1.1072	17	3	39
Dip1.1073	17	4	0
Dip1.1074	17	4	39
Dip1.1075	17	5	0
Dip1.1076	17	5	38
Dip1.1077	17	6	0
Dip1.1078	17	6	39
Dip1.1079	17	7	0
Dip1.1080	17	7	38
Dip1.1081	17	8	0
Dip1.1082	17	8	38
Dip1.1083	17	9	0
Dip1.1084	17	9	38
Dip1.1085	17	10	0
Dip1.1086	17	10	38
Dip1.1087	17	11	0
Dip1.1088	17	11	38
Dip1.1089	17	12	0
Dip1.1090	17	12	38
Dip1.1091	17	13	0
Dip1.1092	17	13	38
Dip1.1093	17	14	0
Dip1.1094	17	14	38
Dip1.1095	17	15	0
Dip1.1096	17	15	38
Dip1.1097	17	16	0
Dip1.1098	17	16	38
Dip1.1099	17	17	0
Dip1.1100	17	17	38
Dip1.1101	17	18	0
Dip1.1102	17	18	38
Dip1.1103	17	19	0
Dip1.1104	17	19	38
Dip1.1105	17	20	1
Dip1.1106	17	20	37
Dip1.1107	18	1	0
Dip1.1108	18	1	69
Dip1.1109	18	1	138
Dip1.1110	18	1	207
Dip1.1111	18	1	276
Dip1.1112	18	2	0
Dip1.1113	18	2	69
Dip1.1114	18	2	138
Dip1.1115	18	2	207
Dip1.1116	18	2	276
Dip1.1117	18	3	0
Dip1.1118	18	3	69
Dip1.1119	18	3	138
Dip1.1120	18	3	207
Dip1.1121	18	3	276
Dip1.1122	18	4	0
Dip1.1123	18	4	69
Dip1.1124	18	4	138
Dip1.1125	18	4	352
Dip1.1126	18	5	0
Dip1.1127	18	5	69
Dip1.1128	18	5	138
Dip1.1129	18	5	207
Dip1.1130	18	5	276
Dip1.1131	18	7	0
Dip1.1132	18	7	69
Dip1.1133	18	7	138
Dip1.1134	18	7	207
Dip1.1135	18	7	276
Dip1.1136	18	12	0
Dip1.1137	18	12	69
Dip1.1138	18	12	138
Dip1.1139	18	12	207
Dip1.1140	18	12	276
Dip1.1141	18	13	0
Dip1.1142	18	13	69
Dip1.1143	18	13	138
Dip1.1144	18	13	207
Dip1.1145	18	13	276
Dip1.1146	18	14	0
Dip1.1147	18	14	69
Dip1.1148	18	14	138
Dip1.1149	18	14	207
Dip1.1150	18	14	276
Dip1.1151	18	15	0
Dip1.1152	18	15	69
Dip1.1153	18	15	138
Dip1.1154	18	15	207
Dip1.1155	18	15	276
Dip1.1156	18	16	0
Dip1.1157	18	16	69
Dip1.1158	18	16	138
Dip1.1159	18	16	207
Dip1.1160	18	16	276
Dip1.1161	18	17	0
Dip1.1162	18	17	69
Dip1.1163	18	17	138
Dip1.1164	18	17	207
Dip1.1165	18	21	0
Dip1.1166	18	21	69
Dip1.1167	18	21	138
Dip1.1168	19	1	0
Dip1.1169	19	1	69
Dip1.1170	19	1	138
Dip1.1171	19	1	207
Dip1.1172	19	2	0
Dip1.1173	19	2	69
Dip1.1174	19	2	138
Dip1.1175	19	2	207
Dip1.1176	19	3	0
Dip1.1177	19	3	69
Dip1.1178	19	3	138
Dip1.1179	19	3	207
Dip1.1180	19	4	0
Dip1.1181	19	4	69
Dip1.1182	19	4	138
Dip1.1183	19	5	0
Dip1.1184	19	5	69
Dip1.1185	19	5	138
Dip1.1186	19	5	207
Dip1.1187	19	7	0
Dip1.1188	19	7	69
Dip1.1189	19	7	138
Dip1.1190	19	7	207
Dip1.1191	19	11	0
Dip1.1192	19	11	69
Dip1.1193	19	11	138
Dip1.1194	19	12	0
Dip1.1195	19	12	69
Dip1.1196	19	12	138
Dip1.1197	19	13	0
Dip1.1198	19	13	69
Dip1.1199	19	14	0
Dip1.1200	19	14	69
Dip1.1201	19	14	138
Dip1.1202	19	14	207
Dip1.1203	19	15	0
Dip1.1204	19	15	69
Dip1.1205	19	15	138
Dip1.1206	19	15	207
Dip1.1207	19	16	0
Dip1.1208	19	16	69
Dip1.1209	19	16	138
Dip1.1210	19	16	207
Dip1.1211	19	17	0
Dip1.1212	19	17	69
Dip1.1213	19	17	138
Dip1.1214	19	17	207
Dip1.1215	20	1	0
Dip1.1216	20	1	69
Dip1.1217	20	2	0
Dip1.1218	20	2	69
Dip1.1219	20	3	0
Dip1.1220	20	3	69
Dip1.1221	20	4	0
Dip1.1222	20	4	69
Dip1.1223	20	5	0
Dip1.1224	20	5	69
Dip1.1225	20	6	0
Dip1.1226	20	6	69
Dip1.1227	20	7	0
Dip1.1228	20	7	69
Dip1.1229	20	8	0
Dip1.1230	20	8	69
Dip1.1231	20	9	0
Dip1.1232	20	9	69
Dip1.1233	20	10	0
Dip1.1234	20	10	69
Dip1.1235	20	11	0
Dip1.1236	20	11	69
Dip1.1237	20	12	0
Dip1.1238	20	12	69
Dip1.1239	20	13	0
Dip1.1240	20	13	69
Dip1.1241	20	14	0
Dip1.1242	20	14	69
Dip1.1243	20	15	0
Dip1.1244	20	15	69
Dip1.1245	20	16	0
Dip1.1246	20	16	69
Dip1.1247	20	18	0
Dip1.1248	20	18	69
Dip1.1249	20	21	0
Dip1.1250	20	21	67
Dip1.1251	21	1	0
Dip1.1252	21	1	69
Dip1.1253	21	2	0
Dip1.1254	21	2	69
Dip1.1255	21	3	0
Dip1.1256	21	3	69
Dip1.1257	21	4	0
Dip1.1258	21	4	69
Dip1.1259	21	6	0
Dip1.1260	21	6	69
Dip1.1261	21	7	0
Dip1.1262	21	7	69
Dip1.1263	21	8	0
Dip1.1264	21	8	69
Dip1.1265	21	10	0
Dip1.1266	21	10	69
Dip1.1267	21	11	0
Dip1.1268	21	11	69
Dip1.1269	21	12	0
Dip1.1270	21	12	69
Dip1.1271	21	13	0
Dip1.1272	21	13	69
Dip1.1273	21	14	0
Dip1.1274	21	14	69
Dip1.1275	21	15	0
Dip1.1276	21	15	69
Dip1.1277	21	16	0
Dip1.1278	21	16	69
Dip1.1279	21	17	0
Dip1.1280	21	17	69
Dip1.1281	21	18	0
Dip1.1282	21	18	69
Dip1.1283	21	19	0
Dip1.1284	21	19	69
Dip1.1285	21	20	0
Dip1.1286	21	20	69
Dip1.1287	21	21	0
Dip1.1288	21	21	69
Dip1.1289	22	1	0
Dip1.1290	22	1	69
Dip1.1291	22	2	0
Dip1.1292	22	2	69
Dip1.1293	22	3	0
Dip1.1294	22	3	69
Dip1.1295	22	4	0
Dip1.1296	22	4	65
Dip1.1297	22	5	0
Dip1.1298	22	5	69
Dip1.1299	22	6	0
Dip1.1300	22	6	69
Dip1.1301	22	7	0
Dip1.1302	22	7	69
Dip1.1303	22	8	0
Dip1.1304	22	8	65
Dip1.1305	22	9	0
Dip1.1306	22	9	65
Dip1.1307	22	10	0
Dip1.1308	22	10	65
Dip1.1309	22	11	0
Dip1.1310	22	11	65
Dip1.1311	22	12	0
Dip1.1312	22	12	65
Dip1.1313	22	13	0
Dip1.1314	22	13	65
Dip1.1315	22	14	0
Dip1.1316	22	14	65
Dip1.1317	22	15	0
Dip1.1318	22	15	65
Dip1.1319	22	16	0
Dip1.1320	22	16	65
Dip1.1321	22	17	0
Dip1.1322	22	17	65
Dip1.1323	22	19	0
Dip1.1324	22	19	65
Dip1.1325	22	20	0
Dip1.1326	22	20	65
Dip1.1327	22	21	0
Dip1.1328	22	21	65
Dip1.1329	23	1	0
Dip1.1330	23	1	69
Dip1.1331	23	2	0
Dip1.1332	23	2	69
Dip1.1333	23	3	0
Dip1.1334	23	3	69
Dip1.1335	23	4	0
Dip1.1336	23	4	69
Dip1.1337	23	5	0
Dip1.1338	23	5	69
Dip1.1339	23	10	0
Dip1.1340	23	10	69
Dip1.1341	23	11	0
Dip1.1342	23	11	69
Dip1.1343	23	12	0
Dip1.1344	23	12	69
Dip1.1345	23	13	0
Dip1.1346	23	13	69
Dip1.1347	23	15	0
Dip1.1348	23	15	69
Dip1.1349	23	17	0
Dip1.1350	23	17	69
Dip1.1351	23	18	0
Dip1.1352	23	18	69
Dip1.1353	23	19	0
Dip1.1354	23	19	69
Dip1.1355	23	20	0
Dip1.1356	23	20	69
Dip1.1357	23	21	0
Dip1.1358	23	21	69
Dip1.1359	24	1	0
Dip1.1360	24	1	69
Dip1.1361	24	1	138
Dip1.1362	24	1	207
Dip1.1363	24	1	276
Dip1.1364	24	1	345
Dip1.1365	24	1	414
Dip1.1366	24	2	0
Dip1.1367	24	2	69
Dip1.1368	24	2	138
Dip1.1369	24	2	207
Dip1.1370	24	2	276
Dip1.1371	24	2	345
Dip1.1372	24	2	414
Dip1.1373	24	3	0
Dip1.1374	24	3	69
Dip1.1375	24	3	138
Dip1.1376	24	3	207
Dip1.1377	24	3	276
Dip1.1378	24	3	345
Dip1.1379	24	3	414
Dip1.1380	24	4	0
Dip1.1381	24	4	69
Dip1.1382	24	4	288
Dip1.1383	24	4	357
Dip1.1384	24	4	426
Dip1.1385	24	4	495
Dip1.1386	24	6	0
Dip1.1387	24	6	69
Dip1.1388	24	6	292
Dip1.1389	24	6	361
Dip1.1390	24	6	430
Dip1.1391	24	6	499
Dip1.1392	24	7	0
Dip1.1393	24	7	69
Dip1.1394	24	7	138
Dip1.1395	24	7	207
Dip1.1396	24	7	276
Dip1.1397	24	7	345
Dip1.1398	24	7	414
Dip1.1399	24	8	0
Dip1.1400	24	8	69
Dip1.1401	24	8	138
Dip1.1402	24	8	207
Dip1.1403	24	8	276
Dip1.1404	24	8	345
Dip1.1405	24	8	414
Dip1.1406	24	10	0
Dip1.1407	24	10	69
Dip1.1408	24	10	138
Dip1.1409	24	10	207
Dip1.1410	24	10	276
Dip1.1411	24	10	345
Dip1.1412	24	11	0
Dip1.1413	24	11	69
Dip1.1414	24	11	138
Dip1.1415	24	11	207
Dip1.1416	24	11	276
Dip1.1417	24	11	345
Dip1.1418	24	11	414
Dip1.1419	24	12	0
Dip1.1420	24	12	69
Dip1.1421	24	12	138
Dip1.1422	24	12	207
Dip1.1423	24	12	276
Dip1.1424	24	12	345
Dip1.1425	24	12	414
Dip1.1426	24	13	0
Dip1.1427	24	13	69
Dip1.1428	24	13	138
Dip1.1429	24	13	207
Dip1.1430	24	13	276
Dip1.1431	24	13	345
Dip1.1432	24	13	414
Dip1.1433	24	15	0
Dip1.1434	24	15	69
Dip1.1435	24	15	138
Dip1.1436	24	15	207
Dip1.1437	24	15	276
Dip1.1438	24	15	345
Dip1.1439	24	15	414
Dip1.1440	24	16	0
Dip1.1441	24	16	69
Dip1.1442	24	16	138
Dip1.1443	24	16	207
Dip1.1444	24	16	276
Dip1.1445	24	16	345
Dip1.1446	24	16	414
Dip1.1447	24	17	0
Dip1.1448	24	17	69
Dip1.1449	24	17	138
Dip1.1450	24	17	207
Dip1.1451	24	17	276
Dip1.1452	24	17	345
Dip1.1453	24	17	414
Dip1.1454	24	18	0
Dip1.1455	24	18	69
Dip1.1456	24	18	138
Dip1.1457	24	18	207
Dip1.1458	24	18	276
Dip1.1459	24	18	345
Dip1.1460	24	18	414
Dip1.1461	24	19	0
Dip1.1462	24	19	69
Dip1.1463	24	19	138
Dip1.1464	24	19	207
Dip1.1465	24	19	276
Dip1.1466	24	19	345
Dip1.1467	24	19	414
Dip1.1468	24	20	0
Dip1.1469	24	20	69
Dip1.1470	24	20	138
Dip1.1471	24	20	207
Dip1.1472	24	20	276
Dip1.1473	24	20	345
Dip1.1474	24	20	414
Dip1.1475	24	21	0
Dip1.1476	24	21	69
Dip1.1477	24	21	138
Dip1.1478	24	21	207
Dip1.1479	24	21	276
Dip1.1480	24	21	345
Dip1.1481	24	21	414
Dip1.1482	25	1	0
Dip1.1483	25	2	0
Dip1.1484	25	4	0
Dip1.1485	25	5	0
Dip1.1486	25	6	0
Dip1.1487	25	7	0
Dip1.1488	25	8	0
Dip1.1489	25	9	0
Dip1.1490	25	10	0
Dip1.1491	25	11	0
Dip1.1492	25	12	0
Dip1.1493	25	13	0
Dip1.1494	25	14	0
Dip1.1495	25	15	0
Dip1.1496	25	16	0
Dip1.1497	25	17	0
Dip1.1498	25	18	0
Dip1.1499	25	21	0
Dip1.1500	26	1	0
Dip1.1501	26	1	69
Dip1.1502	26	1	138
Dip1.1503	26	1	207
Dip1.1504	26	1	276
Dip1.1505	26	1	345
Dip1.1506	26	2	0
Dip1.1507	26	2	69
Dip1.1508	26	2	138
Dip1.1509	26	2	207
Dip1.1510	26	2	276
Dip1.1511	26	2	345
Dip1.1512	26	3	0
Dip1.1513	26	3	69
Dip1.1514	26	3	138
Dip1.1515	26	3	207
Dip1.1516	26	3	276
Dip1.1517	26	3	345
Dip1.1518	26	4	0
Dip1.1519	26	4	69
Dip1.1520	26	4	138
Dip1.1521	26	4	207
Dip1.1522	26	4	276
Dip1.1523	26	4	345
Dip1.1524	26	5	0
Dip1.1525	26	5	69
Dip1.1526	26	5	138
Dip1.1527	26	5	207
Dip1.1528	26	5	276
Dip1.1529	26	5	345
Dip1.1530	26	6	0
Dip1.1531	26	6	69
Dip1.1532	26	6	138
Dip1.1533	26	6	207
Dip1.1534	26	6	276
Dip1.1535	26	6	345
Dip1.1536	26	7	0
Dip1.1537	26	7	69
Dip1.1538	26	7	138
Dip1.1539	26	7	207
Dip1.1540	26	7	276
Dip1.1541	26	7	345
Dip1.1542	26	9	0
Dip1.1543	26	9	69
Dip1.1544	26	9	138
Dip1.1545	26	9	207
Dip1.1546	26	9	276
Dip1.1547	26	9	345
Dip1.1548	26	10	0
Dip1.1549	26	10	69
Dip1.1550	26	10	138
Dip1.1551	26	10	207
Dip1.1552	26	10	276
Dip1.1553	26	12	0
Dip1.1554	26	12	69
Dip1.1555	26	12	138
Dip1.1556	26	12	207
Dip1.1557	26	12	276
Dip1.1558	26	12	345
Dip1.1559	26	13	0
Dip1.1560	26	13	69
Dip1.1561	26	13	138
Dip1.1562	26	13	207
Dip1.1563	26	13	276
Dip1.1564	26	13	345
Dip1.1565	26	14	0
Dip1.1566	26	14	69
Dip1.1567	26	14	138
Dip1.1568	26	14	207
Dip1.1569	26	14	276
Dip1.1570	26	14	345
Dip1.1571	26	15	0
Dip1.1572	26	15	69
Dip1.1573	26	15	138
Dip1.1574	26	15	207
Dip1.1575	26	15	276
Dip1.1576	26	15	345
Dip1.1577	26	16	0
Dip1.1578	26	16	69
Dip1.1579	26	16	138
Dip1.1580	26	16	207
Dip1.1581	26	16	276
Dip1.1582	26	16	345
Dip1.1583	26	17	0
Dip1.1584	26	17	69
Dip1.1585	26	17	138
Dip1.1586	26	17	207
Dip1.1587	26	17	276
Dip1.1588	26	17	345
Dip1.1589	26	18	0
Dip1.1590	26	18	69
Dip1.1591	26	18	138
Dip1.1592	26	18	207
Dip1.1593	26	18	276
Dip1.1594	26	18	345
Dip1.1595	26	19	0
Dip1.1596	26	19	69
Dip1.1597	26	19	138
Dip1.1598	26	19	207
Dip1.1599	26	19	276
Dip1.1600	26	19	345
Dip1.1601	26	21	0
Dip1.1602	26	21	69
Dip1.1603	26	21	138
Dip1.1604	27	1	0
Dip1.1605	27	1	69
Dip1.1606	27	1	138
Dip1.1607	27	1	207
Dip1.1608	27	1	276
Dip1.1609	27	1	345
Dip1.1610	27	1	414
Dip1.1611	27	1	483
Dip1.1612	27	1	552
Dip1.1613	27	1	621
Dip1.1614	27	1	690
Dip1.1615	27	1	759
Dip1.1616	27	2	0
Dip1.1617	27	2	69
Dip1.1618	27	2	138
Dip1.1619	27	2	207
Dip1.1620	27	2	276
Dip1.1621	27	2	345
Dip1.1622	27	2	414
Dip1.1623	27	2	483
Dip1.1624	27	2	552
Dip1.1625	27	2	621
Dip1.1626	27	2	690
Dip1.1627	27	2	759
Dip1.1628	27	3	0
Dip1.1629	27	3	69
Dip1.1630	27	3	138
Dip1.1631	27	3	207
Dip1.1632	27	3	276
Dip1.1633	27	3	345
Dip1.1634	27	3	414
Dip1.1635	27	3	483
Dip1.1636	27	3	552
Dip1.1637	27	3	621
Dip1.1638	27	3	690
Dip1.1639	27	3	759
Dip1.1640	27	4	0
Dip1.1641	27	4	69
Dip1.1642	27	4	138
Dip1.1643	27	4	207
Dip1.1644	27	4	276
Dip1.1645	27	4	345
Dip1.1646	27	4	414
Dip1.1647	27	4	483
Dip1.1648	27	4	552
Dip1.1649	27	4	621
Dip1.1650	27	4	690
Dip1.1651	27	4	759
Dip1.1652	27	5	0
Dip1.1653	27	5	69
Dip1.1654	27	5	138
Dip1.1655	27	5	207
Dip1.1656	27	5	276
Dip1.1657	27	5	345
Dip1.1658	27	5	414
Dip1.1659	27	5	483
Dip1.1660	27	5	552
Dip1.1661	27	5	621
Dip1.1662	27	5	690
Dip1.1663	27	5	759
Dip1.1664	27	7	0
Dip1.1665	27	7	69
Dip1.1666	27	7	138
Dip1.1667	27	7	207
Dip1.1668	27	7	276
Dip1.1669	27	7	345
Dip1.1670	27	7	414
Dip1.1671	27	7	483
Dip1.1672	27	7	552
Dip1.1673	27	7	621
Dip1.1674	27	7	690
Dip1.1675	27	7	759
Dip1.1676	27	8	0
Dip1.1677	27	8	69
Dip1.1678	27	8	138
Dip1.1679	27	8	207
Dip1.1680	27	8	276
Dip1.1681	27	8	345
Dip1.1682	27	8	414
Dip1.1683	27	8	483
Dip1.1684	27	8	552
Dip1.1685	27	8	621
Dip1.1686	27	8	690
Dip1.1687	27	8	759
Dip1.1688	27	12	0
Dip1.1689	27	12	69
Dip1.1690	27	12	138
Dip1.1691	27	12	207
Dip1.1692	27	12	276
Dip1.1693	27	12	345
Dip1.1694	27	12	414
Dip1.1695	27	12	483
Dip1.1696	27	12	552
Dip1.1697	27	12	621
Dip1.1698	27	12	690
Dip1.1699	27	12	759
Dip1.1700	27	13	0
Dip1.1701	27	13	69
Dip1.1702	27	13	138
Dip1.1703	27	13	207
Dip1.1704	27	13	276
Dip1.1705	27	13	345
Dip1.1706	27	13	414
Dip1.1707	27	13	483
Dip1.1708	27	13	552
Dip1.1709	27	13	621
Dip1.1710	27	13	690
Dip1.1711	27	13	759
Dip1.1712	27	14	0
Dip1.1713	27	14	69
Dip1.1714	27	14	138
Dip1.1715	27	14	207
Dip1.1716	27	14	276
Dip1.1717	27	14	345
Dip1.1718	27	14	414
Dip1.1719	27	14	483
Dip1.1720	27	14	552
Dip1.1721	27	14	621
Dip1.1722	27	14	690
Dip1.1723	27	15	0
Dip1.1724	27	15	69
Dip1.1725	27	15	138
Dip1.1726	27	15	207
Dip1.1727	27	15	276
Dip1.1728	27	15	345
Dip1.1729	27	15	414
Dip1.1730	27	15	483
Dip1.1731	27	15	552
Dip1.1732	27	15	621
Dip1.1733	27	15	690
Dip1.1734	27	15	759
Dip1.1735	27	16	0
Dip1.1736	27	16	69
Dip1.1737	27	16	138
Dip1.1738	27	16	207
Dip1.1739	27	16	276
Dip1.1740	27	16	345
Dip1.1741	27	16	414
Dip1.1742	27	16	483
Dip1.1743	27	16	552
Dip1.1744	27	16	621
Dip1.1745	27	16	690
Dip1.1746	27	16	759
Dip1.1747	27	17	0
Dip1.1748	27	17	69
Dip1.1749	27	17	138
Dip1.1750	27	17	207
Dip1.1751	27	17	276
Dip1.1752	27	17	345
Dip1.1753	27	17	414
Dip1.1754	27	17	483
Dip1.1755	27	17	552
Dip1.1756	27	17	621
Dip1.1757	27	17	690
Dip1.1758	27	17	759
Dip1.1759	27	19	0
Dip1.1760	27	19	69
Dip1.1761	27	19	138
Dip1.1762	27	19	207
Dip1.1763	27	19	276
Dip1.1764	27	19	345
Dip1.1765	27	19	414
Dip1.1766	27	19	483
Dip1.1767	27	19	552
Dip1.1768	27	19	621
Dip1.1769	27	19	690
Dip1.1770	27	19	759
Dip1.1771	28	1	0
Dip1.1772	28	1	69
Dip1.1773	28	1	138
Dip1.1774	28	1	207
Dip1.1775	28	1	276
Dip1.1776	28	1	345
Dip1.1777	28	1	414
Dip1.1778	28	1	483
Dip1.1779	28	1	552
Dip1.1780	28	1	621
Dip1.1781	28	1	690
Dip1.1782	28	1	759
Dip1.1783	28	1	828
Dip1.1784	28	1	897
Dip1.1785	28	1	966
Dip1.1786	28	1	1035
Dip1.1787	28	2	0
Dip1.1788	28	2	69
Dip1.1789	28	2	138
Dip1.1790	28	2	207
Dip1.1791	28	2	276
Dip1.1792	28	2	345
Dip1.1793	28	2	414
Dip1.1794	28	2	483
Dip1.1795	28	2	552
Dip1.1796	28	2	621
Dip1.1797	28	2	690
Dip1.1798	28	2	759
Dip1.1799	28	2	828
Dip1.1800	28	2	897
Dip1.1801	28	2	966
Dip1.1802	28	2	1035
Dip1.1803	28	3	0
Dip1.1804	28	3	69
Dip1.1805	28	3	138
Dip1.1806	28	3	207
Dip1.1807	28	3	276
Dip1.1808	28	3	345
Dip1.1809	28	3	414
Dip1.1810	28	3	483
Dip1.1811	28	3	552
Dip1.1812	28	3	621
Dip1.1813	28	3	690
Dip1.1814	28	3	759
Dip1.1815	28	3	828
Dip1.1816	28	3	897
Dip1.1817	28	3	966
Dip1.1818	28	3	1035
Dip1.1819	28	4	0
Dip1.1820	28	4	69
Dip1.1821	28	4	138
Dip1.1822	28	4	207
Dip1.1823	28	4	276
Dip1.1824	28	4	345
Dip1.1825	28	4	414
Dip1.1826	28	4	483
Dip1.1827	28	4	552
Dip1.1828	28	4	621
Dip1.1829	28	4	690
Dip1.1830	28	4	759
Dip1.1831	28	4	828
Dip1.1832	28	4	897
Dip1.1833	28	4	966
Dip1.1834	28	4	1035
Dip1.1835	28	5	0
Dip1.1836	28	5	69
Dip1.1837	28	5	138
Dip1.1838	28	5	207
Dip1.1839	28	5	276
Dip1.1840	28	5	345
Dip1.1841	28	5	414
Dip1.1842	28	5	483
Dip1.1843	28	5	552
Dip1.1844	28	5	621
Dip1.1845	28	5	690
Dip1.1846	28	5	759
Dip1.1847	28	5	828
Dip1.1848	28	5	897
Dip1.1849	28	5	966
Dip1.1850	28	5	1035
Dip1.1851	28	6	0
Dip1.1852	28	6	69
Dip1.1853	28	6	138
Dip1.1854	28	6	207
Dip1.1855	28	6	276
Dip1.1856	28	6	345
Dip1.1857	28	6	414
Dip1.1858	28	6	483
Dip1.1859	28	6	552
Dip1.1860	28	6	621
Dip1.1861	28	6	690
Dip1.1862	28	6	759
Dip1.1863	28	6	828
Dip1.1864	28	6	897
Dip1.1865	28	6	966
Dip1.1866	28	6	1035
Dip1.1867	28	7	0
Dip1.1868	28	7	69
Dip1.1869	28	7	138
Dip1.1870	28	7	207
Dip1.1871	28	7	276
Dip1.1872	28	7	345
Dip1.1873	28	7	414
Dip1.1874	28	7	483
Dip1.1875	28	7	552
Dip1.1876	28	7	621
Dip1.1877	28	7	690
Dip1.1878	28	7	759
Dip1.1879	28	7	828
Dip1.1880	28	7	897
Dip1.1881	28	7	966
Dip1.1882	28	10	0
Dip1.1883	28	10	69
Dip1.1884	28	10	138
Dip1.1885	28	10	207
Dip1.1886	28	10	276
Dip1.1887	28	10	345
Dip1.1888	28	10	414
Dip1.1889	28	10	483
Dip1.1890	28	10	552
Dip1.1891	28	10	621
Dip1.1892	28	10	690
Dip1.1893	28	10	759
Dip1.1894	28	10	828
Dip1.1895	28	10	897
Dip1.1896	28	10	966
Dip1.1897	28	10	1035
Dip1.1898	28	12	0
Dip1.1899	28	12	69
Dip1.1900	28	12	138
Dip1.1901	28	12	207
Dip1.1902	28	12	276
Dip1.1903	28	12	345
Dip1.1904	28	12	414
Dip1.1905	28	12	483
Dip1.1906	28	12	552
Dip1.1907	28	12	621
Dip1.1908	28	12	690
Dip1.1909	28	12	759
Dip1.1910	28	12	828
Dip1.1911	28	12	897
Dip1.1912	28	12	966
Dip1.1913	28	12	1035
Dip1.1914	28	13	0
Dip1.1915	28	13	69
Dip1.1916	28	13	138
Dip1.1917	28	13	207
Dip1.1918	28	13	276
Dip1.1919	28	13	345
Dip1.1920	28	13	414
Dip1.1921	28	13	483
Dip1.1922	28	13	552
Dip1.1923	28	13	621
Dip1.1924	28	13	690
Dip1.1925	28	13	759
Dip1.1926	28	13	828
Dip1.1927	28	13	897
Dip1.1928	28	13	966
Dip1.1929	28	13	1035
Dip1.1930	28	14	0
Dip1.1931	28	14	69
Dip1.1932	28	14	138
Dip1.1933	28	14	207
Dip1.1934	28	14	276
Dip1.1935	28	14	345
Dip1.1936	28	14	414
Dip1.1937	28	14	483
Dip1.1938	28	14	552
Dip1.1939	28	14	621
Dip1.1940	28	14	690
Dip1.1941	28	14	759
Dip1.1942	28	14	828
Dip1.1943	28	14	897
Dip1.1944	28	14	966
Dip1.1945	28	15	0
Dip1.1946	28	15	69
Dip1.1947	28	15	138
Dip1.1948	28	15	207
Dip1.1949	28	15	276
Dip1.1950	28	15	345
Dip1.1951	28	15	414
Dip1.1952	28	16	0
Dip1.1953	28	16	69
Dip1.1954	28	16	138
Dip1.1955	28	16	207
Dip1.1956	28	16	276
Dip1.1957	28	16	345
Dip1.1958	28	16	414
Dip1.1959	28	16	483
Dip1.1960	28	16	552
Dip1.1961	28	16	621
Dip1.1962	28	16	690
Dip1.1963	28	16	759
Dip1.1964	28	16	828
Dip1.1965	28	16	897
Dip1.1966	28	16	966
Dip1.1967	28	16	1035
Dip1.1968	28	17	0
Dip1.1969	28	17	69
Dip1.1970	28	17	138
Dip1.1971	28	17	207
Dip1.1972	28	17	276
Dip1.1973	28	17	345
Dip1.1974	28	17	414
Dip1.1975	28	17	483
Dip1.1976	28	17	552
Dip1.1977	28	17	621
Dip1.1978	28	17	690
Dip1.1979	28	17	759
Dip1.1980	28	17	828
Dip1.1981	28	17	897
Dip1.1982	28	17	966
Dip1.1983	28	17	1035
Dip1.1984	28	18	0
Dip1.1985	28	18	69
Dip1.1986	28	18	138
Dip1.1987	28	18	207
Dip1.1988	28	18	276
Dip1.1989	28	18	345
Dip1.1990	28	18	414
Dip1.1991	28	18	483
Dip1.1992	28	18	552
Dip1.1993	28	18	621
Dip1.1994	28	18	690
Dip1.1995	28	18	759
Dip1.1996	28	18	828
Dip1.1997	28	18	897
Dip1.1998	28	18	966
[truncated: 55,683 more rows]
