# Supplementary material for: Anchored enrichment dataset for true flies (order Diptera) reveals insights into the phylogeny of flower flies (family Syrphidae)
Source: BMC Evol Biol. 2016 Jun 29;16:143. doi: 10.1186/s12862-016-0714-0 (PMC4928351; doi:10.1186/s12862-016-0714-0)
Supplement: Additional file 3: Table S3. — Final Probe Sequences. Complete listing of all final probes used for Diptera genome amplification. (XLSX 3101 kb) [file 12862_2016_714_MOESM3_ESM.xlsx]

## Sheet: Sheet1
Additional file 3: Table S3: Final probe sequences
TargetID	ProbeID	Sequence
Diptera_L1	Dip1.1	CAGGTGATTGAGTTCCACGAGGACTTTTGCGACGGCACACTGCTCTGTGCGCTCGTCGAAGGGCTGCAGAAGCGTCCGCTCAAACCGTCCTGGAACAAGCGGCCCGCCAACCAGCACCAC
Diptera_L1	Dip1.2	AAGCGTCCGCTCAAACCGTCCTGGAACAAGCGGCCCGCCAACCAGCACCACTACCTGGAGAACGTGACCACCGCGCTGAACGCGATCGAGGCGGACGGCGTCAAGCTGGTCAACATCGGC
Diptera_L1	Dip1.3	ACCGCGCTGAACGCGATCGAGGCGGACGGCGTCAAGCTGGTCAACATCGGCAACGTGGACATCGTGAACGGGAACGTGAAGCTCATCCTGGGCCTGATCTGGTCGCTGATCGTGCGCTAC
Diptera_L1	Dip1.4	GGGAACGTGAAGCTCATCCTGGGCCTGATCTGGTCGCTGATCGTGCGCTACCAGATCGGGCGCAGTAAGTTCCCGCCGCGCAAGCTGATGCTCGCCTGGCTGCAGGCCGCCCTGCCCGAC
Diptera_L1	Dip1.5	TTCCCGCCGCGCAAGCTGATGCTCGCCTGGCTGCAGGCCGCCCTGCCCGACTGCAAGGTGAGCAATCTGACCACGGACTGGAACAGTGGCGTGCTGCTGTCCGCCCTGCTGGACTACTGC
Diptera_L1	Dip1.6	ACCACGGACTGGAACAGTGGCGTGCTGCTGTCCGCCCTGCTGGACTACTGCGAGCCGGGCCTGTTCCCGCACTGGCGCACGCTCAACCAGAGCGAATCGGTGCGCAACTGCGAGCGGGCC
Diptera_L1	Dip1.7	CACTGGCGCACGCTCAACCAGAGCGAATCGGTGCGCAACTGCGAGCGGGCCATGAACCTGGCGTACGAGCGGTTCGGCATACCGAAGGTGCTCGAGCCGGAGTATCTCGCTTCGCGCTGG
Diptera_L1	Dip1.8	CGGTTCGGCATACCGAAGGTGCTCGAGCCGGAGTATCTCGCTTCGCGCTGGCTGGACGAGCTGTCCGGCATGACGTACCTGTCCTACTTCATGCGCCCGGGCGGACCGGGCTACAACGCG
Diptera_L1	Dip1.9	CAGGTCACGGACTTTCACGACGATTTCTGCGACGGAACGTACCTGTGCGCGCTGGTCGAGGGCCTTCAGAAGCGTCCACTGAAGCCGTCCTGGAACAAGCGCCCCGCCAATCAGCACCAC
Diptera_L1	Dip1.10	AAGCGTCCACTGAAGCCGTCCTGGAACAAGCGCCCCGCCAATCAGCACCACTATCTGGAGAACGCGACGACGGCGTTGAACGCCATCGAAGCGGACGGGGTGAAGCTAGTCAACATCGGG
Diptera_L1	Dip1.11	ACGGCGTTGAACGCCATCGAAGCGGACGGGGTGAAGCTAGTCAACATCGGGAACGTGGACATCGTCAATGGGAACGTGAAGCTGATTTTGGGGCTGATTTGGTCGCTGATCGTGCGGTAC
Diptera_L1	Dip1.12	GGGAACGTGAAGCTGATTTTGGGGCTGATTTGGTCGCTGATCGTGCGGTACCAGATCGGTCGGAGCAAGTTCCCGCCGAGGAAGCTCATGTTGGCGTGGCTGCAGGCCGCGCTTCCGGAC
Diptera_L1	Dip1.13	TTCCCGCCGAGGAAGCTCATGTTGGCGTGGCTGCAGGCCGCGCTTCCGGACTGTAAGGTTTCTAATTTGACGTCGGATTGGAATAGTGGAGTGCTGCTGTCCGCGCTGTTGGACTACTGC
Diptera_L1	Dip1.14	ACGTCGGATTGGAATAGTGGAGTGCTGCTGTCCGCGCTGTTGGACTACTGCGAGCCCGGGCTGTTCCCGCACTGGCGAACGCTGGATGTTCACGATTCGGTGCGGAACTGCGAGCGAGCG
Diptera_L1	Dip1.15	CACTGGCGAACGCTGGATGTTCACGATTCGGTGCGGAACTGCGAGCGAGCGATGAATCTGGCTTATGAAAGGTTCGGAATACCGAAGGTGCTGGAGCCGGAATACCTGGCGTCGGGTTGG
Diptera_L1	Dip1.16	AGGTTCGGAATACCGAAGGTGCTGGAGCCGGAATACCTGGCGTCGGGTTGGCTGGACGAACTGTCCGGAATGACGTACTTGTCGTACTTTATGAAGCCTGACGGACCTGGGTACAACGCG
Diptera_L1	Dip1.17	CAGGTTCATGACTGGGCCACCGATTTCTGCGATGGCACTTGTCTGTGCGCCCTTGTGGAGAATCTGCAGACGCGTCCACTGAAACCCTCGTGGAATCGCCGACCCGCCAACCAGCATCAT
Diptera_L1	Dip1.18	ACGCGTCCACTGAAACCCTCGTGGAATCGCCGACCCGCCAACCAGCATCATTATTTGGAGAACGCCACCACGGCGCTGAAGTCCATCGAGGCGGATCACATCAAGCTGGTGAACATCGGC
Diptera_L1	Dip1.19	ACGGCGCTGAAGTCCATCGAGGCGGATCACATCAAGCTGGTGAACATCGGCAACGTGGACATTGTGAATGGGAACATAAAGCTGATCCTGGGCTTGATCTGGTCCCTTATCGTGCGCTAC
Diptera_L1	Dip1.20	GGGAACATAAAGCTGATCCTGGGCTTGATCTGGTCCCTTATCGTGCGCTACCAGATCGGAAGGAGCAAGTTCCCGCCGCGCAAACTGATGCTGGCCTGGCTGCAGGCCGCTCTGCCGGAC
Diptera_L1	Dip1.21	TTCCCGCCGCGCAAACTGATGCTGGCCTGGCTGCAGGCCGCTCTGCCGGACTGCAGGATCACCAATCTGACCACCGATTGGAATAGTGGCGTCAATTTGGCGGCGCTCCTGGACTACTGC
Diptera_L1	Dip1.22	ACCACCGATTGGAATAGTGGCGTCAATTTGGCGGCGCTCCTGGACTACTGCCAGCCGGGCTTGTTCCCGCACTGGCGAAGTCTCGATCCCAGCCAGAGTGTGCGCAACTGCACCCAGGCC
Diptera_L1	Dip1.23	CACTGGCGAAGTCTCGATCCCAGCCAGAGTGTGCGCAACTGCACCCAGGCCATGGACTTGGCTCAGCGCGAGTTTGGAGTGCCCAAGGTTCTGGAACCGGAGTACCTCGCCTCGCCCTGG
Diptera_L1	Dip1.24	GAGTTTGGAGTGCCCAAGGTTCTGGAACCGGAGTACCTCGCCTCGCCCTGGTTGGATGAGCTGTCCGGCATGACGTACCTCTCGTACTTCATGAAGCCCGGTGGTCCTGGTTACAATGCC
Diptera_L1	Dip1.25	TAGGTGAACGATTGGGCAACAGATTTCTGTGATGGCACCCACTTGTGTGCTCTCGTGGAGTCACTTCAACAGCGCGCCTTGAAACCATCCTGGAATCATCGTCCAGCCAATCAACATCAC
Diptera_L1	Dip1.26	CAGCGCGCCTTGAAACCATCCTGGAATCATCGTCCAGCCAATCAACATCACTTCCTGGAGAACGTCACGTGCGCCCTCAATGCCATTGAGAAGGATGGCGTAAAGTTGGTCAACATTGGC
Diptera_L1	Dip1.27	TGCGCCCTCAATGCCATTGAGAAGGATGGCGTAAAGTTGGTCAACATTGGCAATGTTGACATTGTCAATGGGAACGTTAAGCTCATCCTGGGACTCATTTGGTCCCTCATTGTTCGCTAC
Diptera_L1	Dip1.28	GGGAACGTTAAGCTCATCCTGGGACTCATTTGGTCCCTCATTGTTCGCTACCAAATTGGCAGAAGTAAATTCCCGCCACGGAAGCTGATGCTGGCCTGGCTACAGGCTGCCCTGCCCGAA
Diptera_L1	Dip1.29	TTCCCGCCACGGAAGCTGATGCTGGCCTGGCTACAGGCTGCCCTGCCCGAATGTAAGATCTCGAATCTCACAACGGACTGGAACAGCGGTGTCTTCCTGTCTGCCCTCCTTGATTACTGC
Diptera_L1	Dip1.30	ACAACGGACTGGAACAGCGGTGTCTTCCTGTCTGCCCTCCTTGATTACTGCGAACCTGGACTCTTTCCGCACTGGAGGAGTCTCGATTCTAGTCAATCGATTAAGAATTGCACGAATGCC
Diptera_L1	Dip1.31	CACTGGAGGAGTCTCGATTCTAGTCAATCGATTAAGAATTGCACGAATGCCATGAATATCGCTCAGAGGGAATTCGGAATCCCCAAGGTTCTTGAACCCGAGTACCTAGCTTCGCCGTGG
Diptera_L1	Dip1.32	GAATTCGGAATCCCCAAGGTTCTTGAACCCGAGTACCTAGCTTCGCCGTGGTTGGATGAGCTCTCGGGGATGACCTACCTGTCGTACTTCATGAAACCCGGTGGACCAGGATACAATGCC
Diptera_L1	Dip1.33	AAGGTATCCGACTGGGCGGCAGACTTTACCGATGGGACACATTTATGTGCTCTCGTGGAATCCCTCCAGAAGCGACCACTGAAGCCCTCCTGGAATCACCGTCCAGCCAATCAGCATCAC
Diptera_L1	Dip1.34	AAGCGACCACTGAAGCCCTCCTGGAATCACCGTCCAGCCAATCAGCATCACTTCCTGGAGAATGTTACTAATGCCCTGAATGCCATTGAAAAGGACGGGGTGAAGTTGGTGAACATCGGC
Diptera_L1	Dip1.35	AATGCCCTGAATGCCATTGAAAAGGACGGGGTGAAGTTGGTGAACATCGGCAATGTAGACATTGTCAATGGGAATATTAAGTTAATCCTAGGCCTCATTTGGTCCCTGATTGTGCGTTAC
Diptera_L1	Dip1.36	GGGAATATTAAGTTAATCCTAGGCCTCATTTGGTCCCTGATTGTGCGTTACCAGATTGGCAGAAGCAAATTCCCGCCCAGGAAGCTGATGCTGGCATGGCTTCAGGCAGCACTGCCAGAA
Diptera_L1	Dip1.37	TTCCCGCCCAGGAAGCTGATGCTGGCATGGCTTCAGGCAGCACTGCCAGAATGCAAAATTTCCAATCTCACGACAGATTGGAATAGTGGCGTCTTCCTCTCAGCCCTGCTCGATTACTGT
Diptera_L1	Dip1.38	ACGACAGATTGGAATAGTGGCGTCTTCCTCTCAGCCCTGCTCGATTACTGTGAACCAGGACTCTTTCCACATTGGAGGAGTCTCGATCCTAGTCAATCCATCAAAAATTGTACGAATGCC
Diptera_L1	Dip1.39	CATTGGAGGAGTCTCGATCCTAGTCAATCCATCAAAAATTGTACGAATGCCATGAATATCGCTCAAAGGGAATTTGGAATTCCTAAAGTATTGGAACCCGAATATTTGGCATCTCCCTGG
Diptera_L1	Dip1.40	GAATTTGGAATTCCTAAAGTATTGGAACCCGAATATTTGGCATCTCCCTGGCTCGATGAACTATCAGGCATGACGTATTTGTCGTACTTTATGAAGCCTGGTGGACCGGGGTACAATGCC
Diptera_L1	Dip1.41	CAGGTCCATGATTGGGCTACAGATTTCTGTGATGGTACCTGTTTGTGTGCGCTTGTTGAGAGCCTGCAAACAAAACCGCTTAAACCATCCTGGAATCGGCGACCGGCAAATCAACATCAT
Diptera_L1	Dip1.42	ACAAAACCGCTTAAACCATCCTGGAATCGGCGACCGGCAAATCAACATCATTATTTAGAGAATGCAACAACGGCCTTAAATGCCATCGAAGCCGATCACATAAAGCTTGTGAATATTGGC
Diptera_L1	Dip1.43	ACGGCCTTAAATGCCATCGAAGCCGATCACATAAAGCTTGTGAATATTGGCAATGTGGATATAGTCAATGGCAATGTGAAGCTTATACTTGGCCTCATATGGTCGCTAATTGTGCGCTAT
Diptera_L1	Dip1.44	GGCAATGTGAAGCTTATACTTGGCCTCATATGGTCGCTAATTGTGCGCTATCAAATCGGACGTAGCAAATTCCCGCCACGCAAACTGATGCTGGCATGGTTACAAGCAGCATTGCCAGAT
Diptera_L1	Dip1.45	TTCCCGCCACGCAAACTGATGCTGGCATGGTTACAAGCAGCATTGCCAGATTGCAAAATAAATAATTTGACAACAGATTGGAATAGTGGCGTTAATTTGGCAGCATTGCTTGACTACTGT
Diptera_L1	Dip1.46	ACAACAGATTGGAATAGTGGCGTTAATTTGGCAGCATTGCTTGACTACTGTCAACCTGGCCTATTTCCACATTGGCGTTCTTTAGATCCTAGTCAAAGCGTACGTAATTGCACAAATGCT
Diptera_L1	Dip1.47	CATTGGCGTTCTTTAGATCCTAGTCAAAGCGTACGTAATTGCACAAATGCTATGAATATTGCGCAACGTGAATTTGGAGTGCCAAAAGTATTGGAACCAGAATATTTAGCTTCACCATGG
Diptera_L1	Dip1.48	GAATTTGGAGTGCCAAAAGTATTGGAACCAGAATATTTAGCTTCACCATGGCTAGATGAGCTATCGGGTATGACATATTTATCGTACTTCATGAAACCAGGTGGTCCCGGCTATAATGCC
Diptera_L1	Dip1.49	CAGGTCCACGATTGGGCTACCGACTTCTGTGATGGCACATGCCTGTGCGCATTGGTCGAGAACCTGCAGACGCGTCCGCTGAAACCGTCGTGGAATCGACGGCCAGCCAATCAACATCAT
Diptera_L1	Dip1.50	ACGCGTCCGCTGAAACCGTCGTGGAATCGACGGCCAGCCAATCAACATCATTACCTCGAGAATGCCACCACAGCGCTGAACGCCATCGAAGCGGACCACATCAAGCTGGTGAACATCGGC
Diptera_L1	Dip1.51	ACAGCGCTGAACGCCATCGAAGCGGACCACATCAAGCTGGTGAACATCGGCAACGTCGACATTGTGAATGGCAATGTGAAATTGATTTTGGGCCTGATATGGTCGCTGATTGTCCGTTAT
Diptera_L1	Dip1.52	GGCAATGTGAAATTGATTTTGGGCCTGATATGGTCGCTGATTGTCCGTTATCAAATCGGACGCAGCAAATTCCCGCCGCGCAAATTGATGTTGGCCTGGCTGCAGGCCGCTTTGCCCGAG
Diptera_L1	Dip1.53	TTCCCGCCGCGCAAATTGATGTTGGCCTGGCTGCAGGCCGCTTTGCCCGAGTGTCGCATCACCAATTTGACCACCGACTGGAATAGCGGTATCAATTTGGCTGCTCTACTGGACTACTGC
Diptera_L1	Dip1.54	ACCACCGACTGGAATAGCGGTATCAATTTGGCTGCTCTACTGGACTACTGCCAGCCGGGTCTGTTCCCGCATTGGCGTTCGCTGGACCCCAGTCAAAGTGTGCGCAACTGCACGAATGCC
Diptera_L1	Dip1.55	CATTGGCGTTCGCTGGACCCCAGTCAAAGTGTGCGCAACTGCACGAATGCCATGAATTTGGCTCAAAGCGAATTTGGTGTGCCAAAAGTCTTGGAGCCAGAGTATTTGGCTTCGCCATGG
Diptera_L1	Dip1.56	GAATTTGGTGTGCCAAAAGTCTTGGAGCCAGAGTATTTGGCTTCGCCATGGTTGGATGAGTTGTCGGGCATGACGTATCTGTCATACTTCATGAAGCCTGGCGGACCTGGCTACAATGCC
Diptera_L1	Dip1.57	CAGGTTCACGATTGGGCCACGGATTTCTGTGATGGCACCTGCCTCTGTGCTCTTGTCGAGAATCTTCAGACACGCCCACTCAAACCTTCCTGGAATCGCCGTCCAGCTAATCAGCATCAC
Diptera_L1	Dip1.58	ACACGCCCACTCAAACCTTCCTGGAATCGCCGTCCAGCTAATCAGCATCACTATCTCGAGAATGCCACCACCGCGCTGAGTGCCATCGAGAAAGACCACATCAAGCTTGTGAACATTGGC
Diptera_L1	Dip1.59	ACCGCGCTGAGTGCCATCGAGAAAGACCACATCAAGCTTGTGAACATTGGCAACGTGGACATCGTCAACGGGAATGTGAAACTGATTCTGGGTCTGATCTGGTCCCTCATTGTGCGCTAT
Diptera_L1	Dip1.60	GGGAATGTGAAACTGATTCTGGGTCTGATCTGGTCCCTCATTGTGCGCTATCAAATCGGCCGCAGCAAGTTCCCACCCCGAAAACTCATGCTGGCCTGGCTACAGGCTGCCTTGCCTGAA
Diptera_L1	Dip1.61	TTCCCACCCCGAAAACTCATGCTGGCCTGGCTACAGGCTGCCTTGCCTGAATGCAAAATCAACAATCTGACAACCGACTGGAACAGCGGTGTCAACCTGGCCGCGCTGCTCGATTACTGC
Diptera_L1	Dip1.62	ACAACCGACTGGAACAGCGGTGTCAACCTGGCCGCGCTGCTCGATTACTGCCAGCCTGGTCTCTTTCCGCACTGGCGTTCGCTGGACCCCAGCCAGAGCGTGCGCAACTGTACCAACGCC
Diptera_L1	Dip1.63	CACTGGCGTTCGCTGGACCCCAGCCAGAGCGTGCGCAACTGTACCAACGCCATGAACTTGGCGCAGAGTGAGTTCGGCGTGCCAAAAGTGCTGGAGCCGGAATACCTGGCCTCGCCGTGG
Diptera_L1	Dip1.64	GAGTTCGGCGTGCCAAAAGTGCTGGAGCCGGAATACCTGGCCTCGCCGTGGCTGGACGAGCTGTCGGGCATGACCTACTTGTCGTACTTCATGAAACCCGGTGGGCCCGGCTATAATGCG
Diptera_L1	Dip1.65	AGATTTTTGTGATGGCACTTGCCTGTGTGCCTTGGTGGAAAGTCTGCAGACACGCCCTTTAAAGCCGTCCTGGAATCGTCGTCCAGCTAATCAACATCACTACTTGGAAAATGCCACGAC
Diptera_L1	Dip1.66	CTGGAATCGTCGTCCAGCTAATCAACATCACTACTTGGAAAATGCCACGACAGCTTTGAATGCCATTGAAAAAGATCATATCAAGTTAGTGAACATTGGCAATGTGGATATTGTTAATGG
Diptera_L1	Dip1.67	AAAAGATCATATCAAGTTAGTGAACATTGGCAATGTGGATATTGTTAATGGAAATGTAAAGCTCATATTGGGCCTTATTTGGTCGCTGATTGTACGCTATCAAATTGGTCGCAGTAAGTT
Diptera_L1	Dip1.68	GGGCCTTATTTGGTCGCTGATTGTACGCTATCAAATTGGTCGCAGTAAGTTCCCACCGCGTAAGTTAATGTTAGCCTGGCTACAAGCAGCATTGCCAGATTGCAAAATAACGAATTTAAC
Diptera_L1	Dip1.69	GTTAGCCTGGCTACAAGCAGCATTGCCAGATTGCAAAATAACGAATTTAACCACCGACTGGAATAGTGGTGTGAATTTGGCGGCGCTTTTGGATTATTGTAAGCCCGGTTTATATCCACA
Diptera_L1	Dip1.70	TGTGAATTTGGCGGCGCTTTTGGATTATTGTAAGCCCGGTTTATATCCACATTGGCGTTCTATGGATCCTAGTCAAAGTGTACGCAATTGTACACACGCCATGAATTTGGCCCAAAGTGA
Diptera_L1	Dip1.71	TAGTCAAAGTGTACGCAATTGTACACACGCCATGAATTTGGCCCAAAGTGAGTTTGGTGTACCGAAAGTATTGGAGCCAGAATATTTAGCCTCTCCTTGGTTGGACGAGTTATCGGGCAT
Diptera_L1	Dip1.72	ATTGGAGCCAGAATATTTAGCCTCTCCTTGGTTGGACGAGTTATCGGGCATGACTTATCTGTCATATTTCATGAAGCCGGGAGGACCAGGTTACACTGCCACCATGAGATGGGTTAACAC
Diptera_L1	Dip1.73	CAGGTAAGAGATTTGAGTACAGATCTCTGTGATGGAACCCATTTATGTGCATTGGTTGAAGCTCTACAGAAAAAACCACTAAAGGGTTGGACAAAACGTCCAGGAAATCAACATCATTTC
Diptera_L1	Dip1.74	AAAAAACCACTAAAGGGTTGGACAAAACGTCCAGGAAATCAACATCATTTCCTTGAAAATTGTACAAAAGCTTTGAATGCAATTGAAGGAGATGGAATTAAATTGGTCAACATAGGTAAC
Diptera_L1	Dip1.75	GCTTTGAATGCAATTGAAGGAGATGGAATTAAATTGGTCAACATAGGTAACGTTGACATAGTCAATGGAAATTTAAAACTTATTTTAGGACTTATTTGGTCACTAATTGTACGATACCAA
Diptera_L1	Dip1.76	AATTTAAAACTTATTTTAGGACTTATTTGGTCACTAATTGTACGATACCAAATTGGTCGAAGTAAATTTCCACCAAGAAAACTTATGCTTGCTTGGTTGCAAGCAGCTCTTCCAGAATGT
Diptera_L1	Dip1.77	CCACCAAGAAAACTTATGCTTGCTTGGTTGCAAGCAGCTCTTCCAGAATGTAAAATTTCAAATCTTACAACCGATTGGAATAGTGGAGTTAATCTATCAGCTTTATTAGATTACTGTGAA
Diptera_L1	Dip1.78	ACCGATTGGAATAGTGGAGTTAATCTATCAGCTTTATTAGATTACTGTGAACCGGGTTTATTCCCAAATTGGAAATCATTGAATTCCAGAGATTCCATCCAAAATTGTACAACAGCTATG
Diptera_L1	Dip1.79	TGGAAATCATTGAATTCCAGAGATTCCATCCAAAATTGTACAACAGCTATGAATATTGCTTTGAGAGAATTTGGTGTACCAAAAGTTCTGGAACCAGAATATTTGGCATCTCCGTGGTTG
Diptera_L1	Dip1.80	TTTGGTGTACCAAAAGTTCTGGAACCAGAATATTTGGCATCTCCGTGGTTGGATGAGCTATCGGGTATGACATATTTGTCTTACTTTATGAAACCAGGTGGTCCAGGTTACAATGCAACA
Diptera_L1	Dip1.81	GGAATTTGGAATCCCAAAAGTCCTGGAACCGGAGTACCTCGCTTCGCCGTGGTTGGATGAATTGTCTGGAATGACGTATTTGTCGTATTTTATGAAACCGGGAGGACCAGGCTACAATGC
Diptera_L1	Dip1.82	GGTTGGATGAATTGTCTGGAATGACGTATTTGTCGTATTTTATGAAACCGGGAGGACCAGGCTACAATGCTACCATGAGATGGGTTAACACTCAAGTAAAAGACAGTGTTTCGAATTTCA
Diptera_L1	Dip1.83	ATTATTGTGAACCAGGATTATATCCACATTGGAGAAATATGGATCCTAGTCAAAGTGTACGGAATTGCACAAACACAATGGATATTGCACAAAGGGAATTTGGTATACCGAAAGTCTTAG
Diptera_L1	Dip1.84	CAAACACAATGGATATTGCACAAAGGGAATTTGGTATACCGAAAGTCTTAGAACCAGAATATTTAGCATCGCCATGGTTAGATGAATTGTCTGGCATGACATATTTATCATATTTCATGA
Diptera_L1	Dip1.85	CAGGTCCACGATTGGGCAACAGATTTCTGTGACGGCACCTGCCTTTGTGCCCTAGTTGAATCCCTACAGACCCGCCCCTTAAAACCAGCATGGAATCGACGACCTGCCAATCAACATCAC
Diptera_L1	Dip1.86	ACCCGCCCCTTAAAACCAGCATGGAATCGACGACCTGCCAATCAACATCACTATTTGGAAAATGCCACCACAGCCCTGAAATCCATAGAAGAGGATCACATCAAATTGGTGAATATTGGC
Diptera_L1	Dip1.87	ACAGCCCTGAAATCCATAGAAGAGGATCACATCAAATTGGTGAATATTGGCAATGTCGACATCGTCAATGGCAATGTCAAATTGATTTTGGGCCTCATCTGGTCCCTCATTGTACGCTAT
Diptera_L1	Dip1.88	GGCAATGTCAAATTGATTTTGGGCCTCATCTGGTCCCTCATTGTACGCTATCAAATCGGACGCAGTAAATTCCCTCCCAGGAAATTGATGTTGGCATGGCTTCAAGCAGCTCTGCCCGAT
Diptera_L1	Dip1.89	TTCCCTCCCAGGAAATTGATGTTGGCATGGCTTCAAGCAGCTCTGCCCGATTGCAAGATTACCAATTTGACAACAGATTGGAATAGTGGTGTAAACTTGGCTGCCCTCTTGGATTATTGT
Diptera_L1	Dip1.90	ACAACAGATTGGAATAGTGGTGTAAACTTGGCTGCCCTCTTGGATTATTGTAAGCCAGGGTTGTTTCCACATTGGCGTTCATTGGACCCCAGCCAGAGTATCCGTAACTGTACAAATGCC
Diptera_L1	Dip1.91	CATTGGCGTTCATTGGACCCCAGCCAGAGTATCCGTAACTGTACAAATGCCATGAATTTGGCACAGAGTGAATTTGGTGTGCCCAAGGTTTTGGAACCGGAATATTTGGCATCGCCATGG
Diptera_L1	Dip1.92	GAATTTGGTGTGCCCAAGGTTTTGGAACCGGAATATTTGGCATCGCCATGGCTGGATGAATTGTCCGGCATGACATATTTGTCGTATTTCATGAAGCCCGGTGGTCCGGGTTACAATGCC
Diptera_L2	Dip1.93	CAGCATCGAAGGCACTGGACCAAATGGATTCCAGCGTGGAACCGTGTGACGATTTCTACAACTACGCTTGCGGTAAATTCCTTAAGGACACCAATATCCCGGACGAGAAGGTCTCGGTCA
Diptera_L2	Dip1.94	GCGGTAAATTCCTTAAGGACACCAATATCCCGGACGAGAAGGTCTCGGTCAATACCTTCTCGGTGATTGGAGATCGACTCCAGGAGCAGCTCCGGTCGCTCGTTAGTGAGGACATCCACG
Diptera_L2	Dip1.95	CAGCTTCCAAGGCGCTGGAGCAGATGGACCAGGAGGTGGAGCCGTGCGACGATTTCTACAACTATGCCTGCGGCAAGTTCGTCAAGGAGACGGTCATCCCGGACGAGAAGGTGTCGGTGA
Diptera_L2	Dip1.96	GCGGCAAGTTCGTCAAGGAGACGGTCATCCCGGACGAGAAGGTGTCGGTGAACACGTTCTCCGTGATTGGCGATCGGCTGCAGCAGCAGCTCCGTTCGCTGGTCAGCGAGGAGATCTCCG
Diptera_L2	Dip1.97	TAGCGTCCAAGGCGCTGGACCAGATGGACACCAGCGTGGAACCGTGCGACGACTTCTACAACTACGCCTGCGGCAAGTTCGTCCAGGAGACCAACATCCCGGACGAGAAGGTGTCGGTGA
Diptera_L2	Dip1.98	GCGGCAAGTTCGTCCAGGAGACCAACATCCCGGACGAGAAGGTGTCGGTGAACACGTTCTCGGTGATCGGTGACCGGCTGCAGGAGCAGCTGCGCTCGCTGGTCAGCGAGGAGATCGGCG
Diptera_L2	Dip1.99	CGGCTTCCACCGTTTTGCGGAAGATGAAGCCCGAGGTAGAGCCGTGCGACAACTTTTACGAGTTCGCCTGCGGCACATACCTTGAGGAGGAGAACATCCCCGACGACAAGGTCTCCATCA
Diptera_L2	Dip1.100	GCGGCACATACCTTGAGGAGGAGAACATCCCCGACGACAAGGTCTCCATCAGCACCTTCTCCGTGATCTCCGACAAGCTGCAGGAGCAGTTGAAGGACATCATCACCGCGGAGCGACCGG
Diptera_L2	Dip1.101	TAGCTTCAAAAGTTCTGGAGGCAATGGACCCGGAAGTTGAGCCATGCGATGATTTCTATACCTTTGCCTGTGGTGCCTTCCTGAGGGACACCAACATTCCTGATGAGAAAGTCTCTGTAA
Diptera_L2	Dip1.102	GTGGTGCCTTCCTGAGGGACACCAACATTCCTGATGAGAAAGTCTCTGTAAATACTTTCTCGACCATTGGGGATCGTCTGCAGGAGCAATTACGGACACTCGTGAGTGAGGAATCACCAG
Diptera_L2	Dip1.103	CCGCATCACATGCTCTCGATAATATCGATGATTCAATTGAACCATGTGATGACTTTTACAATTTTGCATGCGGTAATTTCATCAAAAATACAATGATTCCCGATGAAAAGGTTTCGGTCA
Diptera_L2	Dip1.104	GCGGTAATTTCATCAAAAATACAATGATTCCCGATGAAAAGGTTTCGGTCAATACATTTTCAATAATTGGCGATAAACTACAAGAACAATTACGTTCATTGATCAGCGCCAAAATTGATG
Diptera_L2	Dip1.105	TAGCTTCGCGTGTTCTGGAGGCAATGGACCCGGAAGTTGAGCCTTGCGATGACTTCTATAACTTTGCCTGTGGCACTTTCCTGAAGACCACCAATATTCCTGATGAGAAGGTTTCAGTGA
Diptera_L2	Dip1.106	GTGGCACTTTCCTGAAGACCACCAATATTCCTGATGAGAAGGTTTCAGTGAATACCTTTTCTACCATCGGTGATCGCCTTCAGGAGCAATTGAGGACGTTGGTGAGTGAGGAATCATCAG
Diptera_L2	Dip1.107	CCGCATCAAAAGTGCTGGAGGCTATGGACTCCTCCATAGAACCATGTGATGACTTCTACAGCTTCGCCTGTGGAACATTCCTGAAGCAAACAAGTATTCCTGAAGATAAGGTTACTGTGA
Diptera_L2	Dip1.108	GTGGAACATTCCTGAAGCAAACAAGTATTCCTGAAGATAAGGTTACTGTGAACACGTTCTCATTCATTGGAGATAAGCTACAGGAGCAGCTGAAAAGTCTTGTTAGTGAAGAACCACGTG
Diptera_L2	Dip1.109	CAGCTTCAAATATATTGAGCTCTATGGATCCAACTGTAGAGCCATGTGATGACTTCTATCAATTTGCATGTGGCAACTTTATACGCACTAAAACTATTCCCGAAGATAAGGTATCGGTTA
Diptera_L2	Dip1.110	GTGGCAACTTTATACGCACTAAAACTATTCCCGAAGATAAGGTATCGGTTAGCAGCTTTTCCGACATAAATGACAAATTGCAGGAACAACTTAAATTATTGATTGAAGAAGAACGTGACG
Diptera_L2	Dip1.111	CTGCTTCAAATGTTCTCGAAGCACTAGATACGTCGGTCGAACCATGCGATGACTTCTATAATTTCGCATGTGGATCATTCCTAAAGAACACAAATATTCCCGATGAGAAAACCCAAGTTA
Diptera_L2	Dip1.112	GTGGATCATTCCTAAAGAACACAAATATTCCCGATGAGAAAACCCAAGTTAATACGTTCTCGGTAATCGGGGATAAACTGCAGCAACAATTGAAACAACTGATTAGCGAAGAGCAAAGCG
Diptera_L2	Dip1.113	CTGCTTCGTCGGTGCTGAGCAAAATGAAACCTGAGATCGAGCCATGCGATGATTTCTATCAGTTCTCCTGCGGCACGTACATCGACGAGACCAACATACCGGAGGACAAAGTCTCGGTGA
Diptera_L2	Dip1.114	GCGGCACGTACATCGACGAGACCAACATACCGGAGGACAAAGTCTCGGTGAACACTTTCTCTGTGATATCGGATAAGCTGCAGGAGCAATTAAAGGACATCATTACCGAGGAGCGTGGCG
Diptera_L2	Dip1.115	CGCGTCTGCTGTGCTCATCAAGATGAAACCAGAGGTCGAACCCTGCGACGATTTCTACCAGTTCGTGTGCGGACGGTATATCGAAGAAGAGATGATACCCGAGGACAAAGTGTCTGTGAA
Diptera_L2	Dip1.116	CGGACGGTATATCGAAGAAGAGATGATACCCGAGGACAAAGTGTCTGTGAACACCTTCTCGGTAATATCGGACAAGTTGCAGGAGCAGCTGAAAGACATCATTACGGAGGAACGGCAGCG
Diptera_L2	Dip1.117	CGGCGTCATTGGTTTTAAGTAAAATGAAAACGGAAGTAGAACCTTGCGACGACTTTTATCAATTCGCCTGTGGCACTTATATTGATGATACTCAAATACCCGAAGATAAAGTAGGCGTGA
Diptera_L2	Dip1.118	GTGGCACTTATATTGATGATACTCAAATACCCGAAGATAAAGTAGGCGTGAATACCTTCTCTATAATATCGGATAAATTGCAAGAACAGCTAAAGGATATTATAACAGAAGAAAGACCTG
Diptera_L2	Dip1.119	CAGCGTCAAAAGTTCTTGATGCTATGGATACAGCAGTCGATCCGTGCGATGATTTCTATAATTTCGCATGTGGATCATTTCTTAGGAATACAAATATACCAGATGAAAAGGTTACTGTGA
Diptera_L2	Dip1.120	GTGGATCATTTCTTAGGAATACAAATATACCAGATGAAAAGGTTACTGTGAATACGTTTTCTGTTATTGGTGATAAATTACAAGAGCAAATCCGGGCACTAGTAAGTGAGGAGCCAAGAG
Diptera_L2	Dip1.121	CCGCCTCTGCGGTGCTGGGTAAAATGAAAACCGAAATTGAACCTTGTGATGATTTCTATCGTTTTGCCTGTGGCACTTACATTGAGGAGACCAACATCCCAGATGACAAGGTGGCCGTCA
Diptera_L2	Dip1.122	GTGGCACTTACATTGAGGAGACCAACATCCCAGATGACAAGGTGGCCGTCAATACCTTCTCCATCATTTCCGACAAACTTCAGGAACAACTTAAGGACATTGTGGCCGAAGAACGTCCCG
Diptera_L3	Dip1.123	GGATCAAGCCGCCCTGGGCATTAGCCGTGAGTACCTGGTCAAGGGTATGGACAACGCAATCGTGTCCGCCTACTACAGCTACATGGTGGACATGGCTGTTTTGCTAGGAGCCGATGAAGA
Diptera_L3	Dip1.124	CTACTACAGCTACATGGTGGACATGGCTGTTTTGCTAGGAGCCGATGAAGAACGCGCCAAGCGGGAGCTGATGGATTCGCTTAACTTCGAAATTGCCCTGGCCAATATTTCGCTACCGAA
Diptera_L3	Dip1.125	GATGGATTCGCTTAACTTCGAAATTGCCCTGGCCAATATTTCGCTACCGAACGAGAAACGTCGAAATGCTACGGCTTTGTACAATCCCATGACGGTGAAAGAGTTCCAGCACAAATATCC
Diptera_L3	Dip1.126	TACGGCTTTGTACAATCCCATGACGGTGAAAGAGTTCCAGCACAAATATCCGTACACCGATTGGGTTGAGTACTTCAACGTAATCCTGAAGGATACAGGAATTGTCATCGATGAAAATGA
Diptera_L3	Dip1.127	GTACTTCAACGTAATCCTGAAGGATACAGGAATTGTCATCGATGAAAATGAAGTCATCATCGTCAGCGTTCCAACATTTATGGAACAACTTGGCCCACTACTGCAGAACACCCCTAAGCG
Diptera_L3	Dip1.128	TCCAACATTTATGGAACAACTTGGCCCACTACTGCAGAACACCCCTAAGCGAACCATGGCCAATTACGTGATGTGGCGTATCAGTGGGTTCTCCTCATTCTTCCTCACAGAAAATCTACG
Diptera_L3	Dip1.129	GATGTGGCGTATCAGTGGGTTCTCCTCATTCTTCCTCACAGAAAATCTACGTAAACGACAACTGCAGTACAGTACGGCATTGAGCGGCAAACAAGAACAAGAACCTCGCTGGAAGGAATG
Diptera_L3	Dip1.130	CAGTACGGCATTGAGCGGCAAACAAGAACAAGAACCTCGCTGGAAGGAATGTGTAGACATCACTTCGGGCAGTCTACCAATCTCCGTTGGAGCTCTCTACATCAGAAAGTATTTTAAGGA
Diptera_L3	Dip1.131	CAGTCTACCAATCTCCGTTGGAGCTCTCTACATCAGAAAGTATTTTAAGGAAGATTCCAAACGCGCGGCTTTGGATATGGTCAACGGTATCAAGAGCGTGTTTGTGGATATTTTGAAGAA
Diptera_L3	Dip1.132	TTTGGATATGGTCAACGGTATCAAGAGCGTGTTTGTGGATATTTTGAAGAAGGTAGAATGGATGGATGAAGTTACGCGCAAATCTGCTCTCGATAAGGTCGACTCTATGGTAACCCATAT
Diptera_L3	Dip1.133	AGTTACGCGCAAATCTGCTCTCGATAAGGTCGACTCTATGGTAACCCATATTGGTTATCCAGATGAACTCATGGACGACAATAAAATTGCTGATTACTATAAGGACTTGAAATTCCAACC
Diptera_L3	Dip1.134	CATGGACGACAATAAAATTGCTGATTACTATAAGGACTTGAAATTCCAACCGGAAGATAATTACCTGAACACAATTCTTTACATGAATCAGTTTGGAACGACCAAGGCGTTCAAGAAACT
Diptera_L3	Dip1.135	CACAATTCTTTACATGAATCAGTTTGGAACGACCAAGGCGTTCAAGAAACTCCGACAAGCTGTCAACAAGACCGACTGGATTACCCATTCTAGACCTGCTGTTGTTAACGCTTTCTACTC
Diptera_L3	Dip1.136	TGATCAAGCTTCCCTGGGCATTAGCCGTGAGTATCTGGTAAAGGGCATGGAAAACCCGATCGTTTCCGCCTACTACAACTACATGGTCGACATGGCCGTCCTCCTGGGCGCAGATGAGGA
Diptera_L3	Dip1.137	CTACTACAACTACATGGTCGACATGGCCGTCCTCCTGGGCGCAGATGAGGAACGTGCCAAGCGGGAGCTGCTCGATTCGCTCAACTTCGAGATGGCGCTGGCGAACATTTCGCTGCCGAA
Diptera_L3	Dip1.138	GCTCGATTCGCTCAACTTCGAGATGGCGCTGGCGAACATTTCGCTGCCGAACGAAAAGCGTCGTAACGCTACCGCCCTCTACAACCCGATGACGGTGAAGGAGTTCCAGCAGCGCTATCC
Diptera_L3	Dip1.139	TACCGCCCTCTACAACCCGATGACGGTGAAGGAGTTCCAGCAGCGCTATCCGTACACCGATTGGTTGGAGTACTTTAACGCTATCCTGAAGGACACGGGCATCGTTATCGGCGAGGAGGA
Diptera_L3	Dip1.140	GTACTTTAACGCTATCCTGAAGGACACGGGCATCGTTATCGGCGAGGAGGAGGTGATCATTGTGAGCGTGCCGACGTTCATGGAGCAGCTCGGACCGCTACTCCAGAACACACCGAAGCG
Diptera_L3	Dip1.141	GCCGACGTTCATGGAGCAGCTCGGACCGCTACTCCAGAACACACCGAAGCGCGTGATGGCTAACTACGTCATGTGGCGCATCAGTGGCTTTTCGTCCTTCTTCCTGACGGAGAAGCTGCG
Diptera_L3	Dip1.142	CATGTGGCGCATCAGTGGCTTTTCGTCCTTCTTCCTGACGGAGAAGCTGCGCAAACGGCAGCTGCAGTACAGCACTGCATTGAGCGGCAAGCAGGAGCAGGAACCGCGGTGGAAGGAGTG
Diptera_L3	Dip1.143	CAGCACTGCATTGAGCGGCAAGCAGGAGCAGGAACCGCGGTGGAAGGAGTGTGTGGATATCACCTCCGGCAGCTTGCCAATTTCGGTCGGTGCGCTGTACATTCGCAAGTACTTCCGCGA
Diptera_L3	Dip1.144	CAGCTTGCCAATTTCGGTCGGTGCGCTGTACATTCGCAAGTACTTCCGCGAGGACTCGAAGCGTGCCGCGCTGGATATGGTCAACGACATCAAGAGCGTGTTTGTGGACATTCTGAAGAA
Diptera_L3	Dip1.145	GCTGGATATGGTCAACGACATCAAGAGCGTGTTTGTGGACATTCTGAAGAAGGTCGACTGGATGGATGAGGTGACGCGTGTGTCGGCGCTGGAGAAGGTTTCCACCATGGCCACCCACAT
Diptera_L3	Dip1.146	GGTGACGCGTGTGTCGGCGCTGGAGAAGGTTTCCACCATGGCCACCCACATCGGGTATCCGGACGAGCTGATGGACGATGCGAAGATTGCCGAGTACTACAAGGATCTTGAGTTCCAGCC
Diptera_L3	Dip1.147	GATGGACGATGCGAAGATTGCCGAGTACTACAAGGATCTTGAGTTCCAGCCGGACAGTACCTATCTGAACACGATCCTGTACATGAACAAGTTCGGCACGACGAAAGCGTTCAAGAAGCT
Diptera_L3	Dip1.148	CACGATCCTGTACATGAACAAGTTCGGCACGACGAAAGCGTTCAAGAAGCTGCGCATTGCGGTCAACAAAACCGACTGGATCACCCACTCCAGACCGGCGATCGTGAACGCTTTCTACTC
Diptera_L3	Dip1.149	CGACCAAGCTGCGCTGGGATCAGCCGAGATATCTAGTCAAGGGCTTCGACAGCCCCATCGTGTCCGCGTACTACAGCTACATGGTGGACATGGCCGTGCTGCTGGGTGCCGACGAGGAAC
Diptera_L3	Dip1.150	ACTACAGCTACATGGTGGACATGGCCGTGCTGCTGGGTGCCGACGAGGAACGCGCCAAGCGTGAGCTGAAGGATTCGCTCAACTTTGAGATTGCCCTGGCCAACATTTCGCTCCCGAACG
Diptera_L3	Dip1.151	AGGATTCGCTCAACTTTGAGATTGCCCTGGCCAACATTTCGCTCCCGAACGAGAAGCGCCGTAACGCCACTGCCCTGTACAACCCGATGAGCGTGAAGGACTTCCAGCACAAGTACCCGT
Diptera_L3	Dip1.152	CTGCCCTGTACAACCCGATGAGCGTGAAGGACTTCCAGCACAAGTACCCGTACACCAACTGGGTCGAGTACTTTAACGTGATCCTCAAGGACACCGGAATCGCGATCGATGAGAATGAGG
Diptera_L3	Dip1.153	ACTTTAACGTGATCCTCAAGGACACCGGAATCGCGATCGATGAGAATGAGGTTATTATTGTGAGCGTTCCGGCCTTCATGGAACAGCTGGGTCCGCTGCTGCAGAACACGCCGAAGCGAA
Diptera_L3	Dip1.154	CGGCCTTCATGGAACAGCTGGGTCCGCTGCTGCAGAACACGCCGAAGCGAACCATGGCCAATTACGTGATGTGGCGCATCAGCGGATTTTCGTCCTTCTTCCTGACCGAAAAGCTGCGCA
Diptera_L3	Dip1.155	TGTGGCGCATCAGCGGATTTTCGTCCTTCTTCCTGACCGAAAAGCTGCGCAAACGACAGCTGCAGTACAGCACGGCACTGAGCGGCAAGCAGGAGCAGGAACCTCGCTGGAAGGAATGCG
Diptera_L3	Dip1.156	GCACGGCACTGAGCGGCAAGCAGGAGCAGGAACCTCGCTGGAAGGAATGCGTCGACATCACCTCGGGCAGTCTGCCAATCTCGGTCGGTTCGCTGTACATCCGCAAGTACTTCCGCGAGG
Diptera_L3	Dip1.157	GTCTGCCAATCTCGGTCGGTTCGCTGTACATCCGCAAGTACTTCCGCGAGGAGTCCAAGCGTGCCGCCCTGGACATGGTCAACGACATCAAGGCGGTGTTTGTGGGCATCCTGAAGAAGG
Diptera_L3	Dip1.158	TGGACATGGTCAACGACATCAAGGCGGTGTTTGTGGGCATCCTGAAGAAGGTCGACTGGATGGACGAAATTACGCGCAAGTCGGCGCTCGAGAAGGTCGACTCGATGGTAACGCACATTG
Diptera_L3	Dip1.159	TTACGCGCAAGTCGGCGCTCGAGAAGGTCGACTCGATGGTAACGCACATTGGCTATCCGGACGAGCTGATGGACAACGCCAAGATCGCCGAGTACTACAAGGATCTGCAGTTCAAGCCGG
Diptera_L3	Dip1.160	TGGACAACGCCAAGATCGCCGAGTACTACAAGGATCTGCAGTTCAAGCCGGAAGATAACTACCTGAACACGATCCTGTACATGAACCAGTTCGGAACTACGAAGGCGTTCAAAAAGCTGC
Diptera_L3	Dip1.161	CGATCCTGTACATGAACCAGTTCGGAACTACGAAGGCGTTCAAAAAGCTGCGCCAGCCGGTCAACAAGACCGACTGGATCACCCACTCCAGACCAGCGGTCGTCAACGCGTTCTACTCCT
Diptera_L3	Dip1.162	CTTAGTCGTGAATATTTAACAAAGGGATTGGACGATAAAATAGTTAAAGCATACTATGAATACATGGTTGACATTGCTGTCATTTATGGAGCCGAACGTAGTCGTGCGGAACGAGAACTG
Diptera_L3	Dip1.163	ATTTCACTTCCAAATGAAAAAAGACGAAATGCTTCAGCTTTATACAATCCATATAAACTTCGAGAAGTTCAAGAAATGTATCCATACATTCAATGGGTCGAATATATAAATGTTTTATTG
Diptera_L3	Dip1.164	CAAGAAATGTATCCATACATTCAATGGGTCGAATATATAAATGTTTTATTGCCATCAACATTATCCATTGATGAAAATGAAGTGATAGTGGTTAGTGTGCCAAGTTTTTTCGAGAATTTG
Diptera_L3	Dip1.165	GATGAAAATGAAGTGATAGTGGTTAGTGTGCCAAGTTTTTTCGAGAATTTGGGCAAACTTTTACACAATACTCCAAAGCGAACAATCGCCAACTATCTTATGTGGCGTGTCACTGCTTTT
Diptera_L3	Dip1.166	ACTCCAAAGCGAACAATCGCCAACTATCTTATGTGGCGTGTCACTGCTTTTTCATCATTTTTCTTAACTGAAGAATTACGCAAACGGCAATTAGTTTATAGTACAGTTGTAAGTGGTAAA
Diptera_L3	Dip1.167	GTTTATCGATTGCGGTAGGAGCTTTGTATGTTCGAAAATATTTCCGGCAAGACTCAAAGGCTATTGCCCTTGAGATGGTCAATGGCATTCGCAAAGAATTCGAACAAATTTTAGAGAATG
Diptera_L3	Dip1.168	TTGAGATGGTCAATGGCATTCGCAAAGAATTCGAACAAATTTTAGAGAATGTAAATTGGATGGATGAAGAGACGCGCAAATCGGCTATGAATAAATTGCACTCCATGTCCACACATATTG
Diptera_L3	Dip1.169	AGACGCGCAAATCGGCTATGAATAAATTGCACTCCATGTCCACACATATTGGCTATCCAGACGAAATAATGGACGATTCAAAGATTGAAAAATATTACAAAAATTTGAAAATCGATCAAG
Diptera_L3	Dip1.170	TGGACGATTCAAAGATTGAAAAATATTACAAAAATTTGAAAATCGATCAAGATAATTATTTAGCGTCTGTATTGAATATGAATGTGTTTGGTACAGATTACGCCTTTAACAAACTTCGGC
Diptera_L3	Dip1.171	TATTGAATATGAATGTGTTTGGTACAGATTACGCCTTTAACAAACTTCGGCAACCAGTTAACAAAACGGATTGGGTAACTCATGCGCGACCAGCCATTGTCAATGCTTTTTACTCTTCAA
Diptera_L3	Dip1.172	GATCAATCTGCAATTGGTCTAAGTCGAGAGTATCTCGCCAAAGGTTTTGAAGACAAAATAGTCCAAGCATACTACAGCTACATGGTCGACATGGCTGTGATTTATGGAGCTAAGCGTGAA
Diptera_L3	Dip1.173	TACTACAGCTACATGGTCGACATGGCTGTGATTTATGGAGCTAAGCGTGAAAGGGCAGAGATCGAACTCAAGGAGTCTTTACAATTTGAAATCAGTCTAGCAAACATTTCCTTACCAAAT
Diptera_L3	Dip1.174	AAGGAGTCTTTACAATTTGAAATCAGTCTAGCAAACATTTCCTTACCAAATGAAAAACGTCGTAATTCTTCAGCTCTCTACAATCCCATGACCGTTGATGAAATTCAGAAAAAATACACC
Diptera_L3	Dip1.175	TCAGCTCTCTACAATCCCATGACCGTTGATGAAATTCAGAAAAAATACACCTTTGTGAGTTGGTTGGATTACATTAACGCACTTCTTCCCGAAGGATTAGAAGTGGACGAACATGAAGTG
Diptera_L3	Dip1.176	TACATTAACGCACTTCTTCCCGAAGGATTAGAAGTGGACGAACATGAAGTGATTATTGTGTCAGTTCCCACCTTCTTTGAGGCTCTAGGACCTCTGCTGGATAAAACCCCAAAGAGAGCA
Diptera_L3	Dip1.177	ACCTTCTTTGAGGCTCTAGGACCTCTGCTGGATAAAACCCCAAAGAGAGCAATTGCCAATTACATGATGTGGAGAATTCATGGATTTTCGTCATTCTTCTTAACTGAGGAATTGAGGAAG
Diptera_L3	Dip1.178	TGGAGAATTCATGGATTTTCGTCATTCTTCTTAACTGAGGAATTGAGGAAGCGTCAGCTGCAATATGGTACAGTATTAAGTGGAAGACAGGAACAGGAACCTCGTTGGAAGGAGTGCGTC
Diptera_L3	Dip1.179	ACAGTATTAAGTGGAAGACAGGAACAGGAACCTCGTTGGAAGGAGTGCGTCGACATCACCAGTGGAAGTCTCCCAATTTCTGTTGGTGCCCTTTACGTGCGGAAATATTTCCAAGAAAGT
Diptera_L3	Dip1.180	CTCCCAATTTCTGTTGGTGCCCTTTACGTGCGGAAATATTTCCAAGAAAGTGCCAAAAGTAGTGCAATGGAAATGGTGAATGGAATTCGCAAGGAGTTTGAGAAGATCCTTCTGGAAGTA
Diptera_L3	Dip1.181	GAAATGGTGAATGGAATTCGCAAGGAGTTTGAGAAGATCCTTCTGGAAGTAACGTGGATGGACGAGGAAACTAGGAAGTCAGCTTTAAATAAACTTAAGAAAATGGTCACCCATATTGGA
Diptera_L3	Dip1.182	ACTAGGAAGTCAGCTTTAAATAAACTTAAGAAAATGGTCACCCATATTGGATACCCAGATGAAATTATGGACAACTCGAAATTGGAAGAATATTACAAAAATCTTGAAATTGACCCAAAG
Diptera_L3	Dip1.183	GACAACTCGAAATTGGAAGAATATTACAAAAATCTTGAAATTGACCCAAAGAAATATTTGGAATCGGTTTTGAAAATGAGTGTATTTGGAACGAATTATTCGTTTAATAAACTAAGGAAG
Diptera_L3	Dip1.184	TTGAAAATGAGTGTATTTGGAACGAATTATTCGTTTAATAAACTAAGGAAGCCAGTGAACAAGACAGATTGGATTAGCCATGCGAGACCTGCTGTTGTTAATGCTTATTACTCGTCGATT
Diptera_L3	Dip1.185	GATCAACCATCTTTGGGTTTGAGTCGGGAATATTTAATAAAAGGTTTTGGAGATCCACTTGTTGATGCATATTACAAATACATGATCGATATAGCAGTAATATTTGGAGCTGATAGAGAG
Diptera_L3	Dip1.186	TATTACAAATACATGATCGATATAGCAGTAATATTTGGAGCTGATAGAGAGAAAGCAACTGAAGAATTAAAAGAATCACTAGAATTTGAAATGGCATTAGCAAACATATCTCTTTCAAAT
Diptera_L3	Dip1.187	AAAGAATCACTAGAATTTGAAATGGCATTAGCAAACATATCTCTTTCAAATGAAAAACGTCGTAATACAACAAATCTTTACAATCCTATTACACTCAAACAATTACAAATGGAATATACC
Diptera_L3	Dip1.188	ACAAATCTTTACAATCCTATTACACTCAAACAATTACAAATGGAATATACCTATGTTGATTGGTTAGATTATATTAATAGTCTTTTACCGAAAACTCTTCAAATTGATGAAAATGAAATT
Diptera_L3	Dip1.189	TATATTAATAGTCTTTTACCGAAAACTCTTCAAATTGATGAAAATGAAATTATTAATGTATCCGTGCCTGACTTTTTGAAAAATCTTGGTTCATTATTAGAGAAAACTGAAAAAAGACGG
Diptera_L3	Dip1.190	GACTTTTTGAAAAATCTTGGTTCATTATTAGAGAAAACTGAAAAAAGACGGATAGCTAATTATTTAATGTGGAGAATACATGGTTATTCATCATTCTTTTTAACAGAAGAAATCCGTAAA
Diptera_L3	Dip1.191	TGGAGAATACATGGTTATTCATCATTCTTTTTAACAGAAGAAATCCGTAAAATTCAAATGAAATTTATAACATCTGTTAGCGGTAAACAGGATCAAGAGCCCAGATGGAAAGAATGTGTC
Diptera_L3	Dip1.192	ACATCTGTTAGCGGTAAACAGGATCAAGAGCCCAGATGGAAAGAATGTGTCGATATAACAGCTAGCAGTTTATCTATGGCTGTTGGATCTTTATATGTTAGGAAACATTTTAAGGAAAAT
Diptera_L3	Dip1.193	TTATCTATGGCTGTTGGATCTTTATATGTTAGGAAACATTTTAAGGAAAATGCAAAGAGTATAGCTATGGATATGGTTAGTGGAATAAGAAAAGTTTTTAAAAGAATTCTTGAGCAAGTG
Diptera_L3	Dip1.194	GATATGGTTAGTGGAATAAGAAAAGTTTTTAAAAGAATTCTTGAGCAAGTGCCATGGATGGATGAAACAACTAAAACATCTGCTTTAATTAAATTAGAAAAAATGACAACACATATTGGT
Diptera_L3	Dip1.195	ACTAAAACATCTGCTTTAATTAAATTAGAAAAAATGACAACACATATTGGTTATCCAAATGAATTGGTGGATGATTCTAAAATAGAAGATTATTATAAAAATTTAGATATTGATCCCAAT
Diptera_L3	Dip1.196	GATGATTCTAAAATAGAAGATTATTATAAAAATTTAGATATTGATCCCAATCGTTATTTAGAATCCATATTAAATATGAGCATATTTGGAACCAATTTTGCATTTAGTAGATTAAGATCA
Diptera_L3	Dip1.197	TTAAATATGAGCATATTTGGAACCAATTTTGCATTTAGTAGATTAAGATCATTTGTAAATAAAACCGATTGGATTACACATGCTAAACCAGCAGTTGTTAATGCTTATTACGCTTCACTT
Diptera_L3	Dip1.198	GATCAATCAGCAATCGGTTTAAGTCGCGAATATCTTGTTAAAGGATTTGAGGATAAAATCGTGCAAGCCTACTACAATTACATGGTCGATATGGCTGTACTTTTTGGAGCAGAACGTACA
Diptera_L3	Dip1.199	TACTACAATTACATGGTCGATATGGCTGTACTTTTTGGAGCAGAACGTACACGAGCTGTTAATGAGCTCAAGGAATCTCTGGAATTTGAAATCAGTTTAGCTAATATCTCCTTGCCGAAC
Diptera_L3	Dip1.200	AAGGAATCTCTGGAATTTGAAATCAGTTTAGCTAATATCTCCTTGCCGAACGAGAAACGTCGCAACTCATCGTCACTCTATAATCCAATGAGAATCGCTGATATCCAATTGAAATATCCA
Diptera_L3	Dip1.201	TCGTCACTCTATAATCCAATGAGAATCGCTGATATCCAATTGAAATATCCATACGTACAATGGCTGGAATACATTAATATCCTGTTACCGGACGGTATTGAAGTCGATGAAAACGAAATC
Diptera_L3	Dip1.202	TACATTAATATCCTGTTACCGGACGGTATTGAAGTCGATGAAAACGAAATCGTTATTGTTTCGGTACCGTCATTCTTTGAAGCACTTGGCGGTCTCTTGGCGAAGACACCAAAACGAGTC
Diptera_L3	Dip1.203	TCATTCTTTGAAGCACTTGGCGGTCTCTTGGCGAAGACACCAAAACGAGTCATTGCCAACTATGTGATGTGGCGAATTCATGGATTCTCTGCATTCTTCCTTACCGAGGAGCTACGAAAG
Diptera_L3	Dip1.204	TGGCGAATTCATGGATTCTCTGCATTCTTCCTTACCGAGGAGCTACGAAAGCGTCAACTACAGTATAGCACAGTTTTGAGCGGTCGACAAGAACAAGAGCCCAGATGGAAGGAATGCGTC
Diptera_L3	Dip1.205	ACAGTTTTGAGCGGTCGACAAGAACAAGAGCCCAGATGGAAGGAATGCGTCGATATTACTAGTGGAAGTCTACCAATATCCGTTGGTGCTCTATACGTACGGAAATTCTTCCAAGAGGAC
Diptera_L3	Dip1.206	CTACCAATATCCGTTGGTGCTCTATACGTACGGAAATTCTTCCAAGAGGACGCTAAGAGCAAGGCTCTCGAAATGGTTCATGGCATTCGTAAAGAGTTCGAGAAAATTCTGCGCGAAGTA
Diptera_L3	Dip1.207	GAAATGGTTCATGGCATTCGTAAAGAGTTCGAGAAAATTCTGCGCGAAGTATCCTGGATGGATGAAGAAACACGTAAATCGGCCCTTAATAAATTGAAGCAAATGACCACACATATTGGA
Diptera_L3	Dip1.208	ACACGTAAATCGGCCCTTAATAAATTGAAGCAAATGACCACACATATTGGATATCCCGATGAAATTATGGAAGATAGTAAATTGGAAGAATACTATAAGGATTTGGAAATCGATCCGGAC
Diptera_L3	Dip1.209	GAAGATAGTAAATTGGAAGAATACTATAAGGATTTGGAAATCGATCCGGACAATTATTTGGAATCGATTCTTAAGATGAGCATTTTCGGAACGAACTATTCATTTAATAAATTAAGGAAA
Diptera_L3	Dip1.210	CTTAAGATGAGCATTTTCGGAACGAACTATTCATTTAATAAATTAAGGAAACCATTCAATAAGACCGATTGGTTGAATCATGCTAAACCAGCTGTCGTTAATGCTTATTATTCGTCTATT
Diptera_L3	Dip1.211	GATCAATCTTCGATTGGTTTGAGTCGTGAATATTTGATAAAAGGCTTTAATGAGACTTTGGTGCGGGCATACTTTGATTATATGGTTGATCTTGCGGTTTTGTTTGGCGCAAATAAGAAG
Diptera_L3	Dip1.212	TACTTTGATTATATGGTTGATCTTGCGGTTTTGTTTGGCGCAAATAAGAAGCAAGCATTAAAAGAGCTGGGCGAGTCTTTGCAATTTGAAATGGATTTGGCAAATATTTCTTGGCCCAAC
Diptera_L3	Dip1.213	GGCGAGTCTTTGCAATTTGAAATGGATTTGGCAAATATTTCTTGGCCCAACGAAAAACGTCGCAATTCAAATGATTTGTACAATATACGCACTATTAAACAGCTTCAAGAGAAATATCCC
Diptera_L3	Dip1.214	AATGATTTGTACAATATACGCACTATTAAACAGCTTCAAGAGAAATATCCCTATATTCAATGGTTGGATTATATTAATGCTCTGCTACCAGAAGGTCTCAGCGTACAAGAGGACGAACTT
Diptera_L3	Dip1.215	TATATTAATGCTCTGCTACCAGAAGGTCTCAGCGTACAAGAGGACGAACTTATAAATCTTTCAGTACCTAGTTTCTTCGATGATTTGGGTCCGCTTTTAGCACGCACACCCAATCGTGTT
Diptera_L3	Dip1.216	AGTTTCTTCGATGATTTGGGTCCGCTTTTAGCACGCACACCCAATCGTGTTATAGCGAATTATATGATGTGGCGTATACATGCCTTCTCAATAACATTCCTTTCCGAAGAATTCCGTAAA
Diptera_L3	Dip1.217	TGGCGTATACATGCCTTCTCAATAACATTCCTTTCCGAAGAATTCCGTAAACGTCAATTACAATATGCTACGGCGATTTCTGGTCGTCAAGAGCAAGAAGCTCGTTGGAAAGAATGTGTC
Diptera_L3	Dip1.218	GCTTGTCGATTGCGGTTGGCTCATTATACGTGAGGAAACACTTTAACGATGAATCGAAGGCTATTGCTATGGAAATGGTCAATAATATTCGCTCAGTTTTTAACAACATACTTGATGAAG
Diptera_L3	Dip1.219	TGGAAATGGTCAATAATATTCGCTCAGTTTTTAACAACATACTTGATGAAGTTGATTGGATGGATGCTAAAACAAAGAAAGAGGCTAAAAAGAAATTACATTCAATGGCTACGCATATAG
Diptera_L3	Dip1.220	AAACAAAGAAAGAGGCTAAAAAGAAATTACATTCAATGGCTACGCATATAGGTTATCCTGATGAAATGCTGGACAATGAGAAATTAGCTGAATATTATAAAAAGCTGGAAGTCGATGAAG
Diptera_L3	Dip1.221	TGGACAATGAGAAATTAGCTGAATATTATAAAAAGCTGGAAGTCGATGAAGAGAAATTTTTTGAATCCTTCTTAAAAATGAATATATTTGGTACGGATTATTCTTTTAATAAACTGCGTT
Diptera_L3	Dip1.222	TCTTAAAAATGAATATATTTGGTACGGATTATTCTTTTAATAAACTGCGTTTGCCTGTAAATAAAACTGAATGGCTTCGTCATGCGCGACCGGCTGTTGTCAATGCATTTTACTCTTCAA
Diptera_L3	Dip1.223	ACCTCCTACTACGAATACATGGTGGACATGGCTGTGCTTTTCGGAGGCGATAAGGAGACTGCCAAGAAGGAGCTACTCGAGTCGCTGCAATTCGAAATGAATTTAGCCAATATCTCTTGG
Diptera_L3	Dip1.224	GAGCTACTCGAGTCGCTGCAATTCGAAATGAATTTAGCCAATATCTCTTGGCCAAACGAGAGACGCCGCAATTCGAGCGAGCTGTACAATTTGCGCACGATCAAGCAGCTGCAGGACGAG
Diptera_L3	Dip1.225	AATTCGAGCGAGCTGTACAATTTGCGCACGATCAAGCAGCTGCAGGACGAGTATCCCTACGTTGATTGGCTGGATTACATCAATGCCCTCCTGCCCGAAGGCCTGAATGTCGACGAGGAT
Diptera_L3	Dip1.226	CTGGATTACATCAATGCCCTCCTGCCCGAAGGCCTGAATGTCGACGAGGATGAGCCAATCAATTTGTCGGTGCCGAGTTTCTTCACCGACTTGCAGTCCCTGCTCGAGCAAACCCCCAAT
Diptera_L3	Dip1.227	GTGCCGAGTTTCTTCACCGACTTGCAGTCCCTGCTCGAGCAAACCCCCAATCGCACCATTGCCAATTACATGATGTGGCGCATACATGCCTTCTCAGTGGCCTTCCTGTCCGAGGAGTTC
Diptera_L3	Dip1.228	ATGATGTGGCGCATACATGCCTTCTCAGTGGCCTTCCTGTCCGAGGAGTTCCGCAAGCGACAACTGCAGTATGCCACCGCATTGTCTGGCCGTCAAGAGCAGGAGGCCCGCTGGAAAGAG
Diptera_L3	Dip1.229	TATGCCACCGCATTGTCTGGCCGTCAAGAGCAGGAGGCCCGCTGGAAAGAGTGTGTGGACATCGCCAGTGGCAGCTTAGCGATTTCGGTGGGTTCCCTGTATGTGCGCAAGCACTTTAAG
Diptera_L3	Dip1.230	GGCAGCTTAGCGATTTCGGTGGGTTCCCTGTATGTGCGCAAGCACTTTAAGGAGGACTCCAAGAAGGAGGCTCTCGAAATGGTGACGAACATTCGAGCGGTGTTCAATGGGATCGTCAAA
Diptera_L3	Dip1.231	GCTCTCGAAATGGTGACGAACATTCGAGCGGTGTTCAATGGGATCGTCAAAGAGGTTGACTGGATGGACGAAAAGACTAGGGCGGAGGCTCTCAAGAAGCTACACTCAATGGCCACTCAC
Diptera_L3	Dip1.232	GAAAAGACTAGGGCGGAGGCTCTCAAGAAGCTACACTCAATGGCCACTCACATCGGCTATCCGGACGAAATGTTGGACAACGAGAAACTGGCGAAATACTACGAGAAACTGGATATCGAC
Diptera_L3	Dip1.233	ATGTTGGACAACGAGAAACTGGCGAAATACTACGAGAAACTGGATATCGACTCGGACAAGTATTTCGAGTCGTTTCTCAACATGAACGTCTTCGGCACAGATTATTCGTTTAACAAGCTG
Diptera_L3	Dip1.234	TCGTTTCTCAACATGAACGTCTTCGGCACAGATTATTCGTTTAACAAGCTGCGGTTACCTGTCAACAAAACAGAATGGTTGCGTCACGCCCGGCCGGCTGTAGTTAACGCCTTCTACTCA
Diptera_L3	Dip1.235	GACCAGTCTTCCATCGGCTTGAGCCGCGAGTACTTGGTGAAAGGCTTCAATGAGACTTTGGTGTCGGCGTACTACGACTACATGGTGGATATCGCGATCCTTTTCGGGGCCGACAAGGAG
Diptera_L3	Dip1.236	TACTACGACTACATGGTGGATATCGCGATCCTTTTCGGGGCCGACAAGGAGAAGGCCAAGAAGGAACTTCGAGAATCGCTACAATTCGAAATGGATTTAGCAAATATTTCCTGGCCGAAT
Diptera_L3	Dip1.237	CGAGAATCGCTACAATTCGAAATGGATTTAGCAAATATTTCCTGGCCGAATGAAAAACGTCGCAATTCAAACGATCTCTACAACTTACGTACGATCAAGCAACTCCAGCTGGACTACCCC
Diptera_L3	Dip1.238	AACGATCTCTACAACTTACGTACGATCAAGCAACTCCAGCTGGACTACCCCTATGTGCAGTGGCTGGACTACATTAATGCTTTGCTCCCCGCGGAACTTGTAGTAGACGAGAACGAGGTC
Diptera_L3	Dip1.239	TACATTAATGCTTTGCTCCCCGCGGAACTTGTAGTAGACGAGAACGAGGTCATTAACCTTTCAGTACCGAGTTTCTTTAACGACTTGGGACGGTTGCTGGCCACGACGCCTAAGCGTGTT
Diptera_L3	Dip1.240	AGTTTCTTTAACGACTTGGGACGGTTGCTGGCCACGACGCCTAAGCGTGTTATCGCCAACTACATGATGTGGCGCATCCATGGCTTTGCAGTGCCTTTCCTCTCCGAGCAGTTCCGCAAA
Diptera_L3	Dip1.241	TGGCGCATCCATGGCTTTGCAGTGCCTTTCCTCTCCGAGCAGTTCCGCAAACGGCAGCTACAGTATGCGACCGCGTTGTCGGGAAGACAAGAGCAGGAGGCTCGTTGGAAGGAGTGCGTG
Diptera_L3	Dip1.242	ACCGCGTTGTCGGGAAGACAAGAGCAGGAGGCTCGTTGGAAGGAGTGCGTGGACATAGCGAGTGGCAGCTTGGCGATATCTGTCGGTTCCCTTTATGTGCAGAAGCATTTCAAGCAGGAC
Diptera_L3	Dip1.243	TTGGCGATATCTGTCGGTTCCCTTTATGTGCAGAAGCATTTCAAGCAGGACTCTAAGGCCATTGCGCTCCAAATGGTAGACACCATCCGCTCCGTCTTCGACGACATTCTCAGTGAGGTC
Diptera_L3	Dip1.244	CAAATGGTAGACACCATCCGCTCCGTCTTCGACGACATTCTCAGTGAGGTCGAATGGATGGACGAGGCCACAAAGCAGGAAGCCAAAAAGAAGCTCCGGGCAATGACGGCCCACATCGGT
Diptera_L3	Dip1.245	ACAAAGCAGGAAGCCAAAAAGAAGCTCCGGGCAATGACGGCCCACATCGGTTATCCCGACGAGATGCTGGATGAGAGCAAACTGGAGGAATACTACCGAAAACTAGAAATTGACCCCGAT
Diptera_L3	Dip1.246	GATGAGAGCAAACTGGAGGAATACTACCGAAAACTAGAAATTGACCCCGATAAGTATTTCGAGTCGTTTCTAAAGATGAACATATTCGGAACTGACTACTCCTTCAATAAGCTGCGTCAG
Diptera_L3	Dip1.247	CTAAAGATGAACATATTCGGAACTGACTACTCCTTCAATAAGCTGCGTCAGCCTGTGAACAAGACCGACTGGGTGCGGCACGCCAGGCCGGCTGTTGTTAACGCCTTCTATTCATCGATC
Diptera_L3	Dip1.248	GATCAATCTTCAATTGGCCTAAGTCGGGAGTATTTGATAAAAGGTTTCAATGAAACTTTAGTATCGGCCTATTATGATTATATGGTGGATATGGCTGTACTTTTTGGAGCCGATAAGGAA
Diptera_L3	Dip1.249	TATTATGATTATATGGTGGATATGGCTGTACTTTTTGGAGCCGATAAGGAAGCAGCTAAGAAAGAATTAAGGGAATCTCTGCAGTTTGAAATGGATCTAGCGAATATTTCTTGGCCTAAT
Diptera_L3	Dip1.250	AGGGAATCTCTGCAGTTTGAAATGGATCTAGCGAATATTTCTTGGCCTAATGAGAAAAGACGCAATTCTAATGATTTATACAATTTGCGAACTATTAAACAAATGCAAGAATCTTATCCA
Diptera_L3	Dip1.251	AATGATTTATACAATTTGCGAACTATTAAACAAATGCAAGAATCTTATCCATATGTGCAATGGAAGGATTACATCAATGCTTTGTTGCCTGTGGGACTTAATATTGATGAAAATGAAGTG
Diptera_L3	Dip1.252	TACATCAATGCTTTGTTGCCTGTGGGACTTAATATTGATGAAAATGAAGTGATCAATTTGTCGGTGCCCAGCTTCTTTGATGATTTGGGCAAATTATTGAAACGTACTGATAAACGTATT
Diptera_L3	Dip1.253	AGCTTCTTTGATGATTTGGGCAAATTATTGAAACGTACTGATAAACGTATTATAGCCAATTATATGATGTGGCGAATACATGCCTTTTCGGTGGCTTTTCTAACCGAAGACTTCCGCAAG
Diptera_L3	Dip1.254	TGGCGAATACATGCCTTTTCGGTGGCTTTTCTAACCGAAGACTTCCGCAAGCGGCAATTGCAATATGCCACTGCCTTGTCGGGCAGACAAGAACAGGAAGCCAGATGGAAGGAGTGTGTA
Diptera_L3	Dip1.255	ACTGCCTTGTCGGGCAGACAAGAACAGGAAGCCAGATGGAAGGAGTGTGTAGATATTGCATCCGGCAGTTTAGCGATATCGGTGGGATCACTGTACGTGCGCAAACACTTTAAACAGGAC
Diptera_L3	Dip1.256	TTAGCGATATCGGTGGGATCACTGTACGTGCGCAAACACTTTAAACAGGACTCAAAGGCCATTGCCCTAGAAATGGTTAATAATATACGGGCTGTCTTTAGTCAAATACTTGATGACATC
Diptera_L3	Dip1.257	GAAATGGTTAATAATATACGGGCTGTCTTTAGTCAAATACTTGATGACATCGACTGGATGGATCAGAAAACAAAACAGGAGGCCAAAAGAAAATTACATGCAATGGTCACTCACATTGGC
Diptera_L3	Dip1.258	ACAAAACAGGAGGCCAAAAGAAAATTACATGCAATGGTCACTCACATTGGCTATCCCGACGAGATGTTGGATAACGATAAACTAGAAGAATATTATCACAAACTAGAAATCAATCCAGAC
Diptera_L3	Dip1.259	GATAACGATAAACTAGAAGAATATTATCACAAACTAGAAATCAATCCAGACAAATATTTCGACTCATTCCTGAATATGAATGTCTTCGGCACAGACTATTCGTTCAATAAATTAAGACTG
Diptera_L3	Dip1.260	CTGAATATGAATGTCTTCGGCACAGACTATTCGTTCAATAAATTAAGACTGCCAGTGAACAAGACAGACTGGATTAGACATGCCCGGCCAGCTGTTGTCAATGCTTTTTATTCATCGATT
Diptera_L3	Dip1.261	GATCAAGCTTCATTAGGATTAAGTAGAGAATACTTAGTTAAAGGAATAGATGATAAAATCGTTAGTGCATACTACAGTTACATGGTTGATATGGCTGTTATCTATGGAGCTGATAAAAAA
Diptera_L3	Dip1.262	TACTACAGTTACATGGTTGATATGGCTGTTATCTATGGAGCTGATAAAAAAGTTGCTGAACAAGAATTGAAAGATTCTCTGAATTTTGAAATTACTTTGGCCAATATTTCACTACCAAAT
Diptera_L3	Dip1.263	AAAGATTCTCTGAATTTTGAAATTACTTTGGCCAATATTTCACTACCAAATGAAAAACGTCGTAATGCAACTGCTTTGTACAATCCAATGACAATCAAAGAATTCCAAGCCAAACACAAT
Diptera_L3	Dip1.264	ACTGCTTTGTACAATCCAATGACAATCAAAGAATTCCAAGCCAAACACAATTTTATCAACTGGGTTGATTACATAAATGTTCTATTACCAGATGGATTAAAAATTGATGAGAATGAAATT
Diptera_L3	Dip1.265	TACATAAATGTTCTATTACCAGATGGATTAAAAATTGATGAGAATGAAATTATTATTATTAGTGTTCCAAGTTTCTTTGTTGATTTAGAAAAGATTATGGCTGTTACACCAAAACGGACA
Diptera_L3	Dip1.266	AGTTTCTTTGTTGATTTAGAAAAGATTATGGCTGTTACACCAAAACGGACAATTGCCAATTATCTTATGTGGCGTGTAACTGGTTTCTCATCATTCTTTTTAACAGAGGAGTTAAGGAAA
Diptera_L3	Dip1.267	TGGCGTGTAACTGGTTTCTCATCATTCTTTTTAACAGAGGAGTTAAGGAAACGACAATTGCTGTACAGTACATCGTTGAGTGGTAAACAGGAACAGGAACCAAGATGGAAGGAATGTGTT
Diptera_L3	Dip1.268	ACATCGTTGAGTGGTAAACAGGAACAGGAACCAAGATGGAAGGAATGTGTTGATATTGCAAGTGGAAGTCTTCCAATTGCTGTCGGCTCACTTTATGTCCGTAAACATTTCCAAGAAGAT
Diptera_L3	Dip1.269	CTTCCAATTGCTGTCGGCTCACTTTATGTCCGTAAACATTTCCAAGAAGATGCTAAACGCACAGCATTAGATATGGTCAATAATATTCGTGAAGAATTCAAACTTCTTTTAAATGAAGTA
Diptera_L3	Dip1.270	GATATGGTCAATAATATTCGTGAAGAATTCAAACTTCTTTTAAATGAAGTAAACTGGATGGACAATAAAACACGTGAATCAGCCCTAACAAAGGCAAATGCTATGGTAACACATATTGGT
Diptera_L3	Dip1.271	ACACGTGAATCAGCCCTAACAAAGGCAAATGCTATGGTAACACATATTGGTTATCCCGATGAAATTATGGATGATAAAAAATTGGAAACTTACTACGATGGTCTTGAAATTGATCCAGAT
Diptera_L3	Dip1.272	GATGATAAAAAATTGGAAACTTACTACGATGGTCTTGAAATTGATCCAGATACCTATTTGGAATCTGTTCTACAAATGAATATTTTCGGAACAAACTTGTCATTCAATAAATTAAGAAAA
Diptera_L3	Dip1.273	CTACAAATGAATATTTTCGGAACAAACTTGTCATTCAATAAATTAAGAAAATCAGTTAATAAAACCGATTGGCAAACTCATGCACGTCCAGCTATTGTTAATGCTTTTTACTCATCAATT
Diptera_L3	Dip1.274	TTGAAATGGATTTGGCAAATATCTCCTGGTCCAACGAGAAGAGACGTAACTCCAATGATTTGTACAATTTGAGAACCATCAAAGAAGTCCAGGAGGCCTATCCCTATGTAGAATGGGTGG
Diptera_L3	Dip1.275	TGAGAACCATCAAAGAAGTCCAGGAGGCCTATCCCTATGTAGAATGGGTGGACTACATTAATGCGCTGTTGCCCGAAGGTTTGAAGGTCGATGAGAATGAAGTTATCAATTTGTCGGTGC
Diptera_L3	Dip1.276	TGCCCGAAGGTTTGAAGGTCGATGAGAATGAAGTTATCAATTTGTCGGTGCCCAGTTTTATGGAAGATTTGGGTAAAGTGTTGAAACGTACCCCCAAGCGTACCATTGCCAATTATATGA
Diptera_L3	Dip1.277	TGGGTAAAGTGTTGAAACGTACCCCCAAGCGTACCATTGCCAATTATATGATGTGGCGTATTCATGCCTTTTCGGTGGCCTTCCTGTCGGAGGAGTTCCGTAAACGTCAATTGCAATATG
Diptera_L3	Dip1.278	TTTCGGTGGCCTTCCTGTCGGAGGAGTTCCGTAAACGTCAATTGCAATATGCCACCGCCTTGACGGGTCGCCAGGAGCAAGAGGCCCGCTGGAAGGAGTGTGTGGATATTTCATCGGGAA
Diptera_L4	Dip1.279	AGATCCTGCCTCGAAATCTTCGAACCCGCGGCGCGGCGAATACAACGTCTATTCCACCTTCCAGTCACACGAGCCCGAGTTCGACTACCTAAAATCACTAGAAATAGAGGAAAAAATCAA
Diptera_L4	Dip1.280	CGAGCCCGAGTTCGACTACCTAAAATCACTAGAAATAGAGGAAAAAATCAACAAGATCCGGTGGCTGAAGCGCAAGAACCAGTCGCACTTCCTCCTGTCGACCAACGACAAGACGATAAA
Diptera_L4	Dip1.281	GCGCAAGAACCAGTCGCACTTCCTCCTGTCGACCAACGACAAGACGATAAAACTCTGGAAGGTCTCGGAACGGGACAAACGGGTCGAGGGCTACAACACGCGGGAGGACAATGGCAGCAT
Diptera_L4	Dip1.282	ACGGGACAAACGGGTCGAGGGCTACAACACGCGGGAGGACAATGGCAGCATACGTGATCCGTCGTCGATCAGCGCGCTGCGGGTGCCATCGATCAAGCCGATGGATCTGATGGTGGAGGC
Diptera_L4	Dip1.283	CAGCGCGCTGCGGGTGCCATCGATCAAGCCGATGGATCTGATGGTGGAGGCGTCGCCCCGTCGGATCTTCGCCAACGCTCACACCTACCACATCAACTCGATATCGGTCAACTCGGACCA
Diptera_L4	Dip1.284	CGCCAACGCTCACACCTACCACATCAACTCGATATCGGTCAACTCGGACCAGGAGACGTACCTGTCGGCGGACGACCTGCGGCTCAACCTGTGGCACCTGGAGATTACCGACCAGAGCTT
Diptera_L4	Dip1.285	GGACGACCTGCGGCTCAACCTGTGGCACCTGGAGATTACCGACCAGAGCTTCAACATCGTCGACATCAAGCCGGCCAACATGGAGGAACTGACGGAGGTCATCACGGCGGCCGAGTTCCA
Diptera_L4	Dip1.286	GCCGGCCAACATGGAGGAACTGACGGAGGTCATCACGGCGGCCGAGTTCCATCCGACCGAGTGCAACGTGTTCGTGTACTCGAGCAGTAAGGGTACAATTAGGTTATGTGATATGCGCTC
Diptera_L4	Dip1.287	GTTCGTGTACTCGAGCAGTAAGGGTACAATTAGGTTATGTGATATGCGCTCGTCCGCGCTCTGCGACCGGCACGCAAAACTGTTCGAGGAACCGGAGGACGTGGACATCACCAACAAGAG
Diptera_L4	Dip1.288	AGACCCATCGTCGAAGGCTTCAACACCGCGGCGTGGTGAATACAACGTGTATTCAACGTTTCAATCGCATGAACCTGAATTCGATTACTTAAAGTCGCTCGAGATTGAGGAAAAAATTAA
Diptera_L4	Dip1.289	TGAACCTGAATTCGATTACTTAAAGTCGCTCGAGATTGAGGAAAAAATTAACAAAATCAGATGGCTGAGGCGCAAGAATCAGTCACACTTTCTGCTCTCGACCAACGACAAAACGATCAA
Diptera_L4	Dip1.290	GCGCAAGAATCAGTCACACTTTCTGCTCTCGACCAACGACAAAACGATCAAGCTGTGGAAGGTGTCGGAGCGCGATAAGCGAGTGGAGGGATACAACACACGGGAGGACAATGGCAGCAT
Diptera_L4	Dip1.291	GCGCGATAAGCGAGTGGAGGGATACAACACACGGGAGGACAATGGCAGCATTCGCGATCCGGCGTCGATCAATTCGCTGAGAGTGCCATCGATCAAGCCGATGGATCTGATGGTGGAGGC
Diptera_L4	Dip1.292	CAATTCGCTGAGAGTGCCATCGATCAAGCCGATGGATCTGATGGTGGAGGCATCGCCACGTCGCATTTTTGCGAACGCCCATACCTACCACATTAACTCGATCTCGGTGAACTCGGATCA
Diptera_L4	Dip1.293	TGCGAACGCCCATACCTACCACATTAACTCGATCTCGGTGAACTCGGATCAGGAGACGTACCTGTCGGCGGATGATCTACGGATCAACCTGTGGCATCTAGAGATTACCGACCAGAGCTT
Diptera_L4	Dip1.294	GGATGATCTACGGATCAACCTGTGGCATCTAGAGATTACCGACCAGAGCTTCAATATCGTCGACATCAAACCGGCGAATATGGAGGAGCTGACTGAGGTGATCACGGCGGCCGAATTCCA
Diptera_L4	Dip1.295	ACCGGCGAATATGGAGGAGCTGACTGAGGTGATCACGGCGGCCGAATTCCACCCGACCGAGTGCAACGTGTTCGTCTACTCGAGCAGCAAGGGTACAATTAGGTTATGTGATATGCGCTC
Diptera_L4	Dip1.296	GTTCGTCTACTCGAGCAGCAAGGGTACAATTAGGTTATGTGATATGCGCTCTTCGGCATTGTGCGATCGGCATGCAAAGCTGTTCGAGGAACCGGAAGATGTGGACACAACGAACAAGAG
Diptera_L4	Dip1.297	AGATCCTGCCTCGAAATCGTCGAACCCGCGGCGCGGCGAGTACAACGTCTATTCCACCTTCCAGTCACACGAGCCCGAGTTCGACTACCTAAAATCGCTAGAAATAGAGGAGAAAATCAA
Diptera_L4	Dip1.298	CGAGCCCGAGTTCGACTACCTAAAATCGCTAGAAATAGAGGAGAAAATCAACAAGATCAGATGGCTCCGGCGCAAGAACCAGTCGCACTTTCTGCTGTCCACCAACGACAAGACGATAAA
Diptera_L4	Dip1.299	GCGCAAGAACCAGTCGCACTTTCTGCTGTCCACCAACGACAAGACGATAAAGCTGTGGAAGGTGTCGGAGCGGGACAAACGGGTCGAGGGGTACAACACGCGGGAGGACAACGGCAGCAT
Diptera_L4	Dip1.300	GCGGGACAAACGGGTCGAGGGGTACAACACGCGGGAGGACAACGGCAGCATACGGGATCCGGCGATGATCAGCTCGCTCCGGGTGCCGTCGATAAAGCCGATGGACCTGATGGTGGAGGC
Diptera_L4	Dip1.301	CAGCTCGCTCCGGGTGCCGTCGATAAAGCCGATGGACCTGATGGTGGAGGCGTCGCCCCGCCGGATCTTTGCCAACGCTCACACCTACCACATCAACTCGATCTCGGTCAACTCGGACCA
Diptera_L4	Dip1.302	TGCCAACGCTCACACCTACCACATCAACTCGATCTCGGTCAACTCGGACCAGGAGACGTACCTGTCGGCGGACGATCTGCGGCTGAACCTGTGGCACCTGGAGATCACCGACCAGAGCTT
Diptera_L4	Dip1.303	GGACGATCTGCGGCTGAACCTGTGGCACCTGGAGATCACCGACCAGAGCTTCAACATCGTCGACATCAAGCCGGCCAACATGGAGGAGCTGACGGAGGTCATCACGGCGGCCGAGTTCCA
Diptera_L4	Dip1.304	GCCGGCCAACATGGAGGAGCTGACGGAGGTCATCACGGCGGCCGAGTTCCACCCGACCGAGTGCAACGTCTTTGTCTACTCGAGCAGCAAGGGCACGATCCGGTTATGTGATATGCGGTC
Diptera_L4	Dip1.305	TGATCCTGCCTCAAAAGCCGCCAATCCGAGACGCGGCGAATACAATGTCTATTCGACATTCCAATCGCACGAGCCCGAATTCGACTACCTCAAGTCCCTGGAGATTGAGGAGAAGATAAA
Diptera_L4	Dip1.306	CGAGCCCGAATTCGACTACCTCAAGTCCCTGGAGATTGAGGAGAAGATAAACAAGATCCGGTGGCTGCAACAAAAGAATCCCGTGCACTTTCTGCTCTCGACCAACGACAAGACAGTCAA
Diptera_L4	Dip1.307	ACAAAAGAATCCCGTGCACTTTCTGCTCTCGACCAACGACAAGACAGTCAAATTGTGGAAGGTCAGTGAGCGTGACAAGTCGTTCGGCGGCTACAACACGAAGGAGGAGAACGGACTGAT
Diptera_L4	Dip1.308	GCGTGACAAGTCGTTCGGCGGCTACAACACGAAGGAGGAGAACGGACTGATCCGGGATCCACAGAATGTAACGGCCCTCCGAGTGCCATCCGTGAAGCAGATACCACTGCTGGTGGAGGC
Diptera_L4	Dip1.309	AACGGCCCTCCGAGTGCCATCCGTGAAGCAGATACCACTGCTGGTGGAGGCCTCCCCACGGCGCACCTTCGCCAATGCACACACCTATCACATCAATTCAATAAGCGTTAATTCGGATCA
Diptera_L4	Dip1.310	CGCCAATGCACACACCTATCACATCAATTCAATAAGCGTTAATTCGGATCAGGAGACCTTCTTGTCGGCCGACGACCTGCGGATCAATCTGTGGCACTTGGAGGTGGTCAACCAGAGCTA
Diptera_L4	Dip1.311	CGACGACCTGCGGATCAATCTGTGGCACTTGGAGGTGGTCAACCAGAGCTACAACATTGTCGACATCAAGCCAACCAACATGGAGGAGCTAACAGAGGTGATCACCGCGGCCGAATTCCA
Diptera_L4	Dip1.312	GCCAACCAACATGGAGGAGCTAACAGAGGTGATCACCGCGGCCGAATTCCATCCGACCGAGTGCAATGTGTTTGTCTACTCGAGCTCTAAGGGCACAATACGATTATGTGATATGCGTTC
Diptera_L4	Dip1.313	GTTTGTCTACTCGAGCTCTAAGGGCACAATACGATTATGTGATATGCGTTCGGCGGCGCTATGCGACCGGCACAGCAAACAGTTCGAGGAGCCCGAGAATCCAACGAATCGCAGCTTTTT
Diptera_L4	Dip1.314	AGATGCGGCATCGAAGAGTTCTGTGCCACGACGAGGCGAATACAATGTGTATTCAACATTTCAATCACACGAGCCTGAATTTGATTACCTGAAGTCGTTAGAAATAGAGGAGAAGATAAA
Diptera_L4	Dip1.315	CGAGCCTGAATTTGATTACCTGAAGTCGTTAGAAATAGAGGAGAAGATAAATAAAATTCGATGGTTGAAGAGGAAGAATCAGGCGCACTTCCTTCTATCGACAAATGATAAAACCATAAA
Diptera_L4	Dip1.316	GAGGAAGAATCAGGCGCACTTCCTTCTATCGACAAATGATAAAACCATAAAGCTGTGGAAAGTGTCGGAGCGTGATAAGAAGGTTGAGGGGTATAATACAAAGGAGGACACGGGTACTGT
Diptera_L4	Dip1.317	GCGTGATAAGAAGGTTGAGGGGTATAATACAAAGGAGGACACGGGTACTGTACGCGATCCAACACACATTACAGCCCTACGGGTGCCGACGATAAAGCCAATGGACCTTATGGTTGAGGC
Diptera_L4	Dip1.318	TACAGCCCTACGGGTGCCGACGATAAAGCCAATGGACCTTATGGTTGAGGCATCACCAAGGAGGATTTTTGCCAATGCTCACACGTACCACATCAATTCGATATCCGTTAATTCTGATCA
Diptera_L4	Dip1.319	TGCCAATGCTCACACGTACCACATCAATTCGATATCCGTTAATTCTGATCAGGAGACATACCTTTCGGCAGATGATCTGCGTATAAATTTGTGGCATTTAGAAATAACCGATCAGTGTTT
Diptera_L4	Dip1.320	AGATGATCTGCGTATAAATTTGTGGCATTTAGAAATAACCGATCAGTGTTTCAATATTGTCGATATAAAGCCAACAAATATGGAGGAATTGACTGAAGTGATTACAGCTGCGGAATTTCA
Diptera_L4	Dip1.321	GCCAACAAATATGGAGGAATTGACTGAAGTGATTACAGCTGCGGAATTTCACCCGACCGAATGCAATTTACTCGTCTACTCGAGCAGCAAGGGCACAATTCGGCTATGTGATATGAGGTC
Diptera_L4	Dip1.322	AGATCCTGCGTCAAAGACAGCCGTACCAAAACGTGGCGAATACAATGTCTATTCAACATTTCAGTCGCATGAACCAGAATTCGATTACCTGAAATCATTAGAAATCGAAGAGAAAATCAA
Diptera_L4	Dip1.323	TGAACCAGAATTCGATTACCTGAAATCATTAGAAATCGAAGAGAAAATCAACAAAATCCGATGGTTAAAGCGAAAAAATCAAGCGCATTTTCTCTTATCAACAAATGATAAAACAATTAA
Diptera_L4	Dip1.324	GCGAAAAAATCAAGCGCATTTTCTCTTATCAACAAATGATAAAACAATTAAATTATGGAAGGTATCGGAACGTGATAAACGTGTTGAAGGTTATAATACAAAAGAGGATGGTACCGGTGG
Diptera_L4	Dip1.325	ACGTGATAAACGTGTTGAAGGTTATAATACAAAAGAGGATGGTACCGGTGGTATACGTGATCCAACATCGATTACATCATTACGTATACCAGCTACAAAGCCAATGGATCTATTAGTTGA
Diptera_L4	Dip1.326	GATTACATCATTACGTATACCAGCTACAAAGCCAATGGATCTATTAGTTGAAGCATCACCACGAAGAATATTCGCAAATGCTCACACTTATCACATAAATTCAATATCAGTGAATTCTGA
Diptera_L4	Dip1.327	ATTCGCAAATGCTCACACTTATCACATAAATTCAATATCAGTGAATTCTGATCAAGAAACATATTTATCGGCCGATGATTTGCGCATCAATTTATGGCATTTAGAAATAACTGATCAATG
Diptera_L4	Dip1.328	GGCCGATGATTTGCGCATCAATTTATGGCATTTAGAAATAACTGATCAATGCTTTAATATTGTTGATATAAAACCAACAAATATGGAAGAGCTGACTGAAGTTATAACAGCCGCCGAATT
Diptera_L4	Dip1.329	AAAACCAACAAATATGGAAGAGCTGACTGAAGTTATAACAGCCGCCGAATTTCATCCAAATGAATGTAATTTATTTGTTTATTCCAGTAGCAAGGGAACGATAAGATTATGTGACATGCG
Diptera_L4	Dip1.330	AGATCCGACATCGAAATCATCGTTGCCCCGGCGCGGGGAGTATAATGTCTACTCAACATTTCAATCGCACGAGCCCGAATTCGATTACCTGAAATCGCTAGAAATCGAAGAAAAAATTAA
Diptera_L4	Dip1.331	CGAGCCCGAATTCGATTACCTGAAATCGCTAGAAATCGAAGAAAAAATTAATAAGATACGATGGCTTCGAAGAAAAAATCCTGCGCATTTTCTGTTGTCAACAAATGACAAAACAGTCAA
Diptera_L4	Dip1.332	AAGAAAAAATCCTGCGCATTTTCTGTTGTCAACAAATGACAAAACAGTCAAACTTTGGAAGGTCTCCGAGCGTGATAAATCGTTTGAGGGCTACAATACGAAGGAGGAGAATGGTCTTAT
Diptera_L4	Dip1.333	GCGTGATAAATCGTTTGAGGGCTACAATACGAAGGAGGAGAATGGTCTTATTAAAGATCCTACGTGTATAACAGCCTTACGAGTTCCTTCAGTTAAGCATATTCCTCTAATGGTAGAGGC
Diptera_L4	Dip1.334	AACAGCCTTACGAGTTCCTTCAGTTAAGCATATTCCTCTAATGGTAGAGGCGTCACCCAGACGCATCTTCGCCAATGCACACACCTATCACATTAATTCGATATCTGTTAATTCTGACCA
Diptera_L4	Dip1.335	CGCCAATGCACACACCTATCACATTAATTCGATATCTGTTAATTCTGACCAAGAGACGTATCTCTCTGCCGATGATTTGAGAATCAATCTATGGAATCTTGAGATAACCGATCAGAGTTT
Diptera_L4	Dip1.336	CGATGATTTGAGAATCAATCTATGGAATCTTGAGATAACCGATCAGAGTTTCAATATTGTGGATATTAAGCCAACCAATATGGAGGAATTAACAGAGGTCATAACTGCTGCCGAATTTCA
Diptera_L4	Dip1.337	GCCAACCAATATGGAGGAATTAACAGAGGTCATAACTGCTGCCGAATTTCATCCAACCGAATGCAATGTATTCGTGTACTCGAGTAGTAAGGGCACAATTCGTCTATGTGATATGCGATC
Diptera_L4	Dip1.338	ATTCGTGTACTCGAGTAGTAAGGGCACAATTCGTCTATGTGATATGCGATCATCGGCGTTATGCGATAGACATAGCAAACAATTTGAAGAACCCGAAAATCCAACAAATCGGAGCTTTTT
Diptera_L4	Dip1.339	TGATCCTGCATCGAAAATAGCCACGCCTAGGCGAGGTGAATATAATGTCTATTCGACATTCCAATCGCATGAACCCGAATTCGACTATCTCAAATCATTAGAAATTGAGGAAAAAATTAA
Diptera_L4	Dip1.340	TGAACCCGAATTCGACTATCTCAAATCATTAGAAATTGAGGAAAAAATTAATAAAATACGATGGCTTAGACGAAAAAATCCTGCACACTTCCTGCTCTCAACAAATGATAAAACTGTTAA
Diptera_L4	Dip1.341	ACGAAAAAATCCTGCACACTTCCTGCTCTCAACAAATGATAAAACTGTTAAATTATGGAAAGTTAGTGAACGTGATAAGTCATTTGAAGGTTATAATACAAAAGAGGAAAGCGGTTTAAG
Diptera_L4	Dip1.342	ACGTGATAAGTCATTTGAAGGTTATAATACAAAAGAGGAAAGCGGTTTAAGTAAAGATCCACAAAATGTAACAGCCTTACGAGTTCCTTCTGTTAAACAAATACCATTGATGGTTGAAGC
Diptera_L4	Dip1.343	AACAGCCTTACGAGTTCCTTCTGTTAAACAAATACCATTGATGGTTGAAGCTTCACCACGTCGTATATTCGCTAATGCACACACCTATCACATTAATTCAATTAGTGTTAATTCTGACCA
Diptera_L4	Dip1.344	CGCTAATGCACACACCTATCACATTAATTCAATTAGTGTTAATTCTGACCAAGAGACTTTTCTGTCTGCTGATGATTTACGAATAAATTTATGGCATCTAGAAGTTACTAATCAAAGTTT
Diptera_L4	Dip1.345	TGATGATTTACGAATAAATTTATGGCATCTAGAAGTTACTAATCAAAGTTTCAATATCGTCGATATTAAGCCAGCTAATATGGAAGAACTAACCGAAGTTATAACAGCAGCTGAATTCCA
Diptera_L4	Dip1.346	GCCAGCTAATATGGAAGAACTAACCGAAGTTATAACAGCAGCTGAATTCCATCCGACTGAGTGCAATGTATTTGTGTACTCAAGTTCTAAGGGCACAATACGTTTATGTGATATGCGTTC
Diptera_L4	Dip1.347	ATTTGTGTACTCAAGTTCTAAGGGCACAATACGTTTATGTGATATGCGTTCGTCGGCGTTGTGCGATCGACATAGCAAACAATTCGAAGAACCCGAAAATCCAACGAATCGAAGTTTCTT
Diptera_L4	Dip1.348	TGATCCTGCATCGAAGACCGCCATACCTCGACGCGGTGAATACAATGTCTACTCGACATTCCAGTCGCACGAGCCGGAATTCGACTATCTGAAGTCGCTGGAGATCGAGGAGAAGATCAA
Diptera_L4	Dip1.349	CGAGCCGGAATTCGACTATCTGAAGTCGCTGGAGATCGAGGAGAAGATCAACAAGATCCGGTGGCTGCGCCGCAAGAATCCCGCCCACTTCCTGCTATCGACCAACGACAAAACGGTGAA
Diptera_L4	Dip1.350	CCGCAAGAATCCCGCCCACTTCCTGCTATCGACCAACGACAAAACGGTGAAATTGTGGAAGGTCAGCGAGCGTGACAAGTCCTTCGAGGGGTACAACACAAAAGAGGAGAATGGCATCTC
Diptera_L4	Dip1.351	GCGTGACAAGTCCTTCGAGGGGTACAACACAAAAGAGGAGAATGGCATCTCCAAGGATCCACAGAATGTTACGGCGTTGCGTGTGCCCTCGGTGAAGAACATACCTCTAATGGTGGAGGC
Diptera_L4	Dip1.352	TACGGCGTTGCGTGTGCCCTCGGTGAAGAACATACCTCTAATGGTGGAGGCCTCGCCGCGTCGCATCTTTGCCAACGCTCACACCTATCACATCAATTCGATCAGTGTGAATTCGGACCA
Diptera_L4	Dip1.353	TGCCAACGCTCACACCTATCACATCAATTCGATCAGTGTGAATTCGGACCAGGAGACATACTTGTCTGCGGACGATTTGCGCATCAATCTGTGGCATCTGGAGGTGACCGACCAGAGTTT
Diptera_L4	Dip1.354	GGACGATTTGCGCATCAATCTGTGGCATCTGGAGGTGACCGACCAGAGTTTCAACATTGTCGACATCAAGCCGACGAACATGGAGGAGCTGACGGAGGTGATCACCGCCGCCGAATTCCA
Diptera_L4	Dip1.355	GCCGACGAACATGGAGGAGCTGACGGAGGTGATCACCGCCGCCGAATTCCATCCGACCGAGTGCAATGTGTTCGTCTACTCCAGTTCGAAGGGCACTATACGTTTATGTGATATGAGGTC
Diptera_L4	Dip1.356	TGATCCTGCATCGAAAACAGCTATGCCACGTCGTGGTGAATATAACGTGTACTCCACATTCCAGTCACACGAGCCTGAATTCGATTATCTTAAATCGCTAGAAATAGAGGAGAAGATCAA
Diptera_L4	Dip1.357	CGAGCCTGAATTCGATTATCTTAAATCGCTAGAAATAGAGGAGAAGATCAATAAAATCCGTTGGCTACGCCGGAAAAATCCCGCTCATTTTCTGCTTTCTACAAACGACAAGACAGTGAA
Diptera_L4	Dip1.358	CCGGAAAAATCCCGCTCATTTTCTGCTTTCTACAAACGACAAGACAGTGAAGCTCTGGAAGGTCAGCGAACGTGACAAGTCCTTCGAAGGTTACAATACAAAAGAGGAGAATGGTATGAT
Diptera_L4	Dip1.359	ACGTGACAAGTCCTTCGAAGGTTACAATACAAAAGAGGAGAATGGTATGATACGCGATCCTCAGAGTATAACAGTGCTGCGTGTGCCTTCCGTCAAGCAGATTCCTCTGATGGTAGAAGC
Diptera_L4	Dip1.360	AACAGTGCTGCGTGTGCCTTCCGTCAAGCAGATTCCTCTGATGGTAGAAGCATCTCCTCGCCGGATTTTCGCCAATGCACATACATACCACATAAATTCTATCAGCGTTAACTCAGATCA
Diptera_L4	Dip1.361	CGCCAATGCACATACATACCACATAAATTCTATCAGCGTTAACTCAGATCAAGAAACCTACTTGTCGGCCGATGACTTGCGAATTAACTTATGGAATCTTGAGGTGACCGATCAGAGTTT
Diptera_L4	Dip1.362	CGATGACTTGCGAATTAACTTATGGAATCTTGAGGTGACCGATCAGAGTTTCAACATTGTTGATATCAAGCCCACAAACATGGAGGAACTGACAGAAGTTATCACAGCAGCCGAATTCCA
Diptera_L4	Dip1.363	GCCCACAAACATGGAGGAACTGACAGAAGTTATCACAGCAGCCGAATTCCACCCCACTGAGTGCAACGTGTTTGTCTACTCAAGCTCTAAGGGCACGATACGCTTATGTGATATGCGCTC
Diptera_L4	Dip1.364	TGATCCCGCATCGAAAACAGCAAATCCAAGACGTGGTGAATATAATGTCTATTCGACATTCCAGTCGCATGAGCCCGAATTCGATTACCTGAAATCCTTGGAGATTGAAGAGAAAATCAA
Diptera_L4	Dip1.365	TGAGCCCGAATTCGATTACCTGAAATCCTTGGAGATTGAAGAGAAAATCAATAAAATTCGATGGTTAAGAAGAAAAAATCCTGCACATTTCCTGCTTTCGACTAATGATAAAACGGTTAA
Diptera_L4	Dip1.366	AAGAAAAAATCCTGCACATTTCCTGCTTTCGACTAATGATAAAACGGTTAAATTGTGGAAAGTAAGCGAGCGTGACAAATCTTTCGAAGGCTACAATACCAAAGAGGAAAATGGTCTAAC
Diptera_L4	Dip1.367	GCGTGACAAATCTTTCGAAGGCTACAATACCAAAGAGGAAAATGGTCTAACACGGGATCCCCAAAATGTAACCGCCTTACGAGTTCCTTCTGTTAAACAAATCCCTCTTATGGTCGAAGC
Diptera_L4	Dip1.368	AACCGCCTTACGAGTTCCTTCTGTTAAACAAATCCCTCTTATGGTCGAAGCATCACCCAGACGCATTTTCGCTAACGCCCACACCTATCACATCAATTCGATTAGCGTTAATTCAGATCA
Diptera_L4	Dip1.369	CGCTAACGCCCACACCTATCACATCAATTCGATTAGCGTTAATTCAGATCAAGAAACTTATCTATCAGCAGATGATCTACGAATCAATCTGTGGCATTTGGAAGTAACAGATCAAAGTTT
Diptera_L4	Dip1.370	AGATGATCTACGAATCAATCTGTGGCATTTGGAAGTAACAGATCAAAGTTTTAATATTGTTGATATTAAGCCAACTAATATGGAAGAATTAACCGAAGTGATAACAGCAGCTGAATTCCA
Diptera_L4	Dip1.371	GCCAACTAATATGGAAGAATTAACCGAAGTGATAACAGCAGCTGAATTCCATCCAACCGAGTGTAATGTGTTTGTGTACTCAAGTTCAAAGGGCACAATACGGTTATGTGACATGCGTTC
Diptera_L4	Dip1.372	GTTTGTGTACTCAAGTTCAAAGGGCACAATACGGTTATGTGACATGCGTTCGTCCGCACTGTGCGACCGGCATAGTAAACAATTTGAAGAGCCAGAGAATCCAACAAATCGTAGTTTCTT
Diptera_L4	Dip1.373	CGATCCTGCATCGAAAACGGCAAATCCACGACGTGGTGAATATAATGTCTATTCGACATTCCAATCGCATGAACCCGAATTCGATTATCTCAAATCGTTAGAAATCGAAGAGAAAATCAA
Diptera_L4	Dip1.374	TGAACCCGAATTCGATTATCTCAAATCGTTAGAAATCGAAGAGAAAATCAACAAAATTCGATGGTTAAGAAGAAAAAATCCTGCACACTTCCTGCTTTCGACCAATGACAAAACCGTTAA
Diptera_L4	Dip1.375	AAGAAAAAATCCTGCACACTTCCTGCTTTCGACCAATGACAAAACCGTTAAATTGTGGAAAGTCAGCGAGCGCGACAAATCCTTCGAGGGCTATAATACAAAAGAGGAGAACGGCCTAAC
Diptera_L4	Dip1.376	GCGCGACAAATCCTTCGAGGGCTATAATACAAAAGAGGAGAACGGCCTAACGAGGGATCCACAAAACATTACCGCCTTACGAGTTCCTTCTGTTAAACAAATCCCTCTGATGGTCGAAGC
Diptera_L4	Dip1.377	TACCGCCTTACGAGTTCCTTCTGTTAAACAAATCCCTCTGATGGTCGAAGCATCACCCAGACGCATTTTTGCCAACGCCCACACCTATCACATCAATTCGATTAGTGTTAATTCAGATCA
Diptera_L4	Dip1.378	TGCCAACGCCCACACCTATCACATCAATTCGATTAGTGTTAATTCAGATCAAGAGACTTATTTATCGGCAGATGATTTACGAATCAATCTGTGGCATTTGGAAGTAACCGATCAAAGTTT
Diptera_L4	Dip1.379	AGATGATTTACGAATCAATCTGTGGCATTTGGAAGTAACCGATCAAAGTTTCAATATTGTCGACATCAAGCCGACAAATATGGAAGAATTGACCGAAGTGATAACAGCAGCTGAATTCCA
Diptera_L4	Dip1.380	GCCGACAAATATGGAAGAATTGACCGAAGTGATAACAGCAGCTGAATTCCATCCAACCGAGTGCAATGTCTTCGTGTACTCAAGTTCAAAGGGCACAATACGTTTGTGCGACATGCGTTC
Diptera_L4	Dip1.381	CTTCGTGTACTCAAGTTCAAAGGGCACAATACGTTTGTGCGACATGCGTTCGTCGGCATTGTGCGATCGGCACAGTAAACAATTCGAAGAGCCAGAGAATCCAACAAATCGTAGTTTCTT
Diptera_L5	Dip1.382	TTACGAAAGCAACGACAACATGGTGATCACCTGCTCGACGAAGGTGTGCTCCTTCGGCAAGCAGGTCGTGGAGAAGGTCGAAACCGAGTACTCCCGCTTCGAGAACGGCCGGTACGTGTA
Diptera_L5	Dip1.383	GGAGAAGGTCGAAACCGAGTACTCCCGCTTCGAGAACGGCCGGTACGTGTACCGGATCAGCCGGTCGCCGATGTGCGACTACATGATCAACTTCATCAACAAGCTGAAGCACCTGCCCGA
Diptera_L5	Dip1.384	CTACGAGAGCAACGACAACATGGTGATCACCTGCTCGACCAAGGTGTGCTCGTTCGGCAAGCAGGTGGTGGAGAAGGTGGAAACGGAATACTCCCGCATCGAGAACGGTCGCTACGTGTA
Diptera_L5	Dip1.385	GGAGAAGGTGGAAACGGAATACTCCCGCATCGAGAACGGTCGCTACGTGTACCGGATCAGCCGGTCGCCGATGTGCGACTACATGATCAACTTCATCAACAAGCTGAAGCACCTTCCCGA
Diptera_L5	Dip1.386	CTACGAAAGCAACGACAACATGGTGATTACCTGCTCCACCAAGGTGTGCTCCTTCGGCAAACAGGTGGTGGAAAAGGTCGAAACCGAGTACTCCCGCTTCGAGAACGGCCGGTACGTGTA
Diptera_L5	Dip1.387	GGAAAAGGTCGAAACCGAGTACTCCCGCTTCGAGAACGGCCGGTACGTGTACCGGATCAGCCGGTCGCCCATGTGCGACTACATGATCAACTTTATCAACAAGCTGAAGCACCTGCCCGA
Diptera_L5	Dip1.388	ATACGAAAGCAACGAGAATGTCGTGCTCGTGTGCTCCACAATCGTTTGCTCCTTTGGCAAGCAAGTGGTGGAGAAGGTGGAAAGCGAGTACTCTCGACTGGAGAACAATCGCTACGTCTA
Diptera_L5	Dip1.389	GGAGAAGGTGGAAAGCGAGTACTCTCGACTGGAGAACAATCGCTACGTCTATCGCATTCAACGCTCCCCCATGTGCGAGTACATGATCAACTTTATTCAGAAGCTGAAGAACCTACCGGA
Diptera_L5	Dip1.390	ATATGAAAGTAATGAAAATATGGTGATCACCTGTTCAACAAAGGTGTGCTCATTTGGCAAGCAAGTGGTGGAAAAGGTGGAAACGGAATACTCACGGCTGGAAAATGGACGTTTCGTGTA
Diptera_L5	Dip1.391	GGAAAAGGTGGAAACGGAATACTCACGGCTGGAAAATGGACGTTTCGTGTATCGCATCCATAGGTCACCAATGTGTGAATATATGATTAATTTCATCCTCAAGCTGAAACATTTGCCCGA
Diptera_L5	Dip1.392	ATATGAAAGTAACGAGAATATAGTGATAACATGCTCAACTAAAGTGTGTTCATTTGGGAAACAAGTTGTGGAAAAAGTTGAAACGGAATATTCCCGTTTAGAAAGTTCACGATTCATTTA
Diptera_L5	Dip1.393	GGAAAAAGTTGAAACGGAATATTCCCGTTTAGAAAGTTCACGATTCATTTATCGTATACAAAAGTCACCGATGTGCGAATACATGATTAACTTCATTCAGAAACTAAAAGGACTACCAGA
Diptera_L5	Dip1.394	ATATGAAAGTAATGAAAATATGGTGATCACCTGTTCAACAAAGGTGTGCTCATTTGGTAAGCAAGTGGTGGAAAAGGTGGAAACGGAATACTCACGGCTGGAAAATGGACGTTTCGTGTA
Diptera_L5	Dip1.395	GAAAAGGTGGAAACGGAATACTCACGGCTGGAAAATGGACGTTTCGTGTATCGCATCCATAGGTCACCAATGTGTGAATATATGATTAATTTCATCCTCAAGCTGAAACATTTGCCCGAG
Diptera_L5	Dip1.396	ATTTGAAAGTAGTGAAAATGTAGTGATAACATGTTCCACAAAAGTATGTTCATTTGGTAATCAAATAGTTGAAAAAGTTGAAACCGAATATTCACGTTTGGAAAATTCACGATTTTTATT
Diptera_L5	Dip1.397	TGAAAAAGTTGAAACCGAATATTCACGTTTGGAAAATTCACGATTTTTATTTCGTATTAATCGATCACCAATGTGTGAATATATGATAACATTTATACAAAAATTAAAACATTTGCCGGA
Diptera_L5	Dip1.398	ATATGAAAGCAATGAAAATGTCGTTATAACGTGTTCAACAAAAGTTTGTTCTTTTGGAAAGCAAGTTGTAGAGAAAGTTGAAACTGAATATTCAAGATTGGAAAATGGAAGATTTGTATA
Diptera_L5	Dip1.399	AGAGAAAGTTGAAACTGAATATTCAAGATTGGAAAATGGAAGATTTGTATACAGAATTCATAAATCACCAATGTGTGAATATATGATAAATTTTATACAAAAACTTAAAAACCTGCCAGA
Diptera_L5	Dip1.400	GTATGAAAGCAATGAAAATGTTGTGATAACAGTTTCAACGAAAGTTTGCTCATTTGGTAAACAAGTTGTTGAAAAAGTCGAAACAGAATATTCACGACTGGAAAATGGAAAATTTGTTTA
Diptera_L5	Dip1.401	TGAAAAAGTCGAAACAGAATATTCACGACTGGAAAATGGAAAATTTGTTTATCGTATACATAAATCACCGATGTGTGAATATATGATTAATTTTGTACAGAAATTAAAAACATTACCTGA
Diptera_L5	Dip1.402	ATTTGAAAGCAATGAAAATGTCGTCCTTATCTGTTCAACAAAAGTGTGTTCGTTTGGCAGTCAAGTTGTGGAAAAAGTCGAAACCGAATATTCCCGCCTTGAAAATGGTCGTTTTGTCTA
Diptera_L5	Dip1.403	GGAAAAAGTCGAAACCGAATATTCCCGCCTTGAAAATGGTCGTTTTGTCTATCGCATACAAAAATCACCGATGTGCGAATATATGATTAACTTTATTCAAAAACTGAAGAACCTGCCCGA
Diptera_L5	Dip1.404	GTGGTATTAACGTGCTCGACAAAAGTCTGTTCGTTCGGAAAGCAAGTTGTCGAAAAAGTCGAAACAGAATATCCGCGAATAGAAAACAATCGATTTCTCTATCGTATATATAAATCACCT
Diptera_L5	Dip1.405	TATCCGCGAATAGAAAACAATCGATTTCTCTATCGTATATATAAATCACCTATGTGCGAATATATGATTAATTTCATTCAAAAACTTAAAAACTTACCTGAACGATACATGATGAACAGT
Diptera_L5	Dip1.406	ATATGAAAGCAATGAAGAAGTTGTACTAATCTGTTCAACAAAGGTTTGTTCGTTTGGCAAACAAGTTGTGGAGAAAGTTGAAACCGAATACTCACGCCTAGAAAATGGTCGTTTCGTCTA
Diptera_L5	Dip1.407	GGAGAAAGTTGAAACCGAATACTCACGCCTAGAAAATGGTCGTTTCGTCTATCGCATCAATCGTTCACCGATGTGCGAGTACATGATCAATTTCATACAGAAGCTGAAAAATTTACCTGA
Diptera_L5	Dip1.408	ATACGAGAGCAATGAAAACGTGGTCCTCATCTGCTCTACGAAAGTCTGCTCGTTCGGCAAACAGGTGGTCGAGAAGGTCGAGACCGAGTATTCGCATTTGGAAAATGGACGCTTCGTATA
Diptera_L5	Dip1.409	CGAGAAGGTCGAGACCGAGTATTCGCATTTGGAAAATGGACGCTTCGTATACCGCATCCATCGGTCGCCCATGTGCGAGTACATGATCAACTTCATCCAGAAGCTGAAGAATCTGCCCGA
Diptera_L5	Dip1.410	ATACGAAAGTAATGAAAACGTTATTTTGGTGTGTTCAACAAAGGTTTGTTCATTCGGTTCACAAGTTGTGGAAAAAGTTGAGACCGAGTATTCACGCTTGGAAAATGGTCGCTTCGTTTA
Diptera_L5	Dip1.411	GGAAAAAGTTGAGACCGAGTATTCACGCTTGGAAAATGGTCGCTTCGTTTATCGCATTGAACGTTCGCCGATGTGCGAATACATGATTAATTTTATACAAAAATTAAAAAATTTACCTGA
Diptera_L5	Dip1.412	ATATGAAAGCAGTGAAAATATGGTTATAACATGTTCAACAAAAGTTTGTTCGTTTAGTAAACAAGTTGTTGAAAAAGTTGAAACAGAATATTCCCGCCTAGAAAATGGACGTTTTGTCTA
Diptera_L5	Dip1.413	TGAAAAAGTTGAAACAGAATATTCCCGCCTAGAAAATGGACGTTTTGTCTATCGTATAAATCGATCGCCGATGTGTGAATATATGATTAATTTTATACATAAATTAAAACGACTACCAGA
Diptera_L5	Dip1.414	ATATGAGAGCAATGAAAATGTAGTTATAACATGCTCGACGAAGGTATGTTCATTTGGTAAACAGGTTGTGGAAAAAGTTGAAACAGAATATTCACGACTGGAGAATGGAAGATTCGTTTA
Diptera_L5	Dip1.415	GGAAAAAGTTGAAACAGAATATTCACGACTGGAGAATGGAAGATTCGTTTATCGTATTCATAAATCACCGATGTGTGAATATATGATAAATTTCATACAAAAACTTAAAAATTTACCTGA
Diptera_L6	Dip1.416	CATCTGCGAGGAAATGACCTACGAGCAGATCCAGGCCAAGTTCCCCGAGGAGTTCAAGGCGCGAGATCAGAACAAATTCGCCTACCGCTATCCGCGCGGTGAAAGCTACGAAGATTTGGT
Diptera_L6	Dip1.417	GAACAAATTCGCCTACCGCTATCCGCGCGGTGAAAGCTACGAAGATTTGGTGGTCCGGCTGGAACCGGTCATGATGGAACTGGAACGGCAGGGTAACGTGCTGGTCGTGTCGCACCAGGC
Diptera_L6	Dip1.418	CATTTGCGAGGAAATGACATACGAAGACATTCAGCTGCGTTTCCCGGAAGAGTTTAAGGCACGCGATCAGAACAAGTTCGCCTATCGCTATCCGCGCGGCGAGAGCTACGAAGATCTGGT
Diptera_L6	Dip1.419	GAACAAGTTCGCCTATCGCTATCCGCGCGGCGAGAGCTACGAAGATCTGGTGGTGCGGCTGGAACCGGTCATGATGGAGCTGGAGCGGCAAGGGAACGTGCTGGTCGTGTCACACCAGGC
Diptera_L6	Dip1.420	AACCTGCGAGGAGATGACGTACGAGGACATCCAGGCCAAGTTCCCGGTGGAGTTCAAGGCGCGGGATCAGAACAAGTTCGCCTATCGGTACCCGCGCGGGGAAAGCTACGAAGACCTGGT
Diptera_L6	Dip1.421	GAACAAGTTCGCCTATCGGTACCCGCGCGGGGAAAGCTACGAAGACCTGGTGGTCCGGCTGGAACCGGTCATGATGGAGCTGGAGCGGCAGGGCAACGTGCTGGTCGTGTCCCACCAGGC
Diptera_L6	Dip1.422	TCATTGCGAGGAAATGACGTACGAGCAAATCAAGGAGAAGTTCCCCGAGGAATTCAAGGCTCGCGACGTTAACAAGTTCGCCTATCGCTATCCGCGCGGCGAGAGCTACGAGGATCTTGT
Diptera_L6	Dip1.423	TAACAAGTTCGCCTATCGCTATCCGCGCGGCGAGAGCTACGAGGATCTTGTGGCTCGACTGGAGCCGGTCATCATGGAGCTGGAGCGACAGGGCAATGTGCTGGTTGTTTCGCACCAGGC
Diptera_L6	Dip1.424	CATTTGTGAGGAGATGAGCTATGAGGAGATTTCTAAGAAACATCCAGATGAATTCAGAGCTCGCGATCAAAATAAATATGCGTACAGATACCCACGGGGCGAAAGCTATGAAGACCTCGT
Diptera_L6	Dip1.425	AAATAAATATGCGTACAGATACCCACGGGGCGAAAGCTATGAAGACCTCGTAGCTCGTCTGGAGCCAGTCATAATGGAACTTGAGCGACAAGGGAATGTCCTAGTTGTATCCCATCAGGC
Diptera_L6	Dip1.426	CATCTGCGAAGAAATGACTTATGAACAAATTGCCGAAAAATTTCCACAAGATTTTAAGGCACGCGATATGAATAAATTTTATTATCGATATCCAAGGGGTGAGAGCTATGAGGATTTGGT
Diptera_L6	Dip1.427	GAATAAATTTTATTATCGATATCCAAGGGGTGAGAGCTATGAGGATTTGGTTGCACGTTTAGAACCGGTCATTATGGAATTGGAAAGACAAGGGAATGTTTTGGTTGTGTCACATCAAGC
Diptera_L6	Dip1.428	CATTTGTGAGGAAATGAGCTACGCGGAAATTAGCAAAAAATATCCAGACGAATTTAAAGCACGCGATCAAAATAAGTATGTGTATAGATACCCAAGGGGTGAAAGCTATGAGGATCTCGT
Diptera_L6	Dip1.429	AAATAAGTATGTGTATAGATACCCAAGGGGTGAAAGCTATGAGGATCTCGTAGCTCGGTTGGAGCCAGTTATTATGGAATTGGAGCGACAGGGTAACGTCTTGGTAGTTTCACACCAAGC
Diptera_L6	Dip1.430	CATTTGTGAAGAAATGAGCTACAAACAGATTGAGGAACGTTTTCCGGAAGAGTTCGCAGCCCGCGATGAGAATAAGTACTTGTATCAATATCCTCGCGGAGAAAGCTACAAGGATCTGGT
Diptera_L6	Dip1.431	GAATAAGTACTTGTATCAATATCCTCGCGGAGAAAGCTACAAGGATCTGGTATTTCGCCTGAAGCCGGTTATAACTGAAATGGAGAGGAAGGGTAATACTTTGATCATTTCACATCAAGC
Diptera_L6	Dip1.432	AACTTGTGAAGAAATGACATATGAACAAATTCAAGAAAGATTTCCATCCGATTTTAAGGCACGTGATGAAAATAAATTTTATTATAGATATCCACGCGGTGAAAGTTATGAAGATTTAGT
Diptera_L6	Dip1.433	AAATAAATTTTATTATAGATATCCACGCGGTGAAAGTTATGAAGATTTAGTTGCTCGTCTTGAACCTGTGATAATGGAATTGGAACGTCAGGGAAATGTATTAGTAGTATCACATCAGGC
Diptera_L6	Dip1.434	AATTTGTGAAGAAATGAGTTATATTCAAATTAAAGATAAATTTCCAGAAGAATTTCGTTCACGTGATCAAAATAAATTTACATATAGATATCCACGTGGTGAAAGTTATGAAGATTTAGT
Diptera_L6	Dip1.435	AAATAAATTTACATATAGATATCCACGTGGTGAAAGTTATGAAGATTTAGTTGCACGTTTAGAACCAGTTATTATGGAATTAGAAAGACAGGGTAATGTTTTAGTTGTATCACATCAAGC
Diptera_L6	Dip1.436	TAATTGTGAAGAAATGAGCTACGCTGAAATTCAACAAAAATTCCCTGAAGAATTTAAAGCCCGTGATCAGAATAAATTTGCCTATAGGTATCCAAGAGGAGAAAGCTACGAAGATCTAGT
Diptera_L6	Dip1.437	GAATAAATTTGCCTATAGGTATCCAAGAGGAGAAAGCTACGAAGATCTAGTTGCACGATTGGAGCCTGTTATTATGGAACTGGAGCGACAAGGAAATGTACTCGTTGTTTCTCATCAAGC
Diptera_L6	Dip1.438	AACATGTGAAGAAATGACATACGAAGACATCAAGAAAAAATATCCCGAAGATTTCAAAGCGAGAGATCAAAATAAATTTGCATATCGCTATCCTCGAGGCGAGAGCTACGAAGATTTGGT
Diptera_L6	Dip1.439	AAATAAATTTGCATATCGCTATCCTCGAGGCGAGAGCTACGAAGATTTGGTAGCACGTTTAGAACCAGTCATAATGGAACTTGAACGTCAAGGAAATGTCTTAGTTGTATCGCATCAGGC
Diptera_L6	Dip1.440	TAATTGTGAAGAAATGTCTTATGAACAAATTAAAGAGAAATATCCAGAAGAATTTAAAGCACGCGATCTAAATAAATTTGCCTATCGTTATCCACGTGGCGAAAGTTATGAAGATTTAGT
Diptera_L6	Dip1.441	AAATAAATTTGCCTATCGTTATCCACGTGGCGAAAGTTATGAAGATTTAGTAGCACGTCTTGAACCGGTTATTATGGAATTAGAGCGTCAAGGTAATGTGCTAGTGGTCTCACATCAAGC
Diptera_L6	Dip1.442	CCACTGTGAGGAGATGACCTACGAGCAGATTAAGGAGAAGTTCCCCGAGGAGTTCGCGGCTCGTGATTTGAATAAGTTCGCGTACCGTTACCCGCGTGGCGAGAGCTACGAGGATCTGGT
Diptera_L6	Dip1.443	GAATAAGTTCGCGTACCGTTACCCGCGTGGCGAGAGCTACGAGGATCTGGTGGCCCGGCTAGAGCCGGTCATCATGGAACTGGAACGCCAGGGTAATGTGTTAGTGGTGTCGCATCAGGC
Diptera_L6	Dip1.444	GCACTGTGAGGAAATGACTTACGAGCAAATTAAGGAGAAGTTCCCGGAGGAATTCAAAGCACGCGATCAAAACAAGTTCGCCTATCGTTACCCACGCGGTGAAAGTTATGAGGACCTAGT
Diptera_L6	Dip1.445	AAACAAGTTCGCCTATCGTTACCCACGCGGTGAAAGTTATGAGGACCTAGTGGCACGTTTGGAACCAGTGATCATGGAGTTGGAACGGCAGGGTAACGTGCTAGTTGTATCTCATCAGGC
Diptera_L6	Dip1.446	TCATTGTGAAGAAATGACCTATGAACAGATTAAAGAAACCTTTCCCGAAGAATTCAGTGCAAGAGATCAAAATAAATTTGCCTATCGCTATCCACGCGGCGAAAGTTATGAAGATTTGGT
Diptera_L6	Dip1.447	AAATAAATTTGCCTATCGCTATCCACGCGGCGAAAGTTATGAAGATTTGGTGGCTCGCTTAGAGCCTGTTATAATGGAATTAGAACGACAAGGCAATGTTTTAGTAGTCTCTCATCAAGC
Diptera_L6	Dip1.448	CGTCTGCGATGGACTGACATATGCCGAAATCGAAGACAAGTACCCACAAGACTTCAAGGCCCGCGACGAAGACAAGTACAACTACCGGTATCTTGGCGGGGAGAGTTATCGGGATGTTGT
Diptera_L6	Dip1.449	CCCGCGACGAAGACAAGTACAACTACCGGTATCTTGGCGGGGAGAGTTATCGGGATGTTGTCATCCGACTTGAACCCATCATCATGGAGCTGGAACGCTCGGAGAATATCCTCATCGTCA
Diptera_L6	Dip1.450	CATCTGCGAAGAAATGACTTATCAACAAATCAAAGATAAGTTTCCAGAAGAGTTCAGAGCACGAGATCAGAATAAATTTGCCTATAGATATCCTAGGGGTGAGAGTTACGAAGATTTAGT
Diptera_L6	Dip1.451	GAATAAATTTGCCTATAGATATCCTAGGGGTGAGAGTTACGAAGATTTAGTCGCCCGCTTAGAACCTGTCATAATGGAGCTTGAACGTCAGGGAAATGTTTTGGTGGTGTCACATCAAGC
Diptera_L6	Dip1.452	CCATTGCGAGGAAATGACCTATGAACAAATTAAAGAGCGCTTCCCCGAAGAGTTTAAGGCTCGCGATCAAAACAAATTCGCCTATCGTTATCCACGCGGAGAAAGTTATGAAGATTTGGT
Diptera_L6	Dip1.453	AAACAAATTCGCCTATCGTTATCCACGCGGAGAAAGTTATGAAGATTTGGTGGCTCGTCTGGAGCCGGTCATCATGGAACTGGAACGCCAAGGCAATGTTTTGGTAGTTTCGCACCAGGC
Diptera_L7	Dip1.454	AAAAAAGCCGCGAAGAAAGCAAAGGCGCCGGAAGTGGGGTGGAAATCATCGTCAACGAACCGTACCAGGACGGCCCCGGCGGCAAAGGGGGTCAATACACGCGGAAAATCTATCACGTGG
Diptera_L7	Dip1.455	ACGGCCCCGGCGGCAAAGGGGGTCAATACACGCGGAAAATCTATCACGTGGGCAGTCACCTGCCAGGTTGGATCAAGGGTCTGCTTCCGAAGAGTGCCCTAACCGTCGAGGAGGAAGCAT
Diptera_L7	Dip1.456	GGATCAAGGGTCTGCTTCCGAAGAGTGCCCTAACCGTCGAGGAGGAAGCATGGAACGCCTATCCGTACACGAAAACCCGTTACACCTGCCCCTTTGTGGAGAAGTTCTCGCTCGAGATCG
Diptera_L7	Dip1.457	CGAAAACCCGTTACACCTGCCCCTTTGTGGAGAAGTTCTCGCTCGAGATCGAAACGTACTATTTTGGCGATAACGGCCATCAGGAGAACGTGTTCAAGCTTAGCGGAAGTGACTTGCGGA
Diptera_L7	Dip1.458	AAAAAAGTCGTGAGGAAAGTAGCGGCGCTGGCAGCGGGGTCGAGATCATCGTGAACGAACCATATCAGGACGGACCGGGCGGCAATGGGCAGTACACGCGCAAGATCTACCACGTCGGCA
Diptera_L7	Dip1.459	ACGGACCGGGCGGCAATGGGCAGTACACGCGCAAGATCTACCACGTCGGCAGCCACCTGCCGGGCTGGATCAAGGGCCTACTGCCGAAGAGTGCGCTCACGGTCGAGGAGGAGGCGTGGA
Diptera_L7	Dip1.460	TCAAGGGCCTACTGCCGAAGAGTGCGCTCACGGTCGAGGAGGAGGCGTGGAACGCGTACCCGTACACGAAGACCCGCTACACCTGCCCGTTCGTGGAGAAGTTTTCGCTAGAGATCGAGA
Diptera_L7	Dip1.461	AGACCCGCTACACCTGCCCGTTCGTGGAGAAGTTTTCGCTAGAGATCGAGACGTACTACTTCCCAGACAAAGGGCACCAGGACAACGTGTTCAAGCTGAGCGGAGCTGACCTGCGCAACC
Diptera_L7	Dip1.462	AAAAATCCCGCGACGAAAGCAGTGGCGCCGGCAGCGGCGTTGAAATCATCGTCAACGAACCGTACACGGACGGCCCGGGCGGAGGTTGCGGTCAGTACACGCGCAAGATCTACCACGTGG
Diptera_L7	Dip1.463	ACGGCCCGGGCGGAGGTTGCGGTCAGTACACGCGCAAGATCTACCACGTGGGCAGCCACCTGCCGGGTTGGATCAAGGGTCTCCTTCCGAAGAGTGCCCTCACGGTGGAGGAGGAAGCGT
Diptera_L7	Dip1.464	GGATCAAGGGTCTCCTTCCGAAGAGTGCCCTCACGGTGGAGGAGGAAGCGTGGAATGCGTATCCGTACACGAAGACCCGCTACACGTGCCCCTTCGTGGAGAAGTTTTCGCTGGAGATTG
Diptera_L7	Dip1.465	CGAAGACCCGCTACACGTGCCCCTTCGTGGAGAAGTTTTCGCTGGAGATTGAGACGTACTACTTCGCGGACAATGGCCACCAGGAGAATGTGTTCCAGCTGAGTGGGGGAGACCTGCGGA
Diptera_L7	Dip1.466	AAAAGAGTCGCGAGGAGAGCCATGGCGAGGGCAGTGGCGTTGAGATAATCATCAATGAGCCGTACAAGGATGGACCCGGCGGTAATGGTCAATACACAAAGAAGATCTATCACGTGGGCA
Diptera_L7	Dip1.467	GTCTCTTGCCGAAAAGCGCTTTAACCGTGGAGGAGGAGGCATGGAATGCCTATCCGTATACCAGGACTCGCTACACCTGTCCGTTTGTGGAGAAATTCTCGCTGGATATTGAGACATACT
Diptera_L7	Dip1.468	GCTACACCTGTCCGTTTGTGGAGAAATTCTCGCTGGATATTGAGACATACTATTATCCGGACAATGGCTATCAGGACAATGTCTTCCAGCTGTCCGGAAGCGATTTGCGTAATCGTATCG
Diptera_L7	Dip1.469	AAAAAAGCCGCGATGAAAGTAAAGGACCCGGAAGTGGTGTTGAAATATTAATAAATGAACCATATGAAAATGGTCCCGGTGGATGTGGTCAATATACACGAAAAATCTATCACGTTGCTA
Diptera_L7	Dip1.470	ATGGTCCCGGTGGATGTGGTCAATATACACGAAAAATCTATCACGTTGCTAGCTATTTACCCGGCTGGATAACGGGATTATTACCAAAAAGTGCACAGACCGCTGAAGAAGAAGCATGGA
Diptera_L7	Dip1.471	TAACGGGATTATTACCAAAAAGTGCACAGACCGCTGAAGAAGAAGCATGGAATGCATATCCATACACAAAAACACGATATTCTTGTCCATTTGTTGAAAAATTCTCAGTAGAAATCGAAA
Diptera_L7	Dip1.472	AAACACGATATTCTTGTCCATTTGTTGAAAAATTCTCAGTAGAAATCGAAACGTATTACTTTCCGGATGGTGGGCACCAAGAAAATGTTTTCAATTTGAATGAAAGCGATTTGAGAAACC
Diptera_L7	Dip1.473	AAAAGAGCCGCGATGAGAGTAGCGGAGCTGGAAGTGGAGTGGAAATAATTGTCAATGAGCCGTACGTTGACGGTCCGGGAGGCAATGGGCAGTACACGAGAAAGATTTACCATGTTGGGA
Diptera_L7	Dip1.474	ACGGTCCGGGAGGCAATGGGCAGTACACGAGAAAGATTTACCATGTTGGGAGTCATTTGCCGGGATGGATAAAGGGCCTTCTGCCCAAAAATGCCCTGACAGTTGAAGAAGAGGCCTGGA
Diptera_L7	Dip1.475	TAAAGGGCCTTCTGCCCAAAAATGCCCTGACAGTTGAAGAAGAGGCCTGGAATGCCTATCCTTACACAAAAACCCGCTACACTTGTCCTTTCATGGAAAAACTCTCGCTGGAAATTGAGA
Diptera_L7	Dip1.476	AAACCCGCTACACTTGTCCTTTCATGGAAAAACTCTCGCTGGAAATTGAGACGTACTATTTCCCGGACAAAGGTGATCAGGAGAATGTGTTCAAGTTGACGGGGGGAGATCTGAGAAATC
Diptera_L7	Dip1.477	GGAATGCATACCCATTTACAAAAACAAGATATACATGTCCTTTTGTGGAAAAATTCTCCTTAGACATAGAAACATACTATTTTCCAGATAATGGCCACCAAGAAAATGTGTTCAAGTTAT
Diptera_L7	Dip1.478	TAACAAAAAGTTTCATAGTTAGTTTATTGAATTTTTAATGAATATTAAACTTTTTATTTCAAAAGAAAAATTTTTTTTTTCTCTTCCAATTAGGTTTACTACCTAAGAGTGCTCTAACTG
Diptera_L7	Dip1.479	ATTTTTTTTTTCTCTTCCAATTAGGTTTACTACCTAAGAGTGCTCTAACTGTAGAAGAAGAAGCATGGAATGCATATCCTTATACAAGAACAAAATATACCTGCCCATTTGTGGAAAAAT
Diptera_L7	Dip1.480	ATGCATATCCTTATACAAGAACAAAATATACCTGCCCATTTGTGGAAAAATTCTCTTTAGATATAGAAACATACTATTTTCCAGATAATGGTCATCAAGAAAATGTATTTAAATTAACAG
Diptera_L7	Dip1.481	AAAAAAGTAGAGATGAAAGCAGTGGAGAAGGTAGTGGTGTAGAAATAATTATAAATGAGCCATACCAAGATGGACCTGGTGGAAATGGTCAATATACCAAAAAAATTTATCATGTAGGAA
Diptera_L7	Dip1.482	ATGGACCTGGTGGAAATGGTCAATATACCAAAAAAATTTATCATGTAGGAAGTCATTTACCTGGTTGGATAAAAAGTTTGTTGCCGAAGAGTGCTCTCACAGTTGAAGAAGAAGCATGGA
Diptera_L7	Dip1.483	TAAAAAGTTTGTTGCCGAAGAGTGCTCTCACAGTTGAAGAAGAAGCATGGAACGCATACCCCTTTACAAAAACACGATACACATGTCCATTTGTTGAAAAATTTTCTCTTGATATAGAAA
Diptera_L7	Dip1.484	AAACACGATACACATGTCCATTTGTTGAAAAATTTTCTCTTGATATAGAAACATACTATTTTCCAGATAATGGCAATCAAGAAAATGTTTTTAAATTAAGTGGTTCAGATTTGAAAAGCA
Diptera_L7	Dip1.485	AAAAAAGTCGCGAAGAAAGTCACGGCGAAGGTAGCGGTGTAGAAATCATCATCAACGAACCCTATGAAGATGGTCCTGGAGGCAAAGGAGGACAATATACTAAAAAAATCTACCATGTTG
Diptera_L7	Dip1.486	ATGGTCCTGGAGGCAAAGGAGGACAATATACTAAAAAAATCTACCATGTTGGTAGTCATCTTCCAGGATGGATTAAAAGTCTCCTTCCGAAGAGTGCTTTGACAGTGGAAGAAGAAGCAT
Diptera_L7	Dip1.487	GGATTAAAAGTCTCCTTCCGAAGAGTGCTTTGACAGTGGAAGAAGAAGCATGGAATGCCTATCCATTTACAAAAACACGATACACTTGTCCGTTTGTGGAAAAATTCTCATTAGACATTG
Diptera_L7	Dip1.488	CAAAAACACGATACACTTGTCCGTTTGTGGAAAAATTCTCATTAGACATTGAAACCTATTATTTTCCCGATAATGGATTTCAGGAAAATGTGTTCAAATTGTCTGGCAGTGAATTGCGTA
Diptera_L7	Dip1.489	CGCCTATCCATTCACTAAAACACGCTATACATGTCCATTTGTGGAAAAGTTTTCTTTAGATATTGAAACCTATTATTTCCCGGATAACGGCTACCAGGATAATGTGTTTAAATTATCTGG
Diptera_L7	Dip1.490	AAAAAAGTCGCGAGGAGAGTCACGGTGAGGGCAGCGGCGTGGAAATCATCATCAATGAGCCGTACAAAGACGGCCCTGGCGGCAATGGCCAGTACACCAAGAAGATCTATCACGTGGGCA
Diptera_L7	Dip1.491	ACGGCCCTGGCGGCAATGGCCAGTACACCAAGAAGATCTATCACGTGGGCAGCCATTTGCCAGGCTGGATAAAAAGCTTGCTGCCCAAGAGTGCGCTGACCGTCGAGGAGGAGGCCTGGA
Diptera_L7	Dip1.492	TAAAAAGCTTGCTGCCCAAGAGTGCGCTGACCGTCGAGGAGGAGGCCTGGAACGCTTATCCCTACACCAGGACTCGCTACACTTGCCCGTTTGTGGAGAAGTTCTCCTTGGACATCGAGA
Diptera_L7	Dip1.493	GGACTCGCTACACTTGCCCGTTTGTGGAGAAGTTCTCCTTGGACATCGAGACATACTACTTTCCGGATAACGGCCATCAGGATAATGTATTCAAGTTGACCGGCAGTGATCTCAGGAATC
Diptera_L7	Dip1.494	GCTTTGACGGTGGAAGAGGAGGCTTGGAATGCTTATCCTTACACCAGAACGCGTTATACCTGTCCGTTTGTGGAGAAGTTTTCACTGGATATAGAAACCTACTATTTTCCGGACAATGGT
Diptera_L7	Dip1.495	TTATACCTGTCCGTTTGTGGAGAAGTTTTCACTGGATATAGAAACCTACTATTTTCCGGACAATGGTTATCAGGAAAATGTTTTCAAGTTAAGTGGCAGTGATTTAAGGAATCGTATTGT
Diptera_L7	Dip1.496	AAAAAAGTCGCGAAGAAAGTCATGGCGAGGGCAGCGGTGTGGAAATTATTATAAATGAGCCCTACGATGATGGCCCTGGAGGTAAAGGGCAATATACAAAAAAGATCTACCATGTGGGCA
Diptera_L7	Dip1.497	ATGGCCCTGGAGGTAAAGGGCAATATACAAAAAAGATCTACCATGTGGGCAGTCATTTGCCCGGATGGATAAAAAGTCTTTTGCCTAAAAGCGCATTAACAGTGGAGGAAGAGGCCTGGA
Diptera_L7	Dip1.498	TAAAAAGTCTTTTGCCTAAAAGCGCATTAACAGTGGAGGAAGAGGCCTGGAACGCTTATCCCTACACACGTACACGTTACACTTGTCCGTTTGTGGAAAAGTTTTCTTTGGATATAGAAA
Diptera_L7	Dip1.499	GTACACGTTACACTTGTCCGTTTGTGGAAAAGTTTTCTTTGGATATAGAAACATACTATTTTCCCGATAACGGTTATCAAGAAAATGTTTTTAAGCTGACTGGAAGTGAACTAAGAAATC
Diptera_L7	Dip1.500	AAAAAAGTAGAGAAGAAAGTAAAGGTGCAGGAAGTGGTGTTGAAATAATTGTTAATGAACCATATCAAAATGGTCCTGGTGGAAATGGTCAATACACAAGGAAAATTTATCATGTTGGAA
Diptera_L7	Dip1.501	ATGGTCCTGGTGGAAATGGTCAATACACAAGGAAAATTTATCATGTTGGAAATCATTTACCTGGCTGGTTTAAGGGACTTTTACCAAAAAGCGCTTTAACAGCTGAGGAGGAAGCTTGGA
Diptera_L7	Dip1.502	TTAAGGGACTTTTACCAAAAAGCGCTTTAACAGCTGAGGAGGAAGCTTGGAACTCTTATCCATATACAAAAACACGGTACACTTGCCCATTTGTTGAAAAATTTTCAATTGAAATTGAAA
Diptera_L7	Dip1.503	AAACACGGTACACTTGCCCATTTGTTGAAAAATTTTCAATTGAAATTGAAACCTATTACTATTCAGACAATGGAAATCAAGAAAATGTTTTTAAGCTAAACGGAAGTGATATGAGAAATA
Diptera_L7	Dip1.504	ACAAAAACTCGTTATACTTGTCCGTTTGTAGAAAAATTTTCTTTAGATATTGAAACATATTATTTTCCGGACAATGGTTTTCAAGAAAATGTGTTCAAATTATCTGGAAGTGATCTTAAA
Diptera_L7	Dip1.505	AAAAAAGTCGAGAAGAAAGTCATGGCGAAGGCAGCGGAGTGGAAATTATTATTAATGAACCGTATGACGATGGACCCGGAGGAAAGGGTCAGTATACGAAGAAAATCTATCATGTTGGCA
Diptera_L7	Dip1.506	ATGGACCCGGAGGAAAGGGTCAGTATACGAAGAAAATCTATCATGTTGGCAGTCATTTACCCGGCTGGATAAAAAGTTTATTACCAAAAAGCGCTTTAACAGTTGAAGAAGAGGCATGGA
Diptera_L7	Dip1.507	TAAAAAGTTTATTACCAAAAAGCGCTTTAACAGTTGAAGAAGAGGCATGGAATGCTTATCCATATACTCGAACCCGCTACACTTGTCCCTTCGTGGAAAAATTCATGCTTGATATTGAGA
Diptera_L7	Dip1.508	GAACCCGCTACACTTGTCCCTTCGTGGAAAAATTCATGCTTGATATTGAGACATACTATTTTCCCGACAACGGCTACCAGGAAAATGTTTTCAAATTGAGTAGCAGCGAACTGAGGAATC
Diptera_L8	Dip1.509	GCCCAACTGGCGTAAGCCGAAAGGTATTGACAACCGAGTGCGCCGTCGCTTCAAGGGTCAGTACCTGATGCCAAACATCGGTTACGGATCGAACAAGCGCACCCGCCATATGCTCCCCAA
Diptera_L8	Dip1.510	GCCAAACATCGGTTACGGATCGAACAAGCGCACCCGCCATATGCTCCCCAACGGCTTCAAGAAGTTCCTGGTCCACAACGTGCGCGAGCTGGAGGTGCTGATGATGCAGAACCGCGTCTA
Diptera_L8	Dip1.511	GGTCCACAACGTGCGCGAGCTGGAGGTGCTGATGATGCAGAACCGCGTCTACTGTGCCGAAATCGCCCACGCCGTGTCGTCCAAGAAGCGCAAGCAGATCGTCGAGCGCGCGAAGCAGCT
Diptera_L8	Dip1.512	GCCCAACTGGCGCCGGCCGAAAGGTATTGACAATCGGGTGCGCCGTCGCTTCAAGGGACAGTACCTGATGCCGAACATCGGTTACGGTTCGAAGAAGTCCACCCGCCATATGCTGCCGAC
Diptera_L8	Dip1.513	GCCGAACATCGGTTACGGTTCGAAGAAGTCCACCCGCCATATGCTGCCGACCGGATTCAAGAAGTTCCTGGTCCACAACGTCCGCGAGCTGGAGGTGCTGATGATGCAGAACCGTGTGTA
Diptera_L8	Dip1.514	GGTCCACAACGTCCGCGAGCTGGAGGTGCTGATGATGCAGAACCGTGTGTACTGTGCCGAGATCGCGCACGCCGTGTCGTCCAAGAAGCGCAAGGCTATCGTCGAGCGTGCCAAGCAGCT
Diptera_L8	Dip1.515	GCCAAACTGGCGCAAGCCGAAAGGTATCGACAACCGAGTGCGCCGCCGCTTCAAGGGCCAGTACCTGATGCCGAACATCGGTTACGGCTCGAACAAGCGCACCCGCCACATGCTCCCGAA
Diptera_L8	Dip1.516	GCCGAACATCGGTTACGGCTCGAACAAGCGCACCCGCCACATGCTCCCGAACGGCTTCAAGAAGTTCCTGGTGCACAACGTGCGCGAGCTGGAGGTGCTGCTGATGCAGAACCGCGTCTA
Diptera_L8	Dip1.517	GGTGCACAACGTGCGCGAGCTGGAGGTGCTGCTGATGCAGAACCGCGTCTACTGTGCCGAGATCGCCCACGGAGTGGCCTCCAAGAAGCGCAAGCTGATTGTCGAGCGCGCGAAGCAGCT
Diptera_L8	Dip1.518	GCACAAATGGCGCAAGCCCAAGGGTATCGACAACAGAGTGCGTCGCCGCTTCAAGGGACAGTATCTGATGCCCAACATCGGTTACGGATCGAACAAGCGCACCCGCCACATGCTGCCCAC
Diptera_L8	Dip1.519	GCCCAACATCGGTTACGGATCGAACAAGCGCACCCGCCACATGCTGCCCACCGGATTCAAGAAGTTCCTGGTGCACAACGTGCGCGAGCTGGAGGTCCTGCTCATGCAGAACCGCGTTTA
Diptera_L8	Dip1.520	GGTGCACAACGTGCGCGAGCTGGAGGTCCTGCTCATGCAGAACCGCGTTTACTGCGGCGAGATCGCCCACGGCGTCTCCTCCAAGAAGCGCAAGGAGATTGTCGAGCGCGCCAAGCAGCT
Diptera_L8	Dip1.521	GCTAAAATGGCGTAAACCAAAGGGTATTGATAACCGTGTTCGTCGTCGTTTCAAGGGACAATATTTGATGCCAAACATTGGTTACGGTTCAAACAAAACGACTCGCCACATGCTCCCAAC
Diptera_L8	Dip1.522	GCCAAACATTGGTTACGGTTCAAACAAAACGACTCGCCACATGCTCCCAACTGGTTTCAAAAAATTCTTGGTGCACAACGTCAAAGAATTGGAAGTTTTAATGATGCAGAATCGTGTTTA
Diptera_L8	Dip1.523	GGTGCACAACGTCAAAGAATTGGAAGTTTTAATGATGCAGAATCGTGTTTACTGCGGTGAAATCGCCCATGGTGTTTCAGCCAAAAAACGAAAGGAAATTGTTGAACGCGCCAAACAATT
Diptera_L8	Dip1.524	CCCAAACTGGAGGAAGCCGAAGGGTATTGACAACCGAGTCCGTCGGCGGTTCAAGGGCCAGTACTTGATGCCAAACATTGGCTACGGATCCAACAGAAGGACCCGTCATATGCTCCCCAC
Diptera_L8	Dip1.525	GCCAAACATTGGCTACGGATCCAACAGAAGGACCCGTCATATGCTCCCCACGGGATTTAAGAAGTTCATAGTGCACAACGTGAAGGAACTGGAGGTTCTTATGATGCAGAATAGGATTTA
Diptera_L8	Dip1.526	AGTGCACAACGTGAAGGAACTGGAGGTTCTTATGATGCAGAATAGGATTTATTGCGCCGAGATTGCCCACGGAGTGTCGTCGAAGAAGCGCAAGGATATTGTAGAGAGGGCTAAGCAACT
Diptera_L8	Dip1.527	CTGGCTTCAAAAAATTCCTCGTCCACAACGTCAAGGAGCTCGAAGTCCTGATGATGCAAAACCGTGTGTACTGCGGTGAGATCGCTCATGGTGTGTCCTCAAAGAAACGCAAGGAAATCG
Diptera_L8	Dip1.528	ACTGCGGTGAGATCGCTCATGGTGTGTCCTCAAAGAAACGCAAGGAAATCGTTGAGCGCGCCAAGCAATTGGCTATTCGTCTAACGAACCCCAATGGTCGTCTGCGTTCGCAAGAAAACG
Diptera_L8	Dip1.529	AGCAAAAGGGCGTAACCCAAAGGGTATCGACAACAGAGCCGGTCGTCTTTTCAAGGGAAAATACTTGATGCCAAGCATTGTTTATGTTTCAAACCAACGTCCCCGCCATATGCTCCCAAC
Diptera_L8	Dip1.530	GCCAAGCATTGTTTATGTTTCAAACCAACGTCCCCGCCATATGCTCCCAACTGGCTTCAAGAAATTCCTCGTCCACAACGTCAAGGAATTGGAAGTCTTAATGATGCAAAATCGTGTGTA
Diptera_L8	Dip1.531	CGTCCACAACGTCAAGGAATTGGAAGTCTTAATGATGCAAAATCGTGTGTACTGTGGAGAGATCGCTCATGGTGTGTCTTCAAAGAAACGCAAGGAAATTGTCGAGCGCGCAAAGCAATT
Diptera_L8	Dip1.532	GCCAAACTGGAGAAAACCGAAAGGTATTGACAACAGAGTGCGTCGCCGCTTCAAGGGGCAGTACTTAATGCCAAACATCGGCTACGGTTCCAACAAGCGCACACGTCATATGTTGCCCAA
Diptera_L8	Dip1.533	GCCAAACATCGGCTACGGTTCCAACAAGCGCACACGTCATATGTTGCCCAATGGCTTCAAAAAGTTCCTCGTTCACAACGTCCGCGAACTCGAAGTCCTCATGATGCAGAATCGCATTTA
Diptera_L8	Dip1.534	CGTTCACAACGTCCGCGAACTCGAAGTCCTCATGATGCAGAATCGCATTTACAGCGGTGAGATCGCCCACGGAGTCTCGTCGAAGAAGCGCAAGGAAATCGTCGAACGCGCCAAGCAGCT
Diptera_L8	Dip1.535	ACACAAATGGCGCAAACCAAAAGGTATCGACAACAGAGTACGTCGCCGCTTCAAGGGCCAATATTTGATGCCAAACATTGGTTATGGCTCCAACAAGCGTACTCGTCATATGCTCCCCAC
Diptera_L8	Dip1.536	GCCAAACATTGGTTATGGCTCCAACAAGCGTACTCGTCATATGCTCCCCACTGGCTTTAAAAAATTCTTAGTCCACAACGTGCGTGAACTTGAAGTTCTAATGATGCAAAATCGCGTTTA
Diptera_L8	Dip1.537	AGTCCACAACGTGCGTGAACTTGAAGTTCTAATGATGCAAAATCGCGTTTACTGCGGAGAGATCGCTCATGGTGTTTCATCTAAAAAGCGCAAGGAAATTGTCGAACGCGCCAAGCAATT
Diptera_L8	Dip1.538	TCACAAATGGCGCAAACCAAAAGGTATCGACAATCGAGTGCGACGTCGCTTCAAGGGTCAATATTTGATGCCTAACATCGGTTATGGCTCAAATAAACGCACTCGTCATATGTTACCCAC
Diptera_L8	Dip1.539	GCCTAACATCGGTTATGGCTCAAATAAACGCACTCGTCATATGTTACCCACTGGCTTCAAGAAGTTTCTTGTCCACAATGTAAAGGAGCTGGAAGTACTAATGATGCAGAACCGTGTGTA
Diptera_L8	Dip1.540	TGTCCACAATGTAAAGGAGCTGGAAGTACTAATGATGCAGAACCGTGTGTACTGTGCAGAAATCGCCCATGGCGTTTCCTCCAAGAAACGCAAGGATATCGTGGAGCGTGCCAAGCAGCT
Diptera_L9	Dip1.541	AGAAGAAACTGGACCAAGTTTTGGATAAGACGCGTGGATTCATTAAATACAAGCGTGAGACGTCAGTTTACCGTAATGCAGTTGAACGCCAAAAGGATTGGGCTGAAGTTTACAACTTCC
Diptera_L9	Dip1.542	ACCGTAATGCAGTTGAACGCCAAAAGGATTGGGCTGAAGTTTACAACTTCCCACATGTCCGCAAAAATCTTAAGGTGCAAGCAGCTCGTTGTATGGAGTGTGGTGTACCGTTCTGTCAAT
Diptera_L9	Dip1.543	TTAAGGTGCAAGCAGCTCGTTGTATGGAGTGTGGTGTACCGTTCTGTCAATCCAACTCCCATGGCTGTCCTTTGGGCAACATCATTCCAAAATGGAACGATTTGGTGTTCAACGGCAGTT
Diptera_L9	Dip1.544	CTTTGGGCAACATCATTCCAAAATGGAACGATTTGGTGTTCAACGGCAGTTGGAAGGAAGCTATCGCTCAGCTGTTGCAAACAAACAACTTCCCAGAATTCACGGGACGAGTATGTCCAG
Diptera_L9	Dip1.545	AGCTGTTGCAAACAAACAACTTCCCAGAATTCACGGGACGAGTATGTCCAGCTCCTTGCGAGGGAGCATGTGTGTTAGGTATTTCTGAGCCGGCGGTTACAATCAAAAATATTGAATGTA
Diptera_L9	Dip1.546	GTGTGTTAGGTATTTCTGAGCCGGCGGTTACAATCAAAAATATTGAATGTACCATTATTGATCACGCTTTTGAACAGGGCTGGATTGTCCCTCAGATTCCTACTGAACGAACCGGTAAAC
Diptera_L9	Dip1.547	TTGAACAGGGCTGGATTGTCCCTCAGATTCCTACTGAACGAACCGGTAAACGCGTTGCAATCATTGGATCTGGTCCAGCTGGTCTGGCCGCCGCCCAACAATTGAACAAGGCTGGTCATT
Diptera_L9	Dip1.548	CTGGTCCAGCTGGTCTGGCCGCCGCCCAACAATTGAACAAGGCTGGTCATTTTGTTACCGTTTACGAAAGGAACGATCGCCCAGGAGGTCTTCTGCAATACGGCATTCCAACCATGAAAC
Diptera_L9	Dip1.549	GGAACGATCGCCCAGGAGGTCTTCTGCAATACGGCATTCCAACCATGAAACTGTCCAAGGAAGTTGTAAAGCGTCGCATTGATCTGATGAAAGCCGAAGGTATCGAATTCAAGTGTAATG
Diptera_L9	Dip1.550	AGCGTCGCATTGATCTGATGAAAGCCGAAGGTATCGAATTCAAGTGTAATGTACATATTGGAAAGGATGTCTTGCCATCTCAGCTGGAGCAGGAAAATGATGCAGTACTGTTCTCAACGG
Diptera_L9	Dip1.551	TCTTGCCATCTCAGCTGGAGCAGGAAAATGATGCAGTACTGTTCTCAACGGGTGCTACCTGGCCTCGTGATTTGAACCTGCCGAACCGTGACCTGAAGGGTATCTACTTTGCAATGGAGT
Diptera_L9	Dip1.552	ATTTGAACCTGCCGAACCGTGACCTGAAGGGTATCTACTTTGCAATGGAGTTCCTGGAAGCTAGTCAGAAGAAGTTACTCGGATCACGCCCGGATTGGATTTCGGCTGAAGGAAAGGACG
Diptera_L9	Dip1.553	AGAAGTTACTCGGATCACGCCCGGATTGGATTTCGGCTGAAGGAAAGGACGTTCTAGTCATCGGCGGCGGTGATACGGGTTGCGATTGTATCGCGACATCGCTGCGCCAGGGTGCCAAAT
Diptera_L9	Dip1.554	GTGATACGGGTTGCGATTGTATCGCGACATCGCTGCGCCAGGGTGCCAAATCGATTACAACTTTCGAAATTTTGCCAACTCCACCGGAGAAGCGTGCTCAGGATAACCCTTGGCCTCAGT
Diptera_L9	Dip1.555	AGAAGAAGCTCGACCAGGTGCTGGACAAGACGCGCGGCTTCATCAAGTACAAGCGCGAAACGTCCGTGTACCGGAACGCGGCCGACCGGCAGCAGGACTGGAAGGAGGTGTTCAACTTCC
Diptera_L9	Dip1.556	ACCGGAACGCGGCCGACCGGCAGCAGGACTGGAAGGAGGTGTTCAACTTCCCGCACGTGCGCTCCAACCTGAAGGTGCAGGCGGCCCGCTGCATGGAGTGTGGCGTCCCGTTCTGCCAGT
Diptera_L9	Dip1.557	TGAAGGTGCAGGCGGCCCGCTGCATGGAGTGTGGCGTCCCGTTCTGCCAGTCGAACTCGCACGGCTGCCCGCTCGGCAACATCATCCCGAAGTGGAACGATCTGGTGTTTAACGGCAACT
Diptera_L9	Dip1.558	CGCTCGGCAACATCATCCCGAAGTGGAACGATCTGGTGTTTAACGGCAACTGGCGCGAGGCCATCAACCAGCTGCTGCAGACGAACAACTTCCCCGAGTTTACGGGGCGCGTCTGTCCGG
Diptera_L9	Dip1.559	AGCTGCTGCAGACGAACAACTTCCCCGAGTTTACGGGGCGCGTCTGTCCGGCACCGTGCGAGGGTGCCTGCGTGCTCGGCATCTCCGAGCCGGCCGTTACGATCAAGAACATTGAGTGCG
Diptera_L9	Dip1.560	GCGTGCTCGGCATCTCCGAGCCGGCCGTTACGATCAAGAACATTGAGTGCGCGATCATTGATCATGCGTTCGAGCAGGGCTGGATTACGCCGCAGGTGCCGCGCGTGCGCACGGGCAAGC
Diptera_L9	Dip1.561	TCGAGCAGGGCTGGATTACGCCGCAGGTGCCGCGCGTGCGCACGGGCAAGCGGGTCGCGGTCGTGGGATCGGGCCCGGCCGGGCTGGCCGCCGCCCAGCAGCTGAACAAGGCGGGCCATC
Diptera_L9	Dip1.562	CGGGCCCGGCCGGGCTGGCCGCCGCCCAGCAGCTGAACAAGGCGGGCCATCTGGTGACGGTGTTCGAGCGCAACGACCGGCCGGGCGGGCTGCTGCAGTACGGCATTCCGACCATGAAGC
Diptera_L9	Dip1.563	GCAACGACCGGCCGGGCGGGCTGCTGCAGTACGGCATTCCGACCATGAAGCTGTCGAAGGAGGTGGTCCAGCGCCGGCTCGATCTGATGGTGGCGGAGGGCATTGAGTTCCGGTGCAACG
Diptera_L9	Dip1.564	AGCGCCGGCTCGATCTGATGGTGGCGGAGGGCATTGAGTTCCGGTGCAACGTGCACATTGGGCGCGACGTGATGGGCTCGCAGCTGGAGCAGGAGTACGACGCGGTACTGTTCACGACCG
Diptera_L9	Dip1.565	TGATGGGCTCGCAGCTGGAGCAGGAGTACGACGCGGTACTGTTCACGACCGGTGCGACCTGGCCGCGCGATCTGAACCTGCCGAACCGCGACCTGAAGGGCATCCACTTTGCGATGGAGT
Diptera_L9	Dip1.566	ATCTGAACCTGCCGAACCGCGACCTGAAGGGCATCCACTTTGCGATGGAGTTCCTGCAGGCGAGCCAGCAGAAGCTGAACGGCTCCCGGCCGGACTGGATCTCGGCCGAGGGTAAGGACG
Diptera_L9	Dip1.567	AGAAGCTGAACGGCTCCCGGCCGGACTGGATCTCGGCCGAGGGTAAGGACGTGATCGTGATCGGTGGTGGCGACACCGGGTGCGATTGTATCGCGACGTCGCTGCGCCAGGGCGCGAAAT
Diptera_L9	Dip1.568	GCGACACCGGGTGCGATTGTATCGCGACGTCGCTGCGCCAGGGCGCGAAATCGATTACCACGTTCGAGATTTTGCCCATTCCGTCGGAAAAGCGCGCCCAGGACAATCCGTGGCCACAGT
Diptera_L9	Dip1.569	AAGAAGATGGATCAGATTCTGGACAAAACTCGTGGATTTATCAAGTACAAGCGAGAGACGTCGATCTACCGAAATGCCGAGGAAAGGCAGAAGGATTGGAGCGAAGTGTTCAACTTCCAG
Diptera_L9	Dip1.570	CGAAATGCCGAGGAAAGGCAGAAGGATTGGAGCGAAGTGTTCAACTTCCAGCATGTCCGCAAGAATCTGAAGACGCAAGCCGCGCGTTGTATGGAGTGTGGAGTTCCATTCTGTCAGTCC
Diptera_L9	Dip1.571	AAGACGCAAGCCGCGCGTTGTATGGAGTGTGGAGTTCCATTCTGTCAGTCCAACTCGCATGGCTGCCCACTCGGTAACATCATTCCAAAGTGGAACGATCTGGTATTCCACGGCAGCTGG
Diptera_L9	Dip1.572	CTCGGTAACATCATTCCAAAGTGGAACGATCTGGTATTCCACGGCAGCTGGAAGGAAGCTATCAATCAACTTCTCCAGACCAACAATTTCCCAGAGTTTACCGGTCGAGTGTGTCCAGCT
Diptera_L9	Dip1.573	CTTCTCCAGACCAACAATTTCCCAGAGTTTACCGGTCGAGTGTGTCCAGCTCCTTGCGAGGGAGCCTGCGTGCTGGGTATTTCTGAACCTGCAGTTACGATAAAGAACATTGAATGTGCC
Diptera_L9	Dip1.574	GTGCTGGGTATTTCTGAACCTGCAGTTACGATAAAGAACATTGAATGTGCCATCATCGATCATGCCTTCGAGCAGGGCTGGATCACTCCGCAGATTCCTGCCCAACGCACAGGAAAGCGC
Diptera_L9	Dip1.575	GAGCAGGGCTGGATCACTCCGCAGATTCCTGCCCAACGCACAGGAAAGCGCGTGGCAATTATTGGATCTGGCCCGGCTGGACTGGCCGCTGCTCAACAGCTTAACAAGGCAGGCCACTTG
Diptera_L9	Dip1.576	GGCCCGGCTGGACTGGCCGCTGCTCAACAGCTTAACAAGGCAGGCCACTTGGTTACAGTTTTCGAGCGGAACGATCGTCCCGGAGGTCTACTGCAATACGGTATTCCGACTATGAAGCTG
Diptera_L9	Dip1.577	AACGATCGTCCCGGAGGTCTACTGCAATACGGTATTCCGACTATGAAGCTGTCGAAAGAAGTCGTCAAGCGTCGTACTGATTTGATGGCCGCCGAAGGTATCATTTTCGCATGCAACGTA
Diptera_L9	Dip1.578	CGTCGTACTGATTTGATGGCCGCCGAAGGTATCATTTTCGCATGCAACGTAAACATCGGCAAGGATCTGATGCCGTCGCAGCTGGAGAAGGACTACGACGCGGTGCTGTTCACGACCGGA
Diptera_L9	Dip1.579	ATGCCGTCGCAGCTGGAGAAGGACTACGACGCGGTGCTGTTCACGACCGGAGCCACCTGGCCACGTGATCTGAACCTGCCGAATCGTGACCTTAAGGGTATTCACTTCGCCATGGAGTTC
Diptera_L9	Dip1.580	CTGAACCTGCCGAATCGTGACCTTAAGGGTATTCACTTCGCCATGGAGTTCCTGGAGGGCAGCCAGAAGAAACTGCTCGGAACGCGCCAGGAGTGCATCTCGGCCGAAGGAAAGGACGTG
Diptera_L9	Dip1.581	AAACTGCTCGGAACGCGCCAGGAGTGCATCTCGGCCGAAGGAAAGGACGTGCTCGTCATTGGCGGTGGAGACACCGGATGTGATTGCATTGCGACGTCACTGCGACAGGGTGCCAAAACG
Diptera_L9	Dip1.582	GACACCGGATGTGATTGCATTGCGACGTCACTGCGACAGGGTGCCAAAACGATCACCACGTTCGAGATTCTTCCCACGCCCCCGGAGAAGCGAGCCCACGACAACCCGTGGCCACAGTGG
Diptera_L9	Dip1.583	AGAAGCGTGCCGATCGCGTCCTGGACAAGACCCGTGGCTTTGTAAAGTACAAGAGGGAATCGGCTCCGTACCGAGATGCTGGAGAGCGACAGAAGGATTGGGATGAAGTCTACAACTTCC
Diptera_L9	Dip1.584	ACCGAGATGCTGGAGAGCGACAGAAGGATTGGGATGAAGTCTACAACTTCCCACATGTGCGCAAGAACCTCAAGGTTCAAGCAGCTCGATGCATGGAATGCGGTGTGCCCTTCTGTCAGT
Diptera_L9	Dip1.585	TCAAGGTTCAAGCAGCTCGATGCATGGAATGCGGTGTGCCCTTCTGTCAGTCCAACTCCACGGGCTGTCCGCTCGGTAACATCATTCCCAAGTGGAACGACCTCGTTTTCCACGGCGAGT
Diptera_L9	Dip1.586	CGCTCGGTAACATCATTCCCAAGTGGAACGACCTCGTTTTCCACGGCGAGTGGCAGGAGGCTCTGCGTCAACTGCTGCAGACCAACAACTTCCCGGAGTTCACTGGTCGAGTATGCCCCG
Diptera_L9	Dip1.587	AACTGCTGCAGACCAACAACTTCCCGGAGTTCACTGGTCGAGTATGCCCCGCTCCCTGCGAGGGTTCCTGCGTTTTGGGCATCTCCGAGCCAGCTGTAACGATCAAGAACATCGAATGCG
Diptera_L9	Dip1.588	GCGTTTTGGGCATCTCCGAGCCAGCTGTAACGATCAAGAACATCGAATGCGCCATCATCGATCATGCCTTCGAGCAGGGCTGGATTAAGCCAGAGATTCCGGAAGTGCGCACTGGCAAAC
Diptera_L9	Dip1.589	TCGAGCAGGGCTGGATTAAGCCAGAGATTCCGGAAGTGCGCACTGGCAAACGAGTTGCGATTGTGGGATCAGGACCTTCCGGCTTGGCCGCCTCGCAGCAGCTGAACCGCGCCGGTCACT
Diptera_L9	Dip1.590	CAGGACCTTCCGGCTTGGCCGCCTCGCAGCAGCTGAACCGCGCCGGTCACTTTGTCACCGTTTTTGAGCGCAACGATCGCGTTGGTGGACTTTTGCAGTATGGTATTCCCACGATGAAGC
Diptera_L9	Dip1.591	GCAACGATCGCGTTGGTGGACTTTTGCAGTATGGTATTCCCACGATGAAGCTTTCCAAGGAGGTGGTCAAGCGGCGGGTAGATCTGATGGCTGACGAGGGTATCGAGTTCCGCACCAATG
Diptera_L9	Dip1.592	TTCAACAGGTATGATGCCGTCCTCCTCACCACTGGCTCCACCTGGCCACGTGACTTGCCGCTCGCCAACCGTGACCTGAAGGGCATTCACTTTGCCATGGAATTCCTGGAGGCGCAGCAG
Diptera_L9	Dip1.593	CGTGACCTGAAGGGCATTCACTTTGCCATGGAATTCCTGGAGGCGCAGCAGAAGAAGCAGCTGGGCGGAAAGAATGATATAATATCTGCCGCTGGCAAGAATGTGATCATCATCGGCGGT
Diptera_L9	Dip1.594	AAGAATGATATAATATCTGCCGCTGGCAAGAATGTGATCATCATCGGCGGTGGCGATACCGGATGCGATTGCATTGCCACGTCGTTGCGTCAAGGCGCCAAGAGTATCACTACATTCGAG
Diptera_L9	Dip1.595	TGTTTACCGTGATGCCGCTGAACGTCTAAATGATTATGATGAAATTTATAACTTTAAACACGTTCGCAAAGGATTAAAAACTCAAGCAGCACGTTGCATGGACTGTGGGGTACCATTCTG
Diptera_L9	Dip1.596	AGGATTAAAAACTCAAGCAGCACGTTGCATGGACTGTGGGGTACCATTCTGTCAATCAAACGTTCATGGATGTCCTCTCGGTAATATCATACCAAAATGGAATGACTTCATTTTCCATGG
Diptera_L9	Dip1.597	ATGTCCTCTCGGTAATATCATACCAAAATGGAATGACTTCATTTTCCATGGCTCATGGAGAGAAGCCTTGAATCAGTTATTGCAAACAAACAACTTCCCAGAGTTTACAGGACGTGTTTG
Diptera_L9	Dip1.598	GAATCAGTTATTGCAAACAAACAACTTCCCAGAGTTTACAGGACGTGTTTGCCCAGCACCATGTGAAGGGTCGTGTGTATTGGGAATTTCTGAATTACCTGTCACAATTAAAAACATTGA
Diptera_L9	Dip1.599	TAGATTCCAGATGTTCGAACTGGTAAAAAAGTTGTTATTATCGGTTCTGGACCGTCTGGCCTGGCGGCTGCAGCACAGTTGAACAAAGCAGGCCACACAGTTACAGTATATGAACGTAAT
Diptera_L9	Dip1.600	GCAGCACAGTTGAACAAAGCAGGCCACACAGTTACAGTATATGAACGTAATGATCGTGTTGGTGGTTTACTTCAATATGGTATTCCAACGATGAAACTTTCAAAAGACGTTGTTAAACGT
Diptera_L9	Dip1.601	CTTCAATATGGTATTCCAACGATGAAACTTTCAAAAGACGTTGTTAAACGTCGCGTCGATTTGCTTAGTCAAGAAGGCATAATCTTCAAAGTTAATTCCTCAGTTGGAACAGAAGTATCA
Diptera_L9	Dip1.602	CAAGAAGGCATAATCTTCAAAGTTAATTCCTCAGTTGGAACAGAAGTATCAGTTGAATCATTGATAAAAATTTACGATGCTGTTTTATTGACAACTGGTTCCACTAAACCACGAGACTTA
Diptera_L9	Dip1.603	ATTTACGATGCTGTTTTATTGACAACTGGTTCCACTAAACCACGAGACTTACCGCTTCCAAATCGGAACTTGAATGGAATTCATTTTGCAATGGAATTTTTAGAATCTGGACAAAAGAAG
Diptera_L9	Dip1.604	TTGAATGGAATTCATTTTGCAATGGAATTTTTAGAATCTGGACAAAAGAAGCAACTTGGAAGTGATAAACCAAATATATTGGCTACTGGTAAGGATGTAATAGTTATTGGCGGTGGTGAT
Diptera_L9	Dip1.605	CCAAATATATTGGCTACTGGTAAGGATGTAATAGTTATTGGCGGTGGTGATACGGGTTGTGATTGTATCGCAACATCATTGCGCCAAGGAGCGAAATCAATTACATCATTTGAAATTCTA
Diptera_L9	Dip1.606	TATATATATATATATTCCATTATATATATCAGATTGATCATAGTCAATTTGAAGTTAAAATAATGTAATGATTGAACAGGCCTTGCTGCTGCTCAGCAACTCAATCGTGCTGGTCATTTG
Diptera_L9	Dip1.607	GATTGAACAGGCCTTGCTGCTGCTCAGCAACTCAATCGTGCTGGTCATTTGGTGACTGTCTTAGAGCGAAATGATCGCATTGGAGGTCTCCTGCAGTATGGCATTCCCACAATGAAACTG
Diptera_L9	Dip1.608	AATGATCGCATTGGAGGTCTCCTGCAGTATGGCATTCCCACAATGAAACTGTCCAAGGACGTAGTGAAGCGTCGAGTGGATCTCATGGCTGCTGAAGGCATTGAATTCCGTACTGGAGTC
Diptera_L9	Dip1.609	CGTCGAGTGGATCTCATGGCTGCTGAAGGCATTGAATTCCGTACTGGAGTCAATGTTGGCCGAGATGTATCTGCAGCTCAATTGGCTAAAGATTACGATGCTGTTCTACTGACTACGGGA
Diptera_L9	Dip1.610	TCTGCAGCTCAATTGGCTAAAGATTACGATGCTGTTCTACTGACTACGGGAGCTACATGGCCTCGTGATTTGCCCCTTGCTAATCGTGATCTGGGTGGCATCCATTTTGCCATGGAGTTC
Diptera_L9	Dip1.611	TTGCCCCTTGCTAATCGTGATCTGGGTGGCATCCATTTTGCCATGGAGTTCTTGGAGTCTGGACAAAAGAAACAGCTTGGTGGTGCCATTGAGAATATCTCGGCCACTGGGAAGGATGTC
Diptera_L9	Dip1.612	AAACAGCTTGGTGGTGCCATTGAGAATATCTCGGCCACTGGGAAGGATGTCATTATTATTGGAGGTGGAGACACTGGATGTGATTGTATTGCTACATCCTTGCGACAAGGTGCCAAAAGC
Diptera_L9	Dip1.613	GACACTGGATGTGATTGTATTGCTACATCCTTGCGACAAGGTGCCAAAAGCATTGTAACCTTTGAGATTCTTCCTGAACCACCAAAGGGACGTGCTGCTGATAATCCCTGGCCACAGTGG
Diptera_L9	Dip1.614	AAGAGAGCAGACCGAATTTTAGATAAGAAACTCGGCTTCATCAAATACAAAAGGGAAACTACAATGTATCGTGATGCAACTGAAAGACAAAAAGATTGGGATGAAGTATATAACTTCCGT
Diptera_L9	Dip1.615	CGTGATGCAACTGAAAGACAAAAAGATTGGGATGAAGTATATAACTTCCGTCATGTCAGAAAAAATTTGAAAGTTCAAGCTGCCCGTTGCATGGATTGCGGAGTACCCTTTTGTCAATCA
Diptera_L9	Dip1.616	AAAGTTCAAGCTGCCCGTTGCATGGATTGCGGAGTACCCTTTTGTCAATCAAACAGTTACGGATGTCCTCTAGGTAATATCATTCCAAGTTGGAACGATCTTATCTTCCACGGATCATGG
Diptera_L9	Dip1.617	CTAGGTAATATCATTCCAAGTTGGAACGATCTTATCTTCCACGGATCATGGAAAGAAGCCTTGAACCAGCTTTTACAAACGAACAATTTCCCAGAATTTACTGGAAGGGTTTGTCCAGCA
Diptera_L9	Dip1.618	CTTTTACAAACGAACAATTTCCCAGAATTTACTGGAAGGGTTTGTCCAGCACCTTGTGAAGGGGCTTGTGTTTTAGGAATTTCTGAGCCACCAGTTACAATCAAAAATATTGAATGTGCC
Diptera_L9	Dip1.619	GTTTTAGGAATTTCTGAGCCACCAGTTACAATCAAAAATATTGAATGTGCCATTATTGATCATGCATTTGAAAATGGCTGGATTAAACCAGAAATTCCGGAAGAAAGAACTGGTAAGAGA
Diptera_L9	Dip1.620	GAAAATGGCTGGATTAAACCAGAAATTCCGGAAGAAAGAACTGGTAAGAGAGTTGCAATTGTGGGATCTGGTCCTGCAGGACTTGCAGCTGCACATCAGCTTAACAAAGCTGGACATCTT
Diptera_L9	Dip1.621	GGTCCTGCAGGACTTGCAGCTGCACATCAGCTTAACAAAGCTGGACATCTTGTTACTGTCTTTGAAAGAAACGATAGAGTTGGTGGGCTTTTACAGTACGGTATTCCTACGATGAAGTTG
Diptera_L9	Dip1.622	AACGATAGAGTTGGTGGGCTTTTACAGTACGGTATTCCTACGATGAAGTTGTCTAAAGATGTTGTAAAGAGGAGAATCGATTTAATGGCGGCTGAAGGAATAGTTTTTAAAACAAACGTA
Diptera_L9	Dip1.623	AGGAGAATCGATTTAATGGCGGCTGAAGGAATAGTTTTTAAAACAAACGTATATGTTGGAAAAGATGTTAATGCAGAAAGCTTCCTCAAAGAATATGATGCCCTTCTTTTAACAACTGGA
Diptera_L9	Dip1.624	AATGCAGAAAGCTTCCTCAAAGAATATGATGCCCTTCTTTTAACAACTGGAGCTACTTGGCCTCGTGATCTTCCACTTCCGAACCGCGACTTAAATGGTATTCATTTTGCTATGGAATTC
Diptera_L9	Dip1.625	CTTCCACTTCCGAACCGCGACTTAAATGGTATTCATTTTGCTATGGAATTCCTTGAAGCTCAGCAGAAGAAGCAGTTAGGAGGCGACCCGAATATTATTTCCGCTGAAAATAAAGATGTA
Diptera_L9	Dip1.626	AAGCAGTTAGGAGGCGACCCGAATATTATTTCCGCTGAAAATAAAGATGTAATCATTATTGGTGGCGGAGATACTGGCTGTGATTGTATCGCAACATCATTGCGACAAGGCGCTAAGAGC
Diptera_L9	Dip1.627	GATACTGGCTGTGATTGTATCGCAACATCATTGCGACAAGGCGCTAAGAGCATAACTACTTTTGAAATCCTTCCAGAACCACCTAAAACACGTGCCAAAGATAACCCATGGCCACAATGG
Diptera_L9	Dip1.628	AGAAAACTTGATAAAATATTAGATAAAACCAGAGGATTTATCAAATATAAACGTGAATCATCAATTTATCGAAATGCTACGGAACGACAAAAGGACTGGGATGAAGTATATAACCTTCCA
Diptera_L9	Dip1.629	CGAAATGCTACGGAACGACAAAAGGACTGGGATGAAGTATATAACCTTCCACATGTTCGTAAAACACTTAAAATGCAGGCAGCTCGTTGTATGGAATGTGGTGTACCATTTTGTCAATCA
Diptera_L9	Dip1.630	AAAATGCAGGCAGCTCGTTGTATGGAATGTGGTGTACCATTTTGTCAATCAAATGTTCATGGATGCCCACTAGGAAATATTATACCAAAATGGAATGATTTAGTATTTCATGGTTCGTGG
Diptera_L9	Dip1.631	CTAGGAAATATTATACCAAAATGGAATGATTTAGTATTTCATGGTTCGTGGAAAGAAGCATTAAATCAATTGATGCAAACAAATAATTTTCCTGAATTCACTGGTCGTGTATGTCCAGCA
Diptera_L9	Dip1.632	TTGATGCAAACAAATAATTTTCCTGAATTCACTGGTCGTGTATGTCCAGCACCGTGTGAAGGGGCTTGTGTTTTAGGTATATCAGAACCACCTGTAACCATAAAAAATATTGAATGTTCT
Diptera_L9	Dip1.633	GTTTTAGGTATATCAGAACCACCTGTAACCATAAAAAATATTGAATGTTCTATTATTGATTATGCTTTTGAACAAGGATGGATAGTTCCGGAAATTCCATTAACTCGTACCGGTAAAACA
Diptera_L9	Dip1.634	GAACAAGGATGGATAGTTCCGGAAATTCCATTAACTCGTACCGGTAAAACAGTTGCTATTATTGGCTCTGGTCCATCTGGTTTAGCAGCTGCAGCTCAATTAAATCGTGTTGGCCATTTA
Diptera_L9	Dip1.635	GGTCCATCTGGTTTAGCAGCTGCAGCTCAATTAAATCGTGTTGGCCATTTAGTAACAGTGTTCGAAAGAAATGATGAAATTGGTGGTTTACTTCAATATGGAATTCCAACAATGAAATTA
Diptera_L9	Dip1.636	AATGATGAAATTGGTGGTTTACTTCAATATGGAATTCCAACAATGAAATTATCAAAAAAAGTTGTACAACGACGTGTTGATTTAATGGCAGCCGAAAAAATTGAATTTAAACGGAATGTA
Diptera_L9	Dip1.637	CGACGTGTTGATTTAATGGCAGCCGAAAAAATTGAATTTAAACGGAATGTAGATGTTGGTAAAGATATAAAAGCTAACGTTTTATTAAAACAATATGATGCCATTGTAATTACAACGGGT
Diptera_L9	Dip1.638	AAAGCTAACGTTTTATTAAAACAATATGATGCCATTGTAATTACAACGGGTGCAACGTGGCCACGTGATCTACCATTACCTAATCGTGATCTGAATGGTATACATTTTGCTATGGAATTT
Diptera_L9	Dip1.639	CTACCATTACCTAATCGTGATCTGAATGGTATACATTTTGCTATGGAATTTTTAGAATCTGGTCAAAAGAAACAATTGGGTAGTAAAAAAGATAATATTTTGGCAACCGGTAAAAATGTT
Diptera_L9	Dip1.640	AAACAATTGGGTAGTAAAAAAGATAATATTTTGGCAACCGGTAAAAATGTTATTATAATTGGTGGTGGAGATACCGGTTGTGATTGTATAGCTACATCATTGCGTCAAGGTGCCAAAACT
Diptera_L9	Dip1.641	GATACCGGTTGTGATTGTATAGCTACATCATTGCGTCAAGGTGCCAAAACTATAACCACATTTGAAATTTTACCAGAACCACCTGCAGGCCGCGCAAATGATAATCCATGGCCACAATGG
Diptera_L9	Dip1.642	AGAAACGAGCAGATAAAATTTTGGATAAAACTCGAGGATTCATCAAATATAAACGAGAAACTGGAATTTATCGTGATGCAACTGAAAGACAAAAAGATTGGGATGAAGTGTACAATTTCT
Diptera_L9	Dip1.643	ATCGTGATGCAACTGAAAGACAAAAAGATTGGGATGAAGTGTACAATTTCTCTCATGTACGAAAAACGCTTAAGGTTCAAGCAGCTCGTTGTATGGAATGTGGTGTACCATTTTGTCAAT
Diptera_L9	Dip1.644	TTAAGGTTCAAGCAGCTCGTTGTATGGAATGTGGTGTACCATTTTGTCAATCAAATACACATGGTTGTCCTCTTGGTAATATCATACCAAAATGGAATGATTTAATTTTCCATGATTCTT
Diptera_L9	Dip1.645	CTCTTGGTAATATCATACCAAAATGGAATGATTTAATTTTCCATGATTCTTGGAAAGAAGCACTTAATCAACTTTTACAAACAAATAATTTCCCAGAATTTACTGGACGCGTATGCCCAG
Diptera_L9	Dip1.646	AACTTTTACAAACAAATAATTTCCCAGAATTTACTGGACGCGTATGCCCAGCTCCTTGTGAAGGAGCTTGTGTGCTTGGAATTTCTGAGCCTCCAGTAACAATTAAAAATATTGAATGTG
Diptera_L9	Dip1.647	GTGTGCTTGGAATTTCTGAGCCTCCAGTAACAATTAAAAATATTGAATGTGCAATTATTGATCATGCATTTGAACAAGGATGGATTAAACCAGAAATCCCACAAACACGTACAGATAAAA
Diptera_L9	Dip1.648	TTGAACAAGGATGGATTAAACCAGAAATCCCACAAACACGTACAGATAAAAGAGTAGCTGTTGTTGGTTCAGGTCCATCGGGACTTGCAGCTGCACAACAATTAAATAGAGCAGGACATT
Diptera_L9	Dip1.649	CAGGTCCATCGGGACTTGCAGCTGCACAACAATTAAATAGAGCAGGACATTTGGTGACAGTATTCGAAAGAAATGATCGTATCGGTGGACTTTTACAGTATGGTATTCCGACAATGAAAC
Diptera_L9	Dip1.650	GAAATGATCGTATCGGTGGACTTTTACAGTATGGTATTCCGACAATGAAACTTTCTAAAGATGTTGTTAAAAGGAGAGTTGATTTAATGGCTGCTGAGGGAATTGAATTTAAAACGAATA
Diptera_L9	Dip1.651	AAAGGAGAGTTGATTTAATGGCTGCTGAGGGAATTGAATTTAAAACGAATATTCATATCGGAAAAGATGTTAAGGCTGCAGATCTTATTGAAGAATATGATGCAATATTGCTGACAACTG
Diptera_L9	Dip1.652	TTAAGGCTGCAGATCTTATTGAAGAATATGATGCAATATTGCTGACAACTGGATCGACATGGCCTCGTGATTTACCATTGGCTAATCGTGATCTTAAAGGCATTCACTTTGCAATGGAAT
Diptera_L9	Dip1.653	ATTTACCATTGGCTAATCGTGATCTTAAAGGCATTCACTTTGCAATGGAATTCCTTGAATCACAACAAAAGAAACAATTAGGAGGCAATCCCAATAATATTTCAGCTGAAGGTAAAGATG
Diptera_L9	Dip1.654	AGAAACAATTAGGAGGCAATCCCAATAATATTTCAGCTGAAGGTAAAGATGTAATCATAATTGGAGGAGGTGACACAGGCTGTGATTGCATTGCAACATCACTTCGACAAGGTGCTAAAA
Diptera_L9	Dip1.655	GTGACACAGGCTGTGATTGCATTGCAACATCACTTCGACAAGGTGCTAAAAGTATTACGACATTTGAAATTCTTCCAGAACCACCGAAAACTCGAGCTGATGATAATCCATGGCCCCAAT
Diptera_L9	Dip1.656	AAAAAAGTTGATCAAATTCTTGATAAGACTCGAGGATTTGTGAAATATAAGCGTGAAACTTCAATTTACCGAAATGCAACTGAACGTCAAAAAGATTGGGATGAAGTGTATAATTTCCCA
Diptera_L9	Dip1.657	CGAAATGCAACTGAACGTCAAAAAGATTGGGATGAAGTGTATAATTTCCCACATGTTCGCAAATATTTAAAAGTTCAAGCAGCACGGTGCATGGAGTGCGGTGTTCCATTTTGCCAATCA
Diptera_L9	Dip1.658	AAAGTTCAAGCAGCACGGTGCATGGAGTGCGGTGTTCCATTTTGCCAATCAAACGTACATGGTTGCCCCTTAGGCAATATTATTCCAAAGTGGAATGATTTAATATTCCATGGCAACTGG
Diptera_L9	Dip1.659	TTAGGCAATATTATTCCAAAGTGGAATGATTTAATATTCCATGGCAACTGGAAGGAGGCGTTAAATCAACTTTTGCAAACAAATAACTTCCCTGAATTTACAGGCCGTGTTTGTCCAGCC
Diptera_L9	Dip1.660	CTTTTGCAAACAAATAACTTCCCTGAATTTACAGGCCGTGTTTGTCCAGCCCCATGTGAAGGATCCTGTGTTCTTGGCATTTCTGAACCTCCGGTCACAATTAAAAATATTGAATGCGCT
Diptera_L9	Dip1.661	GTTCTTGGCATTTCTGAACCTCCGGTCACAATTAAAAATATTGAATGCGCTATTATCGATCATGCATTTGAAAATGGTTGGATTACACCTGAAATCCCTGCAAACCGTACTGGTAAAAAA
Diptera_L9	Dip1.662	GAAAATGGTTGGATTACACCTGAAATCCCTGCAAACCGTACTGGTAAAAAAGTAGCTATAGTTGGCTCTGGGCCATCTGGTTTAGCCGCAGCACAACAATTAAATCGTGCTGGTCACTTA
Diptera_L9	Dip1.663	GGGCCATCTGGTTTAGCCGCAGCACAACAATTAAATCGTGCTGGTCACTTAGTAACCGTATTTGAAAGAAATGATCGTATTGGTGGACTTTTACAATATGGCATTCCAACTATGAAGTTA
Diptera_L9	Dip1.664	AATGATCGTATTGGTGGACTTTTACAATATGGCATTCCAACTATGAAGTTATCTAAAGGTGTTGTTCAACGTCGTGTTGATTTGATGGCAGCGGAAGGTATTGAATTTAAGACAAATGTT
Diptera_L9	Dip1.665	CGTCGTGTTGATTTGATGGCAGCGGAAGGTATTGAATTTAAGACAAATGTTCATGTTGGAAAAGATCTTAAAGCTGAATCTCTATTAAATGAGTTTGATGCATTAATTCTTACAACCGGA
Diptera_L9	Dip1.666	AAAGCTGAATCTCTATTAAATGAGTTTGATGCATTAATTCTTACAACCGGAGCTACTTGGCCACGTGATCTACCATTGGCAAATCGTGATCTTCAAGGTATTCATTTTGCCATGGAATTT
Diptera_L9	Dip1.667	CTACCATTGGCAAATCGTGATCTTCAAGGTATTCATTTTGCCATGGAATTTCTTGAATCTCAGCAAAAGAAACAATTAGGGGGAAGGCAAGATAATATTTCCGCTGAAGGCAAAGATGTT
Diptera_L9	Dip1.668	AAACAATTAGGGGGAAGGCAAGATAATATTTCCGCTGAAGGCAAAGATGTTCTTATAATCGGTGGCGGTGATACAGGCTGTGATTGTATTGCCACCTCACTGAGACAAGGTGCCAAAACT
Diptera_L9	Dip1.669	GATACAGGCTGTGATTGTATTGCCACCTCACTGAGACAAGGTGCCAAAACTATTACAACATTCGAAATTTTACCAACTCCTCCTAATACTAGAGCTGGTGATAATCCTTGGCCACAGTGG
Diptera_L9	Dip1.670	AAGCGAGCTGATCGAATTCTAGACAAAACTAGAGGCTTTATTAAATATAAACGTGAAACCGGCATTTATCGTGATGCTACAGAAAGACAAAAAGATTGGAATGAAGTGTACAATTTCCCA
Diptera_L9	Dip1.671	CGTGATGCTACAGAAAGACAAAAAGATTGGAATGAAGTGTACAATTTCCCACATGTGCGAAAGAATTTGAAAGTTCAAGCCGCTCGTTGTATGGAATGTGGTGTACCATTTTGTCAATCG
Diptera_L9	Dip1.672	AAAGTTCAAGCCGCTCGTTGTATGGAATGTGGTGTACCATTTTGTCAATCGAATAGTCATGGTTGTCCGCTGGGAAATATTATTCCCAAATGGAATGATTTGATTTTCCATGGCGAATGG
Diptera_L9	Dip1.673	CTGGGAAATATTATTCCCAAATGGAATGATTTGATTTTCCATGGCGAATGGAAAGAAGCTCTCAGGCAATTATTGCAAACCAATAATTTCCCAGAGTTTACCGGTAGAGTTTGTCCAGCT
Diptera_L9	Dip1.674	TTATTGCAAACCAATAATTTCCCAGAGTTTACCGGTAGAGTTTGTCCAGCTCCATGTGAAGGAGCTTGTGTTTTAGGAATCTCCGAGCCAGCAGTTACGATTAAGAATATTGAATGTTCA
Diptera_L9	Dip1.675	GTTTTAGGAATCTCCGAGCCAGCAGTTACGATTAAGAATATTGAATGTTCAATTATTGATCATGCATTTGAAAATGGTTGGATTAAGCCAGAAATTCCATCAAAACGATCTGGAAAGCGA
Diptera_L9	Dip1.676	GAAAATGGTTGGATTAAGCCAGAAATTCCATCAAAACGATCTGGAAAGCGAGTTGCTATTATTGGATCTGGTCCATCTGGTTTGGCGGCAGCACAGCAATTGAATAGAGCTGGTCATTTG
Diptera_L9	Dip1.677	GGTCCATCTGGTTTGGCGGCAGCACAGCAATTGAATAGAGCTGGTCATTTGGTTACTGTATTCGAAAGAAACGACAGAGTCGGAGGTCTTCTACAGTATGGTATTCCAACAATGAAATTG
Diptera_L9	Dip1.678	AACGACAGAGTCGGAGGTCTTCTACAGTATGGTATTCCAACAATGAAATTGTCCAAAGATGTTGTTAAACGGCGAGTAGATCTGATGGCAGCTGAAGGTATTGAGTTTAAGACAGGAGTT
Diptera_L9	Dip1.679	CGGCGAGTAGATCTGATGGCAGCTGAAGGTATTGAGTTTAAGACAGGAGTTCATGTTGGAAAAGATATTAAAGCTGAACTTTTGCTAAATGAATACGATGCAGTCCTTATAACAACTGGT
Diptera_L9	Dip1.680	AAAGCTGAACTTTTGCTAAATGAATACGATGCAGTCCTTATAACAACTGGTGCAACATGGCCACGTGATTTGCCCTTACCCAACCGAGATCTTAAAGGCATACATTTCGCAATGGAATTT
Diptera_L9	Dip1.681	TTGCCCTTACCCAACCGAGATCTTAAAGGCATACATTTCGCAATGGAATTTTTGGAAGCTCAACAAAAGAAACAACTTGGTGGTAAAAAGGAAATTATCTCAGCTGAAGGCAAAGATGTT
Diptera_L9	Dip1.682	AAACAACTTGGTGGTAAAAAGGAAATTATCTCAGCTGAAGGCAAAGATGTTATAATTATTGGTGGCGGTGACACTGGATGTGATTGCATAGCAACTTCATTGCGTCAAGGTGCCAAGAGT
Diptera_L9	Dip1.683	GACACTGGATGTGATTGCATAGCAACTTCATTGCGTCAAGGTGCCAAGAGTATAACAACATTCGAAATTCTTCCAGAACCTCCAAAGTCTCGTGCAAACGACAATCCATGGCCACAATGG
Diptera_L9	Dip1.684	AAACGTGCCGATCGTATTTTAGATAAAACGCGTGGTTTTATTAAATACAAGCGTGAAACGGCACCCTATCGTGATGCAAGTGAACGTCAAAAGGATTGGGAAGAGGTTTACAATTTCCCA
Diptera_L9	Dip1.685	CGTGATGCAAGTGAACGTCAAAAGGATTGGGAAGAGGTTTACAATTTCCCACACGTGCGTAAAAATCTAAAAATACAGGCTGCACGTTGCATGGAGTGTGGCGTGCCATTCTGTCAGTCG
Diptera_L9	Dip1.686	AAAATACAGGCTGCACGTTGCATGGAGTGTGGCGTGCCATTCTGTCAGTCGAATTCACATGGTTGTCCGCTTGGTAACATTATACCAAAATGGAATGATTTGATCTTTAATGATGAATGG
Diptera_L9	Dip1.687	CTTGGTAACATTATACCAAAATGGAATGATTTGATCTTTAATGATGAATGGAAGGAAGCGTTGCATCAGCTACTGCAGACAAATAATTTCCCCGAGTTCACTGGCCGTGTTTGTCCGGCA
Diptera_L9	Dip1.688	CTACTGCAGACAAATAATTTCCCCGAGTTCACTGGCCGTGTTTGTCCGGCACCTTGTGAGGGCGCTTGCGTCTTAGGCATTTCGGAACCGTCTGTAACCATTAAAAATATTGAATGCGCT
Diptera_L9	Dip1.689	GTCTTAGGCATTTCGGAACCGTCTGTAACCATTAAAAATATTGAATGCGCTATTATTGATCATGCGTTTGAGCAAGGTTGGATCAAGCCAGAATTACCCGAAACACGAACAGGTAAACGA
Diptera_L9	Dip1.690	GAGCAAGGTTGGATCAAGCCAGAATTACCCGAAACACGAACAGGTAAACGAGTTGCAGTTATTGGCTCCGGACCAGCCGGTTTGGCTGCCGCACAGCAATTGAATCGTGCTGGACACTTT
Diptera_L9	Dip1.691	GGACCAGCCGGTTTGGCTGCCGCACAGCAATTGAATCGTGCTGGACACTTTGTTACAGTTTTCGAACGTAATGATCGTGTTGGCGGCCTATTGCAGTATGGCATTCCGACCATGAAATTA
Diptera_L9	Dip1.692	AATGATCGTGTTGGCGGCCTATTGCAGTATGGCATTCCGACCATGAAATTATCGAAAAATGTTGTTAAACGACGCGTTGATTTGATGGCTGATGAGGGCATCGAATTCCGTACAAATACA
Diptera_L9	Dip1.693	CGACGCGTTGATTTGATGGCTGATGAGGGCATCGAATTCCGTACAAATACACATGTTGGCAAAGATATCAAGGCTGAATTCTTGTTGAACGAATACAATGCTTTGCTCATAACAACCGGA
Diptera_L9	Dip1.694	AAGGCTGAATTCTTGTTGAACGAATACAATGCTTTGCTCATAACAACCGGATCGACTTGGCCACGTGATTTGAATTTACCTAATCGTGAACTTGGCGGTATTCACTTTGCCATGGAGTTC
Diptera_L9	Dip1.695	TTGAATTTACCTAATCGTGAACTTGGCGGTATTCACTTTGCCATGGAGTTCCTTGAGAAGCAGCAAAAGAAACAACTTGGCGGTAAGAATGAAATTATATCGGCAAAGGATAAAGATGTT
Diptera_L9	Dip1.696	AAACAACTTGGCGGTAAGAATGAAATTATATCGGCAAAGGATAAAGATGTTATCATTGTTGGCGGCGGTGACACTGGTTGCGATTGTATTGCAACTTCTTTGCGTCAGGGTGCTAAAAGT
Diptera_L9	Dip1.697	GACACTGGTTGCGATTGTATTGCAACTTCTTTGCGTCAGGGTGCTAAAAGTATTACAACTTTTGAAATTCTACCACAACCTCCAGAAAAACGTGCAGAGGATAATCCATGGCCACAGTGG
Diptera_L9	Dip1.698	AAGCGGGCCGATCGGGTGCTGGACAAGACGCGCGGCTTCATCAAGTACAAGCGCGAGACGACCATGTATCGCGACGCCACCGAACGCCAGAAGGACTGGAACGAGGTGTACAACTTCGGG
Diptera_L9	Dip1.699	CGCGACGCCACCGAACGCCAGAAGGACTGGAACGAGGTGTACAACTTCGGGCACGTGCGCAAGAACCTGAAGACGCAGGCGGCCCGCTGCATGGAGTGTGGCGTCCCGTTCTGCCAGTCC
Diptera_L9	Dip1.700	AAGACGCAGGCGGCCCGCTGCATGGAGTGTGGCGTCCCGTTCTGCCAGTCCAACGCTCATGGCTGCCCCCTCGGCAACATCATACCGCGCTGGAATGATTTAGTCTTCCACGGCGAGTGG
Diptera_L9	Dip1.701	CTCGGCAACATCATACCGCGCTGGAATGATTTAGTCTTCCACGGCGAGTGGCAGGAGGCGCTGCGACAGCTGTTGCAGACCAACAACTTCCCGGAGTTCACGGGACGCGTGTGCCCCGCA
Diptera_L9	Dip1.702	CTGTTGCAGACCAACAACTTCCCGGAGTTCACGGGACGCGTGTGCCCCGCACCCTGCGAGGGCTCCTGTGTGCTGGGCATCTCGGAGCCGCCGGTCACCATCAAGAACATCGAGTGCGCC
Diptera_L9	Dip1.703	GTGCTGGGCATCTCGGAGCCGCCGGTCACCATCAAGAACATCGAGTGCGCCATCATTGACCACGCCTTCGAGCAGGGCTGGATCAAGCCGGAGATCCCGGAGGTGCGCACCGGCAAGCGG
Diptera_L9	Dip1.704	GAGCAGGGCTGGATCAAGCCGGAGATCCCGGAGGTGCGCACCGGCAAGCGGGTGGCCATCATTGGCTCAGGCCCGGCCGGTTTGGCCGCATCGCAGCAATTGAATCGTGCCGGCCACTTT
Diptera_L9	Dip1.705	GGCCCGGCCGGTTTGGCCGCATCGCAGCAATTGAATCGTGCCGGCCACTTTGTGACGGTGTTCGAGCGTAACGACCGAGTCGGCGGCCTGTTGCAGTATGGTATTCCGACCATGAAGCTG
Diptera_L9	Dip1.706	AACGACCGAGTCGGCGGCCTGTTGCAGTATGGTATTCCGACCATGAAGCTGTCCAAGGATGTGGTGAAGCGGCGAGTCGACCTGATGGCCGACGAGGGCATCGAGTTCCGCACCAATGTG
Diptera_L9	Dip1.707	CGGCGAGTCGACCTGATGGCCGACGAGGGCATCGAGTTCCGCACCAATGTGCATGTGGGCAAGGATCTGAGTGCCGAATCGCTGTTGAATGAATACGACGCTGTGCTCATCACCACTGGC
Diptera_L9	Dip1.708	AGTGCCGAATCGCTGTTGAATGAATACGACGCTGTGCTCATCACCACTGGCTCGACCTGGCCGCGTGACCTGCCGTTGCCGAACCGCGACGTCCAAGGCATTCACTTTGCCATGGAGTTC
Diptera_L9	Dip1.709	CTGCCGTTGCCGAACCGCGACGTCCAAGGCATTCACTTTGCCATGGAGTTCCTCGAGGCCCAGCAGAAGAAGCAGCTGGGCGGAAAGAAGGATATCATCTCTGCTGAGGGCAAAGACGTC
Diptera_L9	Dip1.710	AAGCAGCTGGGCGGAAAGAAGGATATCATCTCTGCTGAGGGCAAAGACGTCATCATTATCGGTGGCGGTGACACTGGCTGCGATTGCATTGCCACATCGCTGCGACAAGGTGCCAAGAGC
Diptera_L9	Dip1.711	GACACTGGCTGCGATTGCATTGCCACATCGCTGCGACAAGGTGCCAAGAGCATCACCACGTTCGAAATCTTGCCGGAGCCGCCAAAGACACGAGCCGGCGACAACCCATGGCCCCAATGG
Diptera_L9	Dip1.712	AGAAACGCGCTGATCGTATTCTCGACAAGACACGCGGTTTCATGAAGTACAAGCGTGAAATCGCCGTGTATCGCGATGCCAAAGAGCGTCAAAACGATTGGAATGAGGTATATAACTTCC
Diptera_L9	Dip1.713	ATCGCGATGCCAAAGAGCGTCAAAACGATTGGAATGAGGTATATAACTTCCCTCATGTACGCAAGACGCTGAAAGTGCAGGCTGCTCGATGCATGGAATGTGGAATACCTTTCTGCCAAT
Diptera_L9	Dip1.714	TGAAAGTGCAGGCTGCTCGATGCATGGAATGTGGAATACCTTTCTGCCAATCCAATCTGCACGGGTGTCCGCTCGGCAACATCATACCAAAATGGAATGATTTGGTTTTCCACAACGAGT
Diptera_L9	Dip1.715	CGCTCGGCAACATCATACCAAAATGGAATGATTTGGTTTTCCACAACGAGTGGAAGGAAGCGTTGCTTCAATTGTTGCAAACTAATAACTTCCCGGAATTCACGGGCCGTGTTTGTCCAG
Diptera_L9	Dip1.716	AATTGTTGCAAACTAATAACTTCCCGGAATTCACGGGCCGTGTTTGTCCAGCACCATGTGAGGCTGCCTGTGTTTTAGGCATCTCAGAGCCGGCAGTAACCATCAAAAATATTGAATGTG
Diptera_L9	Dip1.717	GTGTTTTAGGCATCTCAGAGCCGGCAGTAACCATCAAAAATATTGAATGTGCGATCATCGATCATGCCTTCGAGCAGGGCTGGATCAAGCCCGAAATACCTGAGCATCGTACAGGCAAGC
Diptera_L9	Dip1.718	TCGAGCAGGGCTGGATCAAGCCCGAAATACCTGAGCATCGTACAGGCAAGCGCGTGGCTATTGTAGGTTCTGGGCCTTCAGGCTTGGCTGCTGCACAACAACTCAATCGTGCTGGTCACT
Diptera_L9	Dip1.719	CTGGGCCTTCAGGCTTGGCTGCTGCACAACAACTCAATCGTGCTGGTCACTTTGTAACCGTATTCGAACGTAATGATCGTGTCGGCGGTCTGCTACAGTATGGTATTCCAACCATGAAGC
Diptera_L9	Dip1.720	GTAATGATCGTGTCGGCGGTCTGCTACAGTATGGTATTCCAACCATGAAGCTTTCGAAAGATGTAGTCAAGAGACGCATAGACTTGATGGCTGATGAGGGAATCGAATTCCGTACAAACG
Diptera_L9	Dip1.721	AGAGACGCATAGACTTGATGGCTGATGAGGGAATCGAATTCCGTACAAACGTACATGTTGGGAAGGATATAAAAGCAGAGTTTTTATTAAGCGAATACGATGCCTTGCTCCTCACCACCG
Diptera_L9	Dip1.722	TAAAAGCAGAGTTTTTATTAAGCGAATACGATGCCTTGCTCCTCACCACCGGTTCAACTTGGCCACGTGATTTGCCGCTAGCCAATCGTGATCTTAGCGGCATACATTTCGCCATGGAAT
Diptera_L9	Dip1.723	ATTTGCCGCTAGCCAATCGTGATCTTAGCGGCATACATTTCGCCATGGAATTTCTAGAAGCCCAGCAGAAGCGTCAGTTGGGGAGCAAGAAAGATATCATTTCAGCCGAAGGCAAGGATG
Diptera_L9	Dip1.724	AGCGTCAGTTGGGGAGCAAGAAAGATATCATTTCAGCCGAAGGCAAGGATGTTATCATCATCGGTGGTGGCGACACTGGTTGCGACTGCATTGCCACCTCACTACGTCAAGGTGCCAATA
Diptera_L9	Dip1.725	GCGACACTGGTTGCGACTGCATTGCCACCTCACTACGTCAAGGTGCCAATAGTATTACAACATTTGAAATTCTACCAACACCGCCGAATAAGCGTGCCGAAGATAACCCATGGCCACAGT
Diptera_L9	Dip1.726	AAGAGAGCTGATCGCATTTTAGACAAATCCCGAGGTTTCATCAAGTATAAACGTGAAACGGCACCATATCGAGATGCCGAAGAACGGCAAAAAGATTGGCAGGAAGTTTATAACTTCCCT
Diptera_L9	Dip1.727	CGAGATGCCGAAGAACGGCAAAAAGATTGGCAGGAAGTTTATAACTTCCCTCACGTTCGTAAAAATCTGAAAGTACAAGCTGCCCGTTGCATGGAATGCGGTGTACCATTTTGTCAATCC
Diptera_L9	Dip1.728	AAAGTACAAGCTGCCCGTTGCATGGAATGCGGTGTACCATTTTGTCAATCCAACTCCCATGGCTGTCCCTTAGGCAACATCATTCCCAGATGGAATGATTTAATATTTCACGATGATTGG
Diptera_L9	Dip1.729	TTAGGCAACATCATTCCCAGATGGAATGATTTAATATTTCACGATGATTGGAGGGAAGCCCTTCGGCAATTGTTGCAAACTAATAATTTCCCTGAATTTACAGGACGTGTATGTCCGGCA
Diptera_L9	Dip1.730	TTGTTGCAAACTAATAATTTCCCTGAATTTACAGGACGTGTATGTCCGGCACCTTGTGAAGGGGCCTGTGTCTTGGGTATTTCTGAACCTGCCGTCACAATTAAAAATATTGAATGTGCA
Diptera_L9	Dip1.731	GTCTTGGGTATTTCTGAACCTGCCGTCACAATTAAAAATATTGAATGTGCAATAATTGATCATGCTTTTGAACAAGGTTGGATTAAGCCTGAAATACCAGAGGTACGTAGTGGTAAACGT
Diptera_L9	Dip1.732	GAACAAGGTTGGATTAAGCCTGAAATACCAGAGGTACGTAGTGGTAAACGTGTTGCCATTGTTGGTTCTGGTCCTTCGGGTCTAGCGGCCGCTCAGCAGCTAAATCGTGCCGGACATTTC
Diptera_L9	Dip1.733	GGTCCTTCGGGTCTAGCGGCCGCTCAGCAGCTAAATCGTGCCGGACATTTCGTCACCGTTTACGAACGTAATGACAGAGTTGGTGGTTTACTGCAATACGGTATTCCTACAATGAAGCTA
Diptera_L9	Dip1.734	AATGACAGAGTTGGTGGTTTACTGCAATACGGTATTCCTACAATGAAGCTATCAAAAGACGTTGTCAAAAGGCGAGTGGACTTGATGGCAGACGAAGGCATTGAATTCCGCACGAACGTC
Diptera_L9	Dip1.735	AGGCGAGTGGACTTGATGGCAGACGAAGGCATTGAATTCCGCACGAACGTCCATGTGGGTAAAGACATGCAGGCTGAAATGTTATTGCAAGAATACGATGCCGTTTTGTTAACAACCGGC
Diptera_L9	Dip1.736	CAGGCTGAAATGTTATTGCAAGAATACGATGCCGTTTTGTTAACAACCGGCTCCACTTGGCCACGTGATCTTCCTCTGGCTAATCGGGACCTTAAGGGTATACATTTTGCTATGGAATTT
Diptera_L9	Dip1.737	CTTCCTCTGGCTAATCGGGACCTTAAGGGTATACATTTTGCTATGGAATTTTTAGAAGCTCAACAAAAGAAGCAGCTGGGTGGTAAGAATGATATTATTTCTGCCGAAGGTAAAGATGTT
Diptera_L9	Dip1.738	AAGCAGCTGGGTGGTAAGAATGATATTATTTCTGCCGAAGGTAAAGATGTTATTATTATTGGTGGTGGTGATACTGGTTGCGATTGCATAGCCACATCACTACGTCAGGGAGCTAAGAGT
Diptera_L9	Dip1.739	GATACTGGTTGCGATTGCATAGCCACATCACTACGTCAGGGAGCTAAGAGTATTACTACATTTGAAATTTTACCAGAGCCACCTAAAAGCAGAGCCAATGATAATCCTTGGCCACAATGG
Diptera_L9	Dip1.740	CGTAAGGCAGACAAGATATTAGACAAAACGCGTGGTTTTATAAAATACAAACGTGAAACATCAATTTATCGTGATGCGGCTGTGAGACAAAAGGATTATGATGAAGTATACAATTTCCCT
Diptera_L9	Dip1.741	CGTGATGCGGCTGTGAGACAAAAGGATTATGATGAAGTATACAATTTCCCTCACGTAAGAAAGAATCTCAAAACACAAGCGGCTCGTTGCATGGAGTGTGGTGTTCCATTCTGTCAATCT
Diptera_L9	Dip1.742	AAAACACAAGCGGCTCGTTGCATGGAGTGTGGTGTTCCATTCTGTCAATCTAATACTCATGGTTGCCCACTTGGCAATATCATTCCAAAGTGGAATGATCTCATTTTCCACGGATCATGG
Diptera_L9	Dip1.743	CTTGGCAATATCATTCCAAAGTGGAATGATCTCATTTTCCACGGATCATGGCAGGAAGCACTCAACCAACTACTTCAGACAAATAACTTCCCTGAATTTACTGGCCGTGTATGTCCAGCT
Diptera_L9	Dip1.744	CTACTTCAGACAAATAACTTCCCTGAATTTACTGGCCGTGTATGTCCAGCTCCTTGTGAAGGTGCTTGTGTATTAGGAATTTCAGAACCACCAGTAACAATCAAGAACATCGAATGTGCT
Diptera_L9	Dip1.745	GTATTAGGAATTTCAGAACCACCAGTAACAATCAAGAACATCGAATGTGCTATTATTGACCATGCTTTCGAAAATGGCTGGATCAAACCTGAAATTCCTGAAAAGCGTACTGGCAAACGG
Diptera_L9	Dip1.746	GAAAATGGCTGGATCAAACCTGAAATTCCTGAAAAGCGTACTGGCAAACGGGTTGCTATTGTTGGATCTGGGCCTTCTGGTTTGGCTGCTTCACAGCAGTTGAATCGAGCAGGGCATCTT
Diptera_L9	Dip1.747	GGGCCTTCTGGTTTGGCTGCTTCACAGCAGTTGAATCGAGCAGGGCATCTTGTGACAGTATTCGAACGAAATGACCGTGTTGGAGGTCTCTTACAGTATGGTATTCCTACCATGAAGCTT
Diptera_L9	Dip1.748	AATGACCGTGTTGGAGGTCTCTTACAGTATGGTATTCCTACCATGAAGCTTTCAAAGGCAGTTGTAAAGAGACGAGTTGATCTCTTGGCAGCTGAAGGTATCGAATTCAGGACTGGTGTA
Diptera_L9	Dip1.749	AGACGAGTTGATCTCTTGGCAGCTGAAGGTATCGAATTCAGGACTGGTGTACATGTCGGAAAGGATATCCAAGCTTCAGATTTACTAAATGGTTATGATGCAGTCTTGTTGACAACAGGC
Diptera_L9	Dip1.750	CAAGCTTCAGATTTACTAAATGGTTATGATGCAGTCTTGTTGACAACAGGCTCAACATGGCCACGCGACCTTCCACTGGCAAATCGCGATCTTAAAGGTATTCACTTTGCAATGGAATTC
Diptera_L9	Dip1.751	CTTCCACTGGCAAATCGCGATCTTAAAGGTATTCACTTTGCAATGGAATTCCTTGAATCAGGACAAAAGAAACAGTTGGGAGGCAAAAAGGATAACATTTCGGCCGAAGGCAAACACGTG
Diptera_L9	Dip1.752	AAACAGTTGGGAGGCAAAAAGGATAACATTTCGGCCGAAGGCAAACACGTGATTATTATTGGTGGTGGAGATACTGGCTGCGATTGTATCGCAACATCCTTACGACAGGGTGCCAAGACG
Diptera_L9	Dip1.753	GATACTGGCTGCGATTGTATCGCAACATCCTTACGACAGGGTGCCAAGACGATTACAACATTCGAAATTTTGCCAGAACCTCCAAAAAGTCGTGCACCAGATAATCCTTGGCCACAATGG
Diptera_L9	Dip1.754	TCAAAAAGATTGGGATGAGGTATATAATTTACCACATGTACGGAAAACATTACAAGTACAGGCGGCACGTTGTATGGAATGTGGTGTACCATTTTGTCAATCAAATATCAATGGTTGTCC
Diptera_L9	Dip1.755	TTGTATGGAATGTGGTGTACCATTTTGTCAATCAAATATCAATGGTTGTCCATTGGGTAATATTATACCAAAATGGAATGATTTAATATTCCATGGGAATTGGAAGCAAGCGTTAAATCA
Diptera_L9	Dip1.756	AAAATGGAATGATTTAATATTCCATGGGAATTGGAAGCAAGCGTTAAATCAACTTTTACAAACAAATAATTTCCCTGAATTTACTGGCCGAGTATGTCCTGCTCCATGTGAAGGTGCTTG
Diptera_L9	Dip1.757	TTTCCCTGAATTTACTGGCCGAGTATGTCCTGCTCCATGTGAAGGTGCTTGTGTTTTAGGTATATCCGAACCACCAGTAACTATTAAAAATATTGAATGTGCAATTATTGATCATGCATT
Diptera_L9	Dip1.758	ACCACCAGTAACTATTAAAAATATTGAATGTGCAATTATTGATCATGCATTTGAAAATGGTTGGATTAAACCAGAAATACCAGAAATACGGTCTGGGAAAAAAGTTGCTATTGTAGGTTC
Diptera_L9	Dip1.759	ACCAGAAATACCAGAAATACGGTCTGGGAAAAAAGTTGCTATTGTAGGTTCTGGACCAGCTGGTTTGGCAGCTGCTCAACAATTGAATCGTGCCGGTCATTTAATTACTGTATTTGAACG
Diptera_L9	Dip1.760	AGCTGCTCAACAATTGAATCGTGCCGGTCATTTAATTACTGTATTTGAACGAAATGATCGAATTGGTGGTCTTTTACAATATGGCATACCAACAATGAAATTATCAAAAGATGTTGTTAA
Diptera_L9	Dip1.761	TCTTTTACAATATGGCATACCAACAATGAAATTATCAAAAGATGTTGTTAAACGACGAGTTGATTTAATGGCAGCTGAAGGAATTGAATTCAGACCTAATGTCAATGTTGGCAAAGAACT
Diptera_L9	Dip1.762	GGCAGCTGAAGGAATTGAATTCAGACCTAATGTCAATGTTGGCAAAGAACTAAAAGCAAGTTCTCTACTCAATGATTTTGATGCTATCGTCATAACAACTGGATCAACTAGACCACGTGA
Diptera_L9	Dip1.763	CAATGATTTTGATGCTATCGTCATAACAACTGGATCAACTAGACCACGTGACTTAGATGACAAAATGAAAAATCGTGACTTGAAGGGAATTCATTTTGCAATGGAATTTCTTGAATCTCA
Diptera_L9	Dip1.764	AAATCGTGACTTGAAGGGAATTCATTTTGCAATGGAATTTCTTGAATCTCAACAGAAAAAACAATTAGGTGGACGACAAGATAATATTTCCGCCAAAGACAAAAATGTTTTGATTATTGG
Diptera_L9	Dip1.765	TGGACGACAAGATAATATTTCCGCCAAAGACAAAAATGTTTTGATTATTGGCGGTGGTGATACTGGATGTGATTGTATTGCAACATCATTACGTCAAGGCGCTAAAAGCATAACAACATT
Diptera_L9	Dip1.766	TGATTGTATTGCAACATCATTACGTCAAGGCGCTAAAAGCATAACAACATTTGAAATTCTTCCCACACCACCAAATACCAGAGCAAATGATAATCCATGGCCACAATGGCCAAAAGTGTA
Diptera_L9	Dip1.767	ACTGGTCGTGTCTGTCCTGCACCCTGTGAAGGTTCCTGTGTTCTGGGAATTTCCGAACCGGCGGTGACCATTAAAAATATTGAATGTGCAATCATTGATCATGCCTTTGAACAAGGTTGG
Diptera_L9	Dip1.768	ATTAAAAATATTGAATGTGCAATCATTGATCATGCCTTTGAACAAGGTTGGATTAAACCAGAAATCCCTGAAACCAGAACAGGCAAACGTGTTGCCATTGTGGGTTCGGGTCCATCTGGT
Diptera_L9	Dip1.769	GAAACCAGAACAGGCAAACGTGTTGCCATTGTGGGTTCGGGTCCATCTGGTTTGGCTGCAGCCCAGCAACTCAATCGTGCCGGTCACTTTGTTACAGTCTTTGAGCGTAATGATCGTGTA
Diptera_L9	Dip1.770	CTCAATCGTGCCGGTCACTTTGTTACAGTCTTTGAGCGTAATGATCGTGTAGGTGGTTTACTGCAATACGGTATACCAACCAGAAGCTATCCAAGAATGTTGTTAAACGCCGTGTTGATT
Diptera_L9	Dip1.771	GGTATACCAACCAGAAGCTATCCAAGAATGTTGTTAAACGCCGTGTTGATTTAATGGCCGATGAAGGCATTGAATTCCGCACCAATGTTCATGTTGGCAAGGACATTAAGGCTGAAGTTT
Diptera_L9	Dip1.772	TTGAATTCCGCACCAATGTTCATGTTGGCAAGGACATTAAGGCTGAAGTTTTAATGAAAGAATATGATGCCGTGCTCTTGACAACTGGTTCCACATGGCCCCGTGATTTACCCTTGGCCA
Diptera_L9	Dip1.773	CCGTGCTCTTGACAACTGGTTCCACATGGCCCCGTGATTTACCCTTGGCCAATCGTGATCTTAAGGGTATACACTTTGCCATGGAATTCTTGGAGGCCCAACAAAAGAAACAATTGGGTG
Diptera_L9	Dip1.774	TACACTTTGCCATGGAATTCTTGGAGGCCCAACAAAAGAAACAATTGGGTGGTAAGAATGAAATTATTTCCGCCGAAGGCAAAGATGTTATTATTATTGGTGGTGGTGATACTGGCTGTG
Diptera_L9	Dip1.775	CCGCCGAAGGCAAAGATGTTATTATTATTGGTGGTGGTGATACTGGCTGTGATTGTATTGCCACCTCACTGCGTCAGGGAGCCAAGAGTATTACAACATTTGAGATTTTGCCCGAACCAC
Diptera_L10	Dip1.776	CACCCGACGGATAGTGGTGGCCCTGTACAACTACAATGCCCGCGAGGAAACCGACGTCAGCTTTGTCAAAGGTGACCGGATGGAGGTGCTGGACGACACCGAATCGGACTGGTGGCGCGT
Diptera_L10	Dip1.777	AGGTGACCGGATGGAGGTGCTGGACGACACCGAATCGGACTGGTGGCGCGTGGTGCACCTGAAGACGCGCCAGGAGGGCCTGATTCCGTGGAATTTCGTGGCCGAGGACCGAAGTGTTAA
Diptera_L10	Dip1.778	CACACGAAGGATAGTGGTCGCACTGTACAACTACAATGCCCGCGAGGAAACGGACGTCAGCTTCGTCAAGGGCGACCGGATGGAGGTGCTGGACGATACAGAATCCGACTGGTGGCGCGT
Diptera_L10	Dip1.779	GGGCGACCGGATGGAGGTGCTGGACGATACAGAATCCGACTGGTGGCGCGTCGTGCATCTGAAAACGCGCCAGGAAGGCCTCATCCCGTGGAACTTTGTCGCCGAGGATCGCAGCGTTAA
Diptera_L10	Dip1.780	CGCCCGGCGGATAGTGGTCGCCCTGTACAACTACAACGCCCGCGAGGAAACCGACGTCAGCTTCGTCAAGGGCGACCGGATGGAGGTGCTGGACGACACCGAGTCGGACTGGTGGCGCGT
Diptera_L10	Dip1.781	GGGCGACCGGATGGAGGTGCTGGACGACACCGAGTCGGACTGGTGGCGCGTGGTGCACCTGAAAACCCGCCAGGAGGGCCTCATCCCGTGGAACTTTGTCGCCGAGGACCGCAGCGTCAT
Diptera_L10	Dip1.782	GCTCAAGCGCGTTGTCGTGGCCCTGTACGACTATAAATCCCGCGATGAATCCGATCTGAGCTTCATGAAGGGTGACCGCATGGAGGTCATCGACGACACCGAGTCCGATTGGTGGCGCGT
Diptera_L10	Dip1.783	GGGTGACCGCATGGAGGTCATCGACGACACCGAGTCCGATTGGTGGCGCGTCGTGAACCTAACCACCCGGCAGGAGGGCCTCATCCCGCTCAATTTCGTGGCGGAGGAGCGCAGCGTGAA
Diptera_L10	Dip1.784	GAAGAGGCGCATTGTTGTGGCACTGTACAACTACACAGCACGCGAAGATACGGATGTGAGCTTCCAGAAGGGCGACCGGATGGAGGTGCTCGATGACACAGAGTCCGATTGGTGGCGCGT
Diptera_L10	Dip1.785	GGGCGACCGGATGGAGGTGCTCGATGACACAGAGTCCGATTGGTGGCGCGTGATTCATCTCACGAGTCGCAAGGAAGGGCTCATCCCGTGGAATTTTGTTGCAGAAGAACGCAGCGTCAA
Diptera_L10	Dip1.786	CAAGAAACGCATTGTTGTGGCCCTCTACAACTACACTGCACGCGAAGATACGGATGTGAGCTTCCAGAAAGGTGATCGGATGGAGGTCCTGGATGACACAGAATCCGACTGGTGGCGTGT
Diptera_L10	Dip1.787	AGGTGATCGGATGGAGGTCCTGGATGACACAGAATCCGACTGGTGGCGTGTTATCCACCTCACCACACGCAAAGAAGGTCTCATTCCGTGGAATTTTGTTGCCGAGGAGCGCAGTGTTAA
Diptera_L10	Dip1.788	AAAAAAGCGAATTGTTGTTGCATTATATGATTATAAATCACGAGATGAATCTGATTTAAGTTTTATGAAAGGTGATCGTATGGAAGTTATAGATGATACAGAATCAGATTGGTGGCGTGT
Diptera_L10	Dip1.789	AGGTGATCGTATGGAAGTTATAGATGATACAGAATCAGATTGGTGGCGTGTTATAAATCTTACAACACGTCAAGAAGGTTTAATACCACTTAATTTTGTTGCTGAAGAAAGAAGTGTTAA
Diptera_L10	Dip1.790	AAAACGCCGTGTAGTTGTTGCACTATACGATTATAAATCACGTGACGAATCTGATCTCAGTTTTATGAAAGGTGATCGTATGGAAGTAATTGATGATACAGAATCAGATTGGTGGAGAGT
Diptera_L10	Dip1.791	AGGTGATCGTATGGAAGTAATTGATGATACAGAATCAGATTGGTGGAGAGTTATAAATTTATCAACACGCCAAGAGGGTCTTATACCTTTGAATTTTGTGGCTGAAGAACGTAGTGTGAA
Diptera_L10	Dip1.792	CAAACGTCGAGTTGTTGTCGCCCTCTATGACTACAAATCCCGCGATGAATCCGATCTCAGTTTTATGAAAGGTGATCGAATGGAAGTTATCGATGATACCGAATCAGACTGGTGGCGTGT
Diptera_L10	Dip1.793	AGGTGATCGAATGGAAGTTATCGATGATACCGAATCAGACTGGTGGCGTGTGGTCAATTTAACTACACGCCAAGAAGGTTTAATACCGTTAAATTTCGTTGCCGAAGAACGAAGTGTAAA
Diptera_L10	Dip1.794	TAAAAGACGCATTGTCGTTGCGCTCTATGACTATAAGTCGCGTGATGAATCTGATTTGAGTTTTATGAAAGGTGACCGTATGGAAGTCTTGGATGACACAGAATCAGATTGGTGGCGCGT
Diptera_L10	Dip1.795	AGGTGACCGTATGGAAGTCTTGGATGACACAGAATCAGATTGGTGGCGCGTTGTCAATCTAACGACACGACAAGAAGGTCTTATACCATTGAATTTCGTAGCAGAAGAGCGCAGCGTTAA
Diptera_L10	Dip1.796	GAAGCGGCGTGTGGTGGTCGCCCTGTACGATTACAAGTCACGTGATGAGTCCGATCTCAGTTTCATGAAGGGCGATCGCATGGAGGTGATCGACGACACCGAGTCCGATTGGTGGCGTGT
Diptera_L10	Dip1.797	GGGCGATCGCATGGAGGTGATCGACGACACCGAGTCCGATTGGTGGCGTGTGGTCAATCTGAGTACAAGGCAAGAGGGACTCATCCCATTGAATTTCGTTGCCGAGGAGCGGAGCGTCAA
Diptera_L10	Dip1.798	TAAGCGACGTGTCGTTGTAGCTTTATACGATTACAAATCACGTGATGAGTCTGATTTGAGTTTTATGAAAGGAGACCGTATGGAAGTCATCGATGATACCGAGTCGGATTGGTGGCGTGT
Diptera_L10	Dip1.799	AGGAGACCGTATGGAAGTCATCGATGATACCGAGTCGGATTGGTGGCGTGTAGTTAATTTGACAACACGACAAGAAGGTCTGATACCACTGAATTTTGTAGCCGAAGAACGGAGTGTGAA
Diptera_L10	Dip1.800	GCCCGGTTCTATTCTGCTGGTCGTGCACGACTTCATCGCACGCAGTGCTGATGAGCTGAGTCTGGCCAAGGGTGACCGCATAGAGCTGATCGAGCGCGACGATGACTTTGGCGACGGCTG
Diptera_L11	Dip1.801	GATTGCTTCGCTGGTGTACTTCGGCGGATTGTACCTACGCCATCAAAGTACAGTACGTAGATGCCCGTCCGGTCATCTGCAAATGTAACCACGTTTTCTGCTTCGAGTGTGGTGAAAACT
Diptera_L11	Dip1.802	CGGTCATCTGCAAATGTAACCACGTTTTCTGCTTCGAGTGTGGTGAAAACTGGCACGATCCGGTACAGTGTCGGCTACTGAGGAAGTGGATCAAAAAGTGTGACGACGATTCCGAAACAT
Diptera_L11	Dip1.803	GTCGGCTACTGAGGAAGTGGATCAAAAAGTGTGACGACGATTCCGAAACATCCAACTGGATTGCGGCCAACACCAAGGAGTGTCCGAAGTGTAACGTAACGATCGAAAAGGATGGTGGTT
Diptera_L11	Dip1.804	GATTGTTACGATGGTGCCCGTCGGCCGACTGCACGTACGCGATCCGGGTGCAGTACGTCGATCCGCGACCGGTTGTCTGCAAGTGCAACCACGTGTTCTGCTTCGAGTGTGGCGAAAACT
Diptera_L11	Dip1.805	CGGTTGTCTGCAAGTGCAACCACGTGTTCTGCTTCGAGTGTGGCGAAAACTGGCACGACCCGGTACAGTGCCGGTTGCTGAAGAAGTGGATCAAAAAGTGTGACGACGATTCGGAAACTT
Diptera_L11	Dip1.806	GCCGGTTGCTGAAGAAGTGGATCAAAAAGTGTGACGACGATTCGGAAACTTCCAACTGGATCGCCGCCAACACGAAGGAGTGCCCGAAGTGTAACGTCACAATCGAGAAGGACGGTGGCT
Diptera_L11	Dip1.807	GACTCCTGCGCTGGTGCACGTCCGCCGACTGCAACTACGCGATCAAGGTGCAGTACGTGGACCCGCGTCCGGTGACCTGCAAGTGTAACCACATGTTCTGCTTCGAGTGCGGTGAAAACT
Diptera_L11	Dip1.808	CGGTGACCTGCAAGTGTAACCACATGTTCTGCTTCGAGTGCGGTGAAAACTGGCACGATCCGGTGCAGTGTCGCCTGCTGCGGAAGTGGATCAAAAAGTGCGACGACGACTCGGAGACGT
Diptera_L11	Dip1.809	GTCGCCTGCTGCGGAAGTGGATCAAAAAGTGCGACGACGACTCGGAGACGTCCAACTGGATCGCGGCCAACACGAAGGAATGTCCCAAGTGTAACGTCACGATCGAGAAGGACGGCGGCT
Diptera_L11	Dip1.810	AGCTGCTGCGCTGGTGTCCGTCCGTCGACTGCACCTATGCGGTGAAGGTGCCGTACGCGGAGCCACGTCGCGTCCATTGCAAATGCGGCCATGTCTTCTGCTTTGCCTGCGGCGAGAACT
Diptera_L11	Dip1.811	GCGTCCATTGCAAATGCGGCCATGTCTTCTGCTTTGCCTGCGGCGAGAACTGGCACGATCCGGTCAAGTGCCGTTGGCTAAAGAAGTGGATCAAGAAGTGTGACGACGACTCGGAGACGT
Diptera_L11	Dip1.812	GCCGTTGGCTAAAGAAGTGGATCAAGAAGTGTGACGACGACTCGGAGACGTCCAACTGGATCGCGGCCAATACCAAAGAGTGTCCCAGGTGCAGCGTGACCATCGAGAAGGACGGCGGCT
Diptera_L11	Dip1.813	GTCTTCTGCGTTGGTGTCCATCTGCTGACTGCACGTACGCCATTAAGGTGAACTATGTGGATCCCCGACCAGTTTGCTGCAAATGCAAACATGTGTTCTGCTTTGAGTGCGGCGAGAATT
Diptera_L11	Dip1.814	CAGTTTGCTGCAAATGCAAACATGTGTTCTGCTTTGAGTGCGGCGAGAATTGGCATGACCCCGTTCAGTGTCGTCTACTGAAGAAGTGGATTAAAAAGTGCGACGATGACTCGGAGACAT
Diptera_L11	Dip1.815	GTCGTCTACTGAAGAAGTGGATTAAAAAGTGCGACGATGACTCGGAGACATCAAACTGGATTGCAGCCAATACGAAGGAATGCCCCAAATGCAATGTAACCATTGAGAAGGATGGTGGTT
Diptera_L11	Dip1.816	GTCTTCTTCGCTGGTGTCCATCTGCTGATTGCACCTATGCTATAAAAGTGAATTATGTTGATCCAAGACCAGTGTGTTGCAAGTGTAAGCATATATTTTGCTTTGAATGTGGAGAAAATT
Diptera_L11	Dip1.817	CAGTGTGTTGCAAGTGTAAGCATATATTTTGCTTTGAATGTGGAGAAAATTGGCATGATCCAGTTCAGTGTCGATTGCTGAAAAAATGGATTAAGAAATGTGATGATGATTCCGAGACAT
Diptera_L11	Dip1.818	GTCGATTGCTGAAAAAATGGATTAAGAAATGTGATGATGATTCCGAGACATCTAATTGGATAGCGGCAAACACAAAAGAATGCCCAAAATGTAATGTGACCATTGAAAAGGATGGTGGAT
Diptera_L11	Dip1.819	GATTGCTACGATGGTGTCCTTCAGTAGATTGCACTTACGCTATAAAAGTTTCGTATTTTGATGCCCGTCCTGTCAGATGCAAATGTGGTCATACATTCTGCTTTGATTGCGGAGAGAATT
Diptera_L11	Dip1.820	CTGTCAGATGCAAATGTGGTCATACATTCTGCTTTGATTGCGGAGAGAATTGGCATGATCCTGTTCAGTGTCGATTGCTTAAAAAATGGATAAAAAAATGTGATGATGACTCGGAAACAT
Diptera_L11	Dip1.821	GTCGATTGCTTAAAAAATGGATAAAAAAATGTGATGATGACTCGGAAACATCAAATTGGATAGCAGCTAATACAAAAGAATGTCCAAAATGTAATGTCACTATCGAAAAGGATGGTGGCT
Diptera_L11	Dip1.822	GATTATTACGTTGGTGTCCATCAGTTGATTGCACATATGCAATTAAAGTAATATATGTTGAACCCCGTCCAGTTAAATGTAAATGTGGTCATACATTTTGTTTTGATTGTGGTGAAAATT
Diptera_L11	Dip1.823	CAGTTAAATGTAAATGTGGTCATACATTTTGTTTTGATTGTGGTGAAAATTGGCATGATCCAGTACAATGTAGATTATTAAAAAAATGGATTAAAAAATGTGATGATGATTCAGAAACAT
Diptera_L11	Dip1.824	GTAGATTATTAAAAAAATGGATTAAAAAATGTGATGATGATTCAGAAACATCAAATTGGATAGCTGCAAATACAAAAGAATGTCCAAAATGTAATATAACAATTGAAAAAGATGGTGGTT
Diptera_L11	Dip1.825	GATTATTACGTTGGTGTCCATCAGTTGATTGCACATATGCCATTAAAGTTGCCTACGTGGATCCCCGTCCAGTACGTTGTAAATGTGGTCACTATTTTTGTTTTGAATGTGGTGAAAATT
Diptera_L11	Dip1.826	CAGTACGTTGTAAATGTGGTCACTATTTTTGTTTTGAATGTGGTGAAAATTGGCATGACCCAGTACATTGTAGATTGTTAAAACGTTGGATAAAAAAATGTGATGATGATTCTGAAACAT
Diptera_L11	Dip1.827	GTAGATTGTTAAAACGTTGGATAAAAAAATGTGATGATGATTCTGAAACATCTAATTGGATAGCAGCAAATACAAAGGAATGTCCTAAATGTAATGTTACTATTGAAAAAGATGGTGGCT
Diptera_L11	Dip1.828	GGCTTTTGCGCTGGTGTCCGTCCGTCAATTGCACTTATGCGATCAAAGTCACATATGTGGATGCACGTCCGGTACGTTGTAAGTGCGGACACTCGTTTTGCTTTGATTGTGGCGAGAACT
Diptera_L11	Dip1.829	CGGTACGTTGTAAGTGCGGACACTCGTTTTGCTTTGATTGTGGCGAGAACTGGCACGATCCGGTGCAATGTAGACTTCTGAGGAAATGGATTAAAAAATGTGATGACGATTCAGAAACAT
Diptera_L11	Dip1.830	GTAGACTTCTGAGGAAATGGATTAAAAAATGTGATGACGATTCAGAAACATCAAACTGGATAGCAGCCAATACCAAGGAGTGTCCCAAGTGCAATGTGACGATCGAAAAGGATGGCGGTT
Diptera_L11	Dip1.831	GATTACTGCGTTGGTGTCCATCGGCCGATTGCACCTATGCCATTAAAGTTTCGTATGTCGATGCCCGTCCAGTTGCATGCAAATGCGGACATATGTTTTGTTTCGATTGCGGCGAAAATT
Diptera_L11	Dip1.832	CAGTTGCATGCAAATGCGGACATATGTTTTGTTTCGATTGCGGCGAAAATTGGCACGATCCGGTCCAATGTCGTTTGCTTAAGAAATGGCTGAAGAAATGCGCCGATGATTCGGAAACGT
Diptera_L11	Dip1.833	GTCGTTTGCTTAAGAAATGGCTGAAGAAATGCGCCGATGATTCGGAAACGTCGAATTGGATCGCAGCGAATACAAAAGAATGTCCGAAATGTAATGTAACGATTGAAAAAGATGGCGGCT
Diptera_L11	Dip1.834	AATTGTTGCGTTGGTGCCCATCAACTGACTGCACATATGCAATTAAAGTGCAAAGTGTCGAACCGCGTCCGGTTCGTTGTAAATGTGGACATTATTTTTGCTTTGTATGCGGCGAAAACT
Diptera_L11	Dip1.835	CGGTTCGTTGTAAATGTGGACATTATTTTTGCTTTGTATGCGGCGAAAACTGGCATGATCCAGTCGAATGTCGTTGGCTGAAAAAATGGATAAAAAAATGCGATGATGATTCTGAAACTT
Diptera_L11	Dip1.836	GTCGTTGGCTGAAAAAATGGATAAAAAAATGCGATGATGATTCTGAAACTTCAAATTGGATTGCTGCCAATACAAAAGAATGTCCCAAATGTAATGTTACTATTGAAAAGGATGGTGGCT
Diptera_L11	Dip1.837	AGCTGATGCGCTGGTGTCCGTCCGTCGATTGTACGTACGCGATCAAGGTGCCCTATGTGGAGTCGCGTCCGGTGATCTGCAAGTGCGGTCATGTGTTCTGCTTTGTATGCGGCGAGAGTT
Diptera_L11	Dip1.838	CGGTGATCTGCAAGTGCGGTCATGTGTTCTGCTTTGTATGCGGCGAGAGTTGGCACGACCCGGTCAAGTGTCGCCTTCTGAAGATGTGGATCAAGAAGTGTGACGATGACTCGGAAACCT
Diptera_L11	Dip1.839	GTCGCCTTCTGAAGATGTGGATCAAGAAGTGTGACGATGACTCGGAAACCTCCAATTGGATAGCGGCGAACACCAAGGAGTGCCCTAAATGCAACGTGACCATCGAGAAGGATGGCGGGT
Diptera_L11	Dip1.840	AGCATCTGCGCTGGTGTCCATCCGTCGATTGCACCTACGCCATCAAGGTTGCCTACGTGGAAGCGCATCCAGTACGCTGCAAGTGCACTCACGTCTTCTGCTTCGTATGCGGCGAGAACT
Diptera_L11	Dip1.841	CAGTACGCTGCAAGTGCACTCACGTCTTCTGCTTCGTATGCGGCGAGAACTGGCACGATCCGGTACGATGTCGCCTGCTGAAGAAGTGGATCAAGAAATGTGATGATGACTCCGAGACGT
Diptera_L11	Dip1.842	GTCGCCTGCTGAAGAAGTGGATCAAGAAATGTGATGATGACTCCGAGACGTCCAACTGGATTGCGGCCAACACCAAGGAATGTCCGAAGTGTAACGTGACCATCGAGAAGGACGGTGGCT
Diptera_L11	Dip1.843	AGTTGTTGCGATGGTGTCCGTCCATTGATTGCACATATGCAATCAAAGTGGCCTATTATGAATCACGGCCAGTACGTTGCAAGTGCAGTCATGAATTTTGTTTTGCATGCGGTGAAAATT
Diptera_L11	Dip1.844	CAGTACGTTGCAAGTGCAGTCATGAATTTTGTTTTGCATGCGGTGAAAATTGGCATGATCCCGTAAAGTGTCGTTGGCTTAAGAAATGGATTAAAAAGTGTGACGATGACTCGGAAACGA
Diptera_L11	Dip1.845	GTCGTTGGCTTAAGAAATGGATTAAAAAGTGTGACGATGACTCGGAAACGAGCAACTGGATTGCAGCCAACACCAAAGAGTGTCCCAAGTGCAATGTAACAATTGAAAAAGATGGCGGCT
Diptera_L11	Dip1.846	GACTACTACGTTGGTGTCCATCAGCTGATTGTACAAATGCTGTTAAAGTACAGTATGTTGAAGCACGTCAAGTTAAATGCAAATGCAATCATATATTTTGTTTTGAATGCGGTGAGAATT
Diptera_L11	Dip1.847	AAGTTAAATGCAAATGCAATCATATATTTTGTTTTGAATGCGGTGAGAATTGGCATGATCCAGTAAAATGTCGTTTATTAAAAAAATGGATTAAAAAATGTGATGATGACTCAGAAACAT
Diptera_L11	Dip1.848	GTCGTTTATTAAAAAAATGGATTAAAAAATGTGATGATGACTCAGAAACATCTAATTGGATTGCAGCAAATACAAAAGAATGTCCAAAATGTAATGTTACAATTGAAAAAGATGGCGGAT
Diptera_L11	Dip1.849	GATTGTTACGCTGGTGTCCATCAGTTGATTGTACATATGCCATTAAAGTTGCTTATGTTGAATGCCGTCCTGTGCGTTGTAAATGTGGTCATTTGTTTTGTTTTGATTGTGGTGAAAATT
Diptera_L11	Dip1.850	CTGTGCGTTGTAAATGTGGTCATTTGTTTTGTTTTGATTGTGGTGAAAATTGGCATGATCCAGTACAATGTCGATTATTAAAAAAATGGATAAAAAAATGTGATGATGATTCGGAAACAT
Diptera_L11	Dip1.851	GTCGATTATTAAAAAAATGGATAAAAAAATGTGATGATGATTCGGAAACATCAAATTGGATAGCAGCAAATACAAAAGAATGTCCAAAATGTAATGTAACGATTGAAAAAGATGGTGGAT
Diptera_L12	Dip1.852	ATCATGGGTACCGTAAACGTCAACCGCAATGTGGCGGATGTGTTCTACCGTTATAAAATGCCCCGGATTAATGCCAAGGTCGAAGGAAAGGGAAACGGCATCAAGACGGTCATCGTCAAC
Diptera_L12	Dip1.853	AATGCCAAGGTCGAAGGAAAGGGAAACGGCATCAAGACGGTCATCGTCAACATGGCCGACGTGGCGCGTGCAATTGGCCGTCCGGCAACGTATCCAACCAAGTACTTTGGTTGCGAGCTG
Diptera_L12	Dip1.854	AAAATGGCTACCGTGAACGTGAATCGCAATGTGACCGACATCTTCTACCGGTACAAGATGCCCCGCATCAACGCGAAGGTAGAGGGTAAGGGAAACGGCATCAAGACGGTGATCGTGAAC
Diptera_L12	Dip1.855	AACGCGAAGGTAGAGGGTAAGGGAAACGGCATCAAGACGGTGATCGTGAACATGGCCGATGTGGCGCGCGCGATCGGCCGCCCGGCAACCTACCCGACGAAGTACTTTGGCTGCGAGCTG
Diptera_L12	Dip1.856	AAGATGGGTACTGTCAACGTGAACCGCAACGTGACCGATGTGTTCTACAGGTACAAGATGCCGCGGCTGAACGCCAAAGTCGAAGGAAAAGGTAACGGCATCAAGACTGTTCTAGTCAAC
Diptera_L12	Dip1.857	AACGCCAAAGTCGAAGGAAAAGGTAACGGCATCAAGACTGTTCTAGTCAACATGTCAGATGTGGCGCGCGCTATCGGACGCCCCGCGACCTACCCGACCAAGTACTTTGGCTGTGAGCTC
Diptera_L12	Dip1.858	AAGATGGCCACCGTAAACGTAAACCGCAGTGTGACGGACATCTTCTATCGCTACAAGATGCCACGTCTGCAGGCAAAGGTCGAGGGCAAAGGAAACGGCATTAAGACCGTGCTGGTCAAC
Diptera_L12	Dip1.859	CAGGCAAAGGTCGAGGGCAAAGGAAACGGCATTAAGACCGTGCTGGTCAACATGGCGGAAGTGGCTAGGGCCATCGGACGCCCGGCCACCTATCCAACCAAGTACTTTGGTTGCGAGCTG
Diptera_L12	Dip1.860	AAAATGGGTACAGTAAATGTTAATCGAAATGTTACTGATGTCTTCTATCGGTATAAGATGCCACGGATTAATGCCAAGGTCGAGGGCAAAGGTAATGGCATCAAGACGGTTATTGTCAAT
Diptera_L12	Dip1.861	AATGCCAAGGTCGAGGGCAAAGGTAATGGCATCAAGACGGTTATTGTCAATATGGCTGAAGTTGCTAAGGCAATTGGACGTCCTGCTACTTATCCAACTAAATATTTTGGCTGTGAATTG
Diptera_L12	Dip1.862	ACAATGGGTACCCTTAATGTAAATCGTAATGTTACCGATATTTTTTATCGTTACAAAATGCCACGAATCGCGGCAAAAGTTGAAGGTAAAGGAAATGGAATTAAAACTGTTATTGTTAAT
Diptera_L12	Dip1.863	GCGGCAAAAGTTGAAGGTAAAGGAAATGGAATTAAAACTGTTATTGTTAATATGGCTGAGGTGGCAAAAGCACTTGGACGTCCAGCGACATATCCAACGAAATATTTTGGTTGTGAATTG
Diptera_L12	Dip1.864	AAAATGGGCACTGTTAATGTGAATCGTAATGTCACCGATGTTTTCTATCGCTATAAAATGCCACGTATTAATGCAAAAGTTGAAGGTAAAGGTAATGGTATTAAAACAGTTATCGTTAAT
Diptera_L12	Dip1.865	AATGCAAAAGTTGAAGGTAAAGGTAATGGTATTAAAACAGTTATCGTTAATATGGCTGAAGTTGCTAAAGCAATTGGTCGACCAGCAACATATCCAACAAAATATTTTGGTTGTGAATTG
Diptera_L12	Dip1.866	AAAATGGGTACCGTTAATGTTAATCGTAATGTGACCGATGTATTTTATCGGTATAAAATGCCACGTATTATGGCTAAAGTTGAAGGTAAAGGTAATGGTATTAAAACGGTTATCGTTAAT
Diptera_L12	Dip1.867	ATGGCTAAAGTTGAAGGTAAAGGTAATGGTATTAAAACGGTTATCGTTAATATGGCAGAGGTTGCTAAAGCAATTGGACGTCCAGCTACATATCCAACAAAATATTTTGGTTGTGAATTG
Diptera_L12	Dip1.868	AAAATGGGTTCGGTCAATGTTAATCGTAATGTCACTGACATTTTCTATCGCTACAAGATGCCCCGCATCAACGCCAAGGTCGAAGGTAAAGGCAACGGCATCAAGACTGTCATTGTGAAT
Diptera_L12	Dip1.869	AACGCCAAGGTCGAAGGTAAAGGCAACGGCATCAAGACTGTCATTGTGAATATGGCTGAAGTTGCCAAGGCAATTGGGCGCCCAGCCACCTACCCGACCAAGTATTTTGGTTGTGAACTT
Diptera_L12	Dip1.870	AAAATGGGTACCGTCAATGTTAATCGTAATGTTACCGATCTCTTCTATCGATATAAAATGCCTCGTATCAATGCTAAGGTTGAAGGCAAAGGTAACGGTATTAAAACTGTCATTGTTAAT
Diptera_L12	Dip1.871	AATGCTAAGGTTGAAGGCAAAGGTAACGGTATTAAAACTGTCATTGTTAATATGGTGGAAGTGGCGAAAGCAATTGGACGTCCTGCTACGTATCCTACTAAATATTTTGGATGTGAATTA
Diptera_L12	Dip1.872	AACATGGGTTCCGTCAACGTCAATCGTAATGTCACTGACATTTTCTACCGTTACAAGATGCCACGCCTGCAAGCCAAAGTCGAAGGTAAGGGCAACGGAATTAAAACGGTTATTGTCAAT
Diptera_L12	Dip1.873	CAAGCCAAAGTCGAAGGTAAGGGCAACGGAATTAAAACGGTTATTGTCAATATGGCTGAGGTAGCCAGAGCCATTGGTCGTCCGGCAACTTATCCGACCAAGTATTTTGGTTGCGAATTA
Diptera_L12	Dip1.874	AACATGGGTACCGTCAACGTCAATCGCAATGTCACCGACATTTTCTATCGCTACAAAATGCCACGCCTCCAGGCCAAGGTTGAGGGCAAGGGCAACGGCATCAAGACTGTCATCGTGAAC
Diptera_L12	Dip1.875	CAGGCCAAGGTTGAGGGCAAGGGCAACGGCATCAAGACTGTCATCGTGAACATGGCCGAAGTGGCCCGGGCCATCGGGCGTCCGCCCACATATCCAACCAAGTATTTTGGTTGCGAGTTG
Diptera_L12	Dip1.876	AAAATGGGTTCCGTTAATGTAAATCGCAATGTCACTGACATATTCTACCGTTACAAGATGCCACGCCTTCTAGCGAAGGTCGAAGGCAAGGGCAATGGCATTAAGACGGTCATCGTTAAC
Diptera_L12	Dip1.877	CTAGCGAAGGTCGAAGGCAAGGGCAATGGCATTAAGACGGTCATCGTTAACATGGCCGAGGTGGCACGTGCCATCGGGCGTCCAGCCACCTACCCGACCAAGTACTTCGGTTGCGAATTG
Diptera_L12	Dip1.878	AAAATGGGTTCTGTTAATGTCAACCGCAATGTCACTGACATATTCTATCGCTACAAAATGCCACGCATTCAGGCCAAGGTCGAGGGCAAGGGAAATGGCATTAAAACCGTCATTGTAAAT
Diptera_L12	Dip1.879	CAGGCCAAGGTCGAGGGCAAGGGAAATGGCATTAAAACCGTCATTGTAAATATGGCTGAAGTAGCCAGAGCTATTGGCCGTCCAGCTACCTATCCAACCAAATATTTTGGTTGTGAATTG
Diptera_L12	Dip1.880	AAAATGGGTACTCTTAATGTTAATCGCAATGTTGCTGATGCATTTTACCGTTATAAAATGCCAAGAATTAACGCCAAAGTTGAAGGTAAAGGTAATGGTATTAAAACCGTTATTGTTAAT
Diptera_L12	Dip1.881	AACGCCAAAGTTGAAGGTAAAGGTAATGGTATTAAAACCGTTATTGTTAATATGATTGAAGTTGCAAAAGCAATTGGACGTCCAGCAACTTATCCAACAAAATATTTTGGTTGTGAATTG
Diptera_L12	Dip1.882	ATAATGGCTACTCTAAATGTTAATCGTAACGTAACTGATATTTTTTATCGTTACAAAATGCCTCGTATTATGGCCAAAGTTGAGGGCAAAGGTAATGGCATTAAAACTGTTATTGTTAAT
Diptera_L12	Dip1.883	ATGGCCAAAGTTGAGGGCAAAGGTAATGGCATTAAAACTGTTATTGTTAATATGGCTGAAGTTGCTAAAGCTATTGGACGACCAGCTACATATCCAACTAAATATTTTGGATGTGAATTG
Diptera_L12	Dip1.884	ATCATGGGTACCGTCAATGTAAACCGCAATGTCACCGATATTTTCTATCGCTATAAAATGCCCCGGATCCAGGCCAAGGTGGAGGGCAAGGGCAATGGCATCAAGACTGTCATTGTCAAT
Diptera_L12	Dip1.885	CAGGCCAAGGTGGAGGGCAAGGGCAATGGCATCAAGACTGTCATTGTCAATATGGCCGATGTGGCCAGGGCCATTGGCAGACCGGCCACCTATCCAACCAAGTATTTTGGCTGTGAATTG
Diptera_L13	Dip1.886	AGAACACGGAATCTACTCCAACTCGCTGGGATATTTTGGTGGCGTATCGTGGGCCATGTTGGTCGCCAGAACCTGTCAGTTGTACCCGAATGCGGTAGCTGCCACGTTGGTGCACAAATT
Diptera_L13	Dip1.887	AACCTGTCAGTTGTACCCGAATGCGGTAGCTGCCACGTTGGTGCACAAATTTTTCCTAGTATTCTCCCGGTGGAAGTGGCCCCAGCCGGTGCTCCTAAAACAACCCGACACCGTCAATCT
Diptera_L13	Dip1.888	AGGACATGGAATATACTCCAACTCGCTCGGTTACTTTGGAGGTGTCTCCTGGGCAATGCTGGTCGCTAGAACGTGCCAGCTCTATCCGAATGCGGTGGCAGCAACGCTGGTGCATAAATT
Diptera_L13	Dip1.889	AACGTGCCAGCTCTATCCGAATGCGGTGGCAGCAACGCTGGTGCATAAATTTTTCCTCGTCTTCTCCCGTTGGAAGTGGCCCCAACCGGTTCTACTCAAACAGCCCGACAACGTGAACCT
Diptera_L13	Dip1.890	AGAGCATGGAATCTACTCCAACTCGTTGGGTTACTTTGGAGGTGTGTCGTGGGCTATGCTGGTGGCGAGGACGTGCCAGCTCTACCCGAATGCCGTCGCGGCCACGCTGGTGCACAAGTT
Diptera_L13	Dip1.891	GACGTGCCAGCTCTACCCGAATGCCGTCGCGGCCACGCTGGTGCACAAGTTCTTTCTGGTGTTTTCGCGCTGGAAGTGGCCCCAGCCGGTGTTGCTGAAGCAGCCGGACACCGTGAATCT
Diptera_L13	Dip1.892	AGAGCACGGAATCTACTCAAATTCATTGGGTTATTTCGGTGGTGTGACCTGGGCCATGTTAGTGGCCAGAACCTGTCAGCTGTATCCCAACGCTGCGGCTGCCACACTGGTGCACAAGTT
Diptera_L13	Dip1.893	AACCTGTCAGCTGTATCCCAACGCTGCGGCTGCCACACTGGTGCACAAGTTTTTCTTGGTCTTTTCGCGCTGGAAGTGGCCTAACCCAGTGCTACTCAAGCACCCGGACAACGTTAATCT
Diptera_L13	Dip1.894	GTCATGGGATCTATTCGAATTCAATGGGTTTCTTCGGAGGGGTGTCATGGGCAATGCTTGTGGCGCGAACGTGTCAACTGTACCCCAATGCAATTGCCTCAACACTCGTTCATAAATTCT
Diptera_L13	Dip1.895	CGTGTCAACTGTACCCCAATGCAATTGCCTCAACACTCGTTCATAAATTCTTTATGGTTTTCTCACGATGGAAGTGGCCCCATCCGATCCTTGCTGAAGCAACCGGACAATGTGAATCTT
Diptera_L13	Dip1.896	GTCATGGGATCTATTCAAACTCCCTGGGATTCTTTGGTGGTGTCTCATGGGCAATGCTGGTAGCCAGAACATGTCAGCTGTATCCCAATGCAATTGCCTCGACACTTGTTCACAAATTCT
Diptera_L13	Dip1.897	CATGTCAGCTGTATCCCAATGCAATTGCCTCGACACTTGTTCACAAATTCTTCATGGTATTTTCGCGATGGAAGTGGCCACATCCCATTCTCCTCAAGCAACCGGACAATGTCAATTTGG
Diptera_L13	Dip1.898	AACATGGAATCTATTCAAATTCTTTGGGTTATTTTGGTGGTGTTACATGGGCAATGTTAGTTGCTAGAACATGTCAACTATATCCGAATGCAGCAGCAGCAACATTAGTTCAAAAATTCT
Diptera_L13	Dip1.899	CATGTCAACTATATCCGAATGCAGCAGCAGCAACATTAGTTCAAAAATTCTTTTTAGTATTTTCAAAATGGAAATGGCCACATCCTGTATTATTAAAACATCCAGAAAATATAAATCTTG
Diptera_L13	Dip1.900	AGCATGGAATCTATTCAAATTCACTTGGATATTTTGGTGGTGTGACATGGGCTATGCTTGTTGCACGCACTTGTCAGCTATATCCGAATGCAGTTGCCGCAACTTTAGTTCATAAGTTCT
Diptera_L13	Dip1.901	CTTGTCAGCTATATCCGAATGCAGTTGCCGCAACTTTAGTTCATAAGTTCTTTTTGGTCTTCTCCAGATGGAAGTGGCCAAATCCAGTGCTACTAAAGCACCCAGAAAATAAAAATCTGA
Diptera_L13	Dip1.902	CACATGGGATTTACAGCAATGTGTTAGGATATTTGGGGGGTGTTTCCTGGGCCATGCTTGTAGCTCGAACATGTCAACTGTATCCTCATGCTGCAGCATCAACAATCGTTCAGAAATTCT
Diptera_L13	Dip1.903	CATGTCAACTGTATCCTCATGCTGCAGCATCAACAATCGTTCAGAAATTCTTTTTGGTGTTTTCAACATGGCCCTGGCCCAAACCAGTGTTCTTGAAGATGCCCAATAATTCAGTGAATT
Diptera_L13	Dip1.904	TACGTGGGCGATGCTGGTGGCTCGCACCTGCCAGCTGTATCCAAATGCAGCAGCTGCCACACTGGTGCACAAGTTCTTCTTGGTGTTTTCGCGTTGGAAGTGGCCGAATCCCGTCCTCCT
Diptera_L13	Dip1.905	TGTATCCAAATGCAGCAGCTGCCACACTGGTGCACAAGTTCTTCTTGGTGTTTTCGCGTTGGAAGTGGCCGAATCCCGTCCTCCTAAAGCATCCAGACAATGTCAATCTGAGATTCCCTG
Diptera_L13	Dip1.906	AGCATGGCATTTACTCAAATTCACTAGGCTACTTTGGCGGTGTCACTTGGGCTATGCTAGTCGCGCGTACTTGTCAGCTGTATCCGAATGCTGCGGCCGCAACATTGGTTCACAAATTCT
Diptera_L13	Dip1.907	CTTGTCAGCTGTATCCGAATGCTGCGGCCGCAACATTGGTTCACAAATTCTTTCTGGTTTTTTCTCGCTGGAAGTGGCCGAACCCTGTCCTGCTTAAGCACCCAGATAACGTTAACTTGA
Diptera_L13	Dip1.908	AACATGGGATTTATTCAAACTCCTTGGGTTATTTTGGTGGTGTAACCTGGGCAATGTTAGTGGCACGTACCTGTCAATTGTATCCAAATGCAACAGCCTCAACATTAGTACATAAATTCT
Diptera_L13	Dip1.909	CCTGTCAATTGTATCCAAATGCAACAGCCTCAACATTAGTACATAAATTCTTTTTAGTTTTCTCGCGCTGGAAGTGGCCTAATCCAGTTCTATTAAAACACCCAGATAATGTTAATTTAA
Diptera_L13	Dip1.910	GACATGGAATCTATTCAAATTCTCTTGGATATTTTGGAGGTGTTTCATGGGCAATGTTAGTGGCACGTACTTGTCAGCTCTATCCAAACGCAGCTGCTGCAACACTTGTACATAAATTCT
Diptera_L13	Dip1.911	CTTGTCAGCTCTATCCAAACGCAGCTGCTGCAACACTTGTACATAAATTCTTCTTAGTTTTTTCAAGATGGAAATGGCCACAACCAGTTTTGCTAAAACAACCAGATAATGTTAATTTAG
Diptera_L13	Dip1.912	AACACGGTATTTATTCAAATTCATTGGGATACTTCGGGGGAGTTACATGGGCCATGTTAGTTGCCAGAACATGTCAGTTATATCCAAATGCATGTGCAGCAACATTAGTTCATAAGTTCT
Diptera_L13	Dip1.913	CATGTCAGTTATATCCAAATGCATGTGCAGCAACATTAGTTCATAAGTTCTTTTTGGTGTTTTCACGATGGAAATGGCCACATCCAGTTTTACTGAAACATCCAGAAAATATAAATCTTG
Diptera_L13	Dip1.914	ATATATTCAAATTCGCTGGGATATTTTGGTGGAGTGACATGGGCTATGCTTGTAGCTAGAACATGTCAATTATATCCGAATGCAACTGCGTCCACCTTGGTTCACAAATTCTTTTTAGTA
Diptera_L13	Dip1.915	TTATATCCGAATGCAACTGCGTCCACCTTGGTTCACAAATTCTTTTTAGTATTTTCAAGATGGAAGTGGCCAAATCCAGTTCTACTAAAACATCCAGAAAATATAAATTTAGGATTTCCA
Diptera_L13	Dip1.916	AACATGGCATCTATTCCAATTCCCTGGGTTATTTTGGTGGTGTGACATGGGCCATGTTAGTGGCCCGAACTTGCCAGCTATATCCAAATGCCACAGCCGCAACCTTGGTTCATAAATTCT
Diptera_L13	Dip1.917	CTTGCCAGCTATATCCAAATGCCACAGCCGCAACCTTGGTTCATAAATTCTTTTTAGTGTTTTCCCGTTGGAAATGGCCCCATCCCGTGTTGCTTAAACATCCAGACAATGTTAATTTAA
Diptera_L14	Dip1.918	TGCAAGAAAAAGCACTACCCCACCAAGCTGCCGACCACCTCGATAGTGATTGTGTTCCACAACGAAGCCTGGAGCACGCTGCTGCGCACGATATGGAGCGTCATCAACCGGTCGCCCCGG
Diptera_L14	Dip1.919	TGGAGCACGCTGCTGCGCACGATATGGAGCGTCATCAACCGGTCGCCCCGGCCGCTGCTGAAGGAAATCATCCTGGTGGACGATGCCAGCGAGCGGGACCACCTTGGCCAACAGCTGGAG
Diptera_L14	Dip1.920	ATCCTGGTGGACGATGCCAGCGAGCGGGACCACCTTGGCCAACAGCTGGAGGACTACGTCCAGACGCTGCCCGTGCACACGTACGTGCTGAGAACTGGAAAACGGTCCGGACTGATCCGG
Diptera_L14	Dip1.921	TGTCGTATGAAGGAATATCTCAAGGAACTGCCTACGGTTAGTGTGATCATTATCTTCTACAACGAGCACTGGAGTGCTCTTCTTCGCACGGTCTACAGCGTTCTGAACCGATCGCCTCCT
Diptera_L14	Dip1.922	TGGAGTGCTCTTCTTCGCACGGTCTACAGCGTTCTGAACCGATCGCCTCCTGCGCTGCTGAAGGAGATCATCCTGGTGAACGATCACAGTACGAAACCCTTTCTCTGGACACCGCTGCGG
Diptera_L14	Dip1.923	ATCCTGGTGAACGATCACAGTACGAAACCCTTTCTCTGGACACCGCTGCGGGAGTTTGTGGAGTCTGAGCTTGCACCCAAGGTCCGGTTAGTGGATCTTCCGGAGCGATCCGGGCTGATC
Diptera_L14	Dip1.924	TGTCGAAAGAAACGGTACCTCCAGGAACTGCCAACTGTTAGTGTGATCATCATCTTCTACAACGAGCACTGGAGCGCTCTATTGAGGACAGTTTACAGCGTCCTAAACCGATCACCGCCA
Diptera_L14	Dip1.925	TGGAGCGCTCTATTGAGGACAGTTTACAGCGTCCTAAACCGATCACCGCCACATCTTCTCAAAGAGATCATCCTGGTGAATGATCATAGCACGAAACCTTTCCTCTGGAAACCTCTGCAA
Diptera_L14	Dip1.926	ATCCTGGTGAATGATCATAGCACGAAACCTTTCCTCTGGAAACCTCTGCAAGAGTTCGTCGAAAGCGAACTTAGTCCAAAGGTCAAGCTGATCCACTTACCCGAACGATCAGGCCTGATC
Diptera_L14	Dip1.927	TGTCGCAAGAAGGAGTACGTAGCGAAGTTGCCCACAGTCAGTGTGATCATCATCTTTTACAACGAATACCTGAGCGTGCTGATGCGCTCAGTTCACAGTCTGATTAATCGCTCGCCGCCG
Diptera_L14	Dip1.928	CTGAGCGTGCTGATGCGCTCAGTTCACAGTCTGATTAATCGCTCGCCGCCGGAGCTGATGAAGGAGATAATCCTGGTGGACGATCACAGTGACCGCGAATATTTGGGAAAGGAGCTGGAG
Diptera_L14	Dip1.929	ATCCTGGTGGACGATCACAGTGACCGCGAATATTTGGGAAAGGAGCTGGAGACCTATATAGCGGAACACTTTAAGTGGGTGCGCGTGGTGAGGCTGCCAAGGCGCACGGGACTGATTGGT
Diptera_L14	Dip1.930	AGAAGTATGCACTATGACCTGGACAATCTACCCACGGCCAGTGTCATTATTATTTTTTACAATGAACCCTACTCCGTGCTCGTGAGAACGGTGCACAGTGTCCTGAATACAGGAGATCCA
Diptera_L14	Dip1.931	TACTCCGTGCTCGTGAGAACGGTGCACAGTGTCCTGAATACAGGAGATCCACGCATTCTCAAGGAGATCATCCTCGTGGATGATGCCAGTGTGAATGTTGAACTCAAGGACAAGCTCGAT
Diptera_L14	Dip1.932	ATCCTCGTGGATGATGCCAGTGTGAATGTTGAACTCAAGGACAAGCTCGATTACTACATCGAGACACGATTTCCCAAGAATGTTCGGCTCATCCGGCTAACAAGCAGGTGAGACTACACT
Diptera_L14	Dip1.933	TGTCGATCAAAGCACTATCCAGCCAAACTGCCAACCACCTCAATAGTCATTGTCTTTCACAATGAAGCCTGGACGACGCTCCTTCGAACAGTTTGGAGTGCAATCAATAGGTCTCCCAGG
Diptera_L14	Dip1.934	TGGACGACGCTCCTTCGAACAGTTTGGAGTGCAATCAATAGGTCTCCCAGGCCACTTCTCAAAGAGATCATCCTGGTGGATGATGCCAGTGAGAAGGAGCATTTGGGCAGAAAGTTGGAA
Diptera_L14	Dip1.935	ATCCTGGTGGATGATGCCAGTGAGAAGGAGCATTTGGGCAGAAAGTTGGAAGAGTATGTGGCTACTCTTCCTGTCCATACATTTGTCCTGCGAACGGGACAACGCTCTGGACTGATCAGA
Diptera_L14	Dip1.936	AAGTACAAGCAGTACGACCTAGCCGTGCTGCCGACCGCTAGTGTTGTGGTAATCTTCTACAATGAACCATATTCCGTCCTGCTGCGGACTGTGCACAGTGTGCTGAACACAGCCGACAAG
Diptera_L14	Dip1.937	TATTCCGTCCTGCTGCGGACTGTGCACAGTGTGCTGAACACAGCCGACAAGAGAATCCTGAAGGAGATTATCCTGGTTGACGATGGAAGCACCAATGAGGAGCTCCATGACAAGCTGGAC
Diptera_L14	Dip1.938	ATCCTGGTTGACGATGGAAGCACCAATGAGGAGCTCCATGACAAGCTGGACTATTACATTACTACCAGACTACCGAAGGATACTGTAAAAATTCTCAGATTGAAGCACAGGCTAGGACTT
Diptera_L14	Dip1.939	TGTAACTCAAAAAAATATTTAGGGGATTTACCATTAGTCAGTATTATTATTCCATTTTACAACGAACACTGGAGTACATTACTTCGCTCTGTATATAGTTGCTTGAATCGATCGCCGTCT
Diptera_L14	Dip1.940	TGGAGTACATTACTTCGCTCTGTATATAGTTGCTTGAATCGATCGCCGTCTCATTTAATAAAAGAAATAATTTTAGTGGATGACTGTAGTGATAAAGAATTTTTAGGAAAAAAATTGGAT
Diptera_L14	Dip1.941	ATTTTAGTGGATGACTGTAGTGATAAAGAATTTTTAGGAAAAAAATTGGATGATTATGTAGCACAAAATCTGCCTAAAGTTCAAATAGTTCGCCTTAAGGAGCGTAGTGGTTTGATTGTA
Diptera_L14	Dip1.942	TGTCAGGGCAAGAAATACTTGGCGAAGCTGCCGACAGTCAGCGTCGTGATCCCCTTCTTCAATGAGCATTTCGGTGTGCTGATGCGTTCGGTGCACAGTCTAGTCAATCGGTCGCCCAGG
Diptera_L14	Dip1.943	TTCGGTGTGCTGATGCGTTCGGTGCACAGTCTAGTCAATCGGTCGCCCAGGGAACTGCTCAAGGAGATCATTCTGGTGGACGACTCAAGCGATCGCGAATATTTGTTCAAGCAGCTGGAC
Diptera_L14	Dip1.944	ATTCTGGTGGACGACTCAAGCGATCGCGAATATTTGTTCAAGCAGCTGGACCAGTATGTGGCCCAAAATTTCGACAATGTCCAAATCGTGCGGCTGAAGAAGCGTACCGGCCTGATTGGG
Diptera_L14	Dip1.945	AAGGATACGAGATAGGATACAGTGATACTTTATCTGTGATTATTGCCTTCCACAATGAATGTCGTTCGGCCTTACTTCGAACTGTTGTATCGGTGATAAATCGGACACCAGAAGATGTTT
Diptera_L14	Dip1.946	CCTTACTTCGAACTGTTGTATCGGTGATAAATCGGACACCAGAAGATGTTTTAAAGGAGATAATCCTTGTAGATGACAATAGCCAAGATGAATCAGATGGAACTGATTTATTGATTTTCC
Diptera_L14	Dip1.947	TAGATGACAATAGCCAAGATGAATCAGATGGAACTGATTTATTGATTTTCCCTTATGTTCGACTTTACAGAAACCCTTATCGAGAGGGTGTCGTAAAATCACGTAATACAGGTGCTAATC
Diptera_L14	Dip1.948	GACCTACCATCAGAAACACTGACATCTGCTTCCATTGTAATGTGTTTTTATAATGAACACAAAATGACACTTTTCCGTTCCATAAAGAGCGTAATCGATCGTACTCCAGAATGGCTGCTG
Diptera_L14	Dip1.949	CTTTTCCGTTCCATAAAGAGCGTAATCGATCGTACTCCAGAATGGCTGCTGAAAGAGATAATATTGGTGGATGATTACAGTGATTCACCAGAATTGGAATTCCATTTGGTGCCCGAATTA
Diptera_L14	Dip1.950	GATGATTACAGTGATTCACCAGAATTGGAATTCCATTTGGTGCCCGAATTACATTCCCAATTGCAATATGATAATTTGCATTATATTCGCAACACCAAGCGGGAGGGTCTCATTCGCTCC
Diptera_L15	Dip1.951	TTGGAACCGATTGCTGAGGACTACAAGACGTGCGTATGTCCGTTTATCGATGTGATTGACTGGGATAACTTCGAGTATCGAGCTCAGGACGAGGGAGCACGTGGTGCATTCGATTGGAAG
Diptera_L15	Dip1.952	TTCGAGTATCGAGCTCAGGACGAGGGAGCACGTGGTGCATTCGATTGGAAGTTCTTTTACAAGAGGTTGCCACTGTTGCAGAAGGATTTGGAGAATCCGACCGAACCGTTCGAGAGTCCG
Diptera_L15	Dip1.953	CCACTGTTGCAGAAGGATTTGGAGAATCCGACCGAACCGTTCGAGAGTCCGGTTATGGCGGGAGGACTGTTTGCTATAAGTAGTAAATTCTTCTGGGAGCTAGGCGGTTACGACGAAGGA
Diptera_L15	Dip1.954	TTTGCTATAAGTAGTAAATTCTTCTGGGAGCTAGGCGGTTACGACGAAGGATTGGACATATGGGGTGGGGAGCAGTATGAGCTGAGCTTCAAGATTTGGCAGTGCGGCGGTCGGATGTAC
Diptera_L15	Dip1.955	GAGCAGTATGAGCTGAGCTTCAAGATTTGGCAGTGCGGCGGTCGGATGTACGATGCTCCTTGTTCTAGGGTTGGCCACATCTACCGTGGTTATGCTCCATTCGGAAATCCCAGGAAAAAG
Diptera_L15	Dip1.956	TTAGAACCAATTGCCGAGGACTACAGGACGTGCGTTTGTCCCTTCATCGATGTGATCGCACACGACACATTCCAGTACCGCTCACAAGACGAAGGTAAACGGGGCGCCTTCGACTGGAAG
Diptera_L15	Dip1.957	TTCCAGTACCGCTCACAAGACGAAGGTAAACGGGGCGCCTTCGACTGGAAGTTCTACTACAAACGCTTACCACTGCTCCCGGGAGATCTGGACGATCCGACGAAACCCTTCAACAGCCCC
Diptera_L15	Dip1.958	CCACTGCTCCCGGGAGATCTGGACGATCCGACGAAACCCTTCAACAGCCCCGTCATGGCGGGCGGACTGTTTGCGATCAGTGCCAAGTTTTTCTGGGAGCTCGGTGGCTACGACGAGGGC
Diptera_L15	Dip1.959	TTTGCGATCAGTGCCAAGTTTTTCTGGGAGCTCGGTGGCTACGACGAGGGCCTAGACATTTGGGGCGGCGAGCAGTACGAGCTGAGCTTCAAGATCTGGCAGTGTGGTGGACGGCTCGTT
Diptera_L15	Dip1.960	GAGCAGTACGAGCTGAGCTTCAAGATCTGGCAGTGTGGTGGACGGCTCGTTGATGCGCCCTGTTCGCGCGTCGGCCACGTGTATCGCGGCTACGCACCGTTCGGCAATCCGCGGGGCGTT
Diptera_L15	Dip1.961	TTGGAGCCGATCGCGGAGGATTACCGGACGTGCGTTTGTCCGTTTATCGACGTGGTCGCGTGGGATACGTTTGAGTACCGGGCGCAGGACGAGGGGGCGAGGGGAGCGTTCGATTGGAAG
Diptera_L15	Dip1.962	TTTGAGTACCGGGCGCAGGACGAGGGGGCGAGGGGAGCGTTCGATTGGAAGTTTTACTATAAGCGGTTGCCGCTGCTGCCGAAGGATTTGGCCAATCCGACGGAACCTTTTGAGAGTCCC
Diptera_L15	Dip1.963	CCGCTGCTGCCGAAGGATTTGGCCAATCCGACGGAACCTTTTGAGAGTCCCATTATGGCTGGTGGGTTGTTCGCGATCAGTTCAAAGTTCTTCTGGGAGTTGGGTGGGTACGACGAGGGG
Diptera_L15	Dip1.964	TTCGCGATCAGTTCAAAGTTCTTCTGGGAGTTGGGTGGGTACGACGAGGGGTTGGACATTTGGGGTGGTGAGCAGTACGAGTTGAGCTTCAAGATTTGGCAGTGCGGTGGTCAGATGTAC
Diptera_L15	Dip1.965	GAGCAGTACGAGTTGAGCTTCAAGATTTGGCAGTGCGGTGGTCAGATGTACGACGCACCGTGTTCACGGGTTGGCCACATTTACCGAGGGTACGCGCCGTTCGGCAATCCCCGGAAGAAG
Diptera_L15	Dip1.966	CTGGAGCCGATTGCCCTGAACAAACGGACGGCGGTGTGTCCCTTTATCGATGTGATTGACCACACCAACTTCCACTACCGGGCGCAGGATGAGGGAGCCCGAGGAGCGTTCGACTGGGAG
Diptera_L15	Dip1.967	TTCCACTACCGGGCGCAGGATGAGGGAGCCCGAGGAGCGTTCGACTGGGAGTTCTTTTACAAGCGCCTGCCATTGCTGCCAGAGGATCTAAAGCATCCGGCCGATCCGTTCAAGAGTCCC
Diptera_L15	Dip1.968	CCATTGCTGCCAGAGGATCTAAAGCATCCGGCCGATCCGTTCAAGAGTCCCATCATGGCTGGCGGTCTATTTGCCATTTCTAGGGAGTTCTTCTGGGAACTGGGCGGCTACGACGAGGGC
Diptera_L15	Dip1.969	TTTGCCATTTCTAGGGAGTTCTTCTGGGAACTGGGCGGCTACGACGAGGGCCTGGACATCTGGGGCGGAGAACAGTATGAGCTAAGCTTCAAGATCTGGATGTGTGGTGGTGAAATGTAC
Diptera_L15	Dip1.970	GAACAGTATGAGCTAAGCTTCAAGATCTGGATGTGTGGTGGTGAAATGTACGATGCGCCCTGCTCCCGCATTGGGCATATCTATCGCGGACCTCGCAACCATCAGCCGAGTCCCAGGAAG
Diptera_L15	Dip1.971	ACAGAACCAATTGCGGAAAACTATAAAGTGTGCATGTGTCCATTTATTGATGTGATATCGTATGATACATTTGAATATCGTGCACAGGACGAAGGTGCACGTGGTGCATTCGATTGGCAA
Diptera_L15	Dip1.972	TTTGAATATCGTGCACAGGACGAAGGTGCACGTGGTGCATTCGATTGGCAATTTTACTATAAACGTCTGCCATTATTAGAAGATGACTTAAAGCATCCGACGCGTCCATTTAAAAGTCCA
Diptera_L15	Dip1.973	CCATTATTAGAAGATGACTTAAAGCATCCGACGCGTCCATTTAAAAGTCCAGTCATGGCTGGCGGTTTATTTGCAATAAGTGCAAAATTTTTCTGGGAACTTGGCGGCTATGATGATGGT
Diptera_L15	Dip1.974	TGGTGAACAATATGAATTAAGCTTTAAAATTTGGCAATGTGGCGGTGAAATGTATGATGCTCCATGCTCACGTGTTGGCCATATTTATCGAGGTGGTGGAATTGCACAGCCCACTGGCCG
Diptera_L15	Dip1.975	CTGGCCAGAATTGTCATGAATAGGAAGACAGTGGTGTGTCCGATTATTGATGTGATTAGTGACGATACTTTCGAGTACGTCACAGCTTCCGATCAGACTTGGGGAGGGTTCAACTGGAAG
Diptera_L15	Dip1.976	GACCGAACGGCTCCATTGAGGACTCCCACAATGGCCGGCGGATTGTTTGCCATTGACAGGGATTATTTCTACGAAATAGGAAGCTACGACGAGGGAATGGATATTTGGGGTGGGGAAAAT
Diptera_L15	Dip1.977	TACGAAATAGGAAGCTACGACGAGGGAATGGATATTTGGGGTGGGGAAAATCTCGAAATGTCCTTCAGGGTAAGTTTGGTCTTTTCTATTCAGTTGCCGTTTAGTTGCTTACAAGAGAAT
Diptera_L15	Dip1.978	CTGGAGCCGATTGCCCTAAATCCCAAAGCCAGTGTTTGCCCTTTTATTGATGTTATTGATCACGATACATTCCAGTATCGTGCTCAGGATGAAGGAGCTCGAGGAGCTTTTGATTGGGAG
Diptera_L15	Dip1.979	TTCCAGTATCGTGCTCAGGATGAAGGAGCTCGAGGAGCTTTTGATTGGGAGTTTTATTATAAACGTCTTCCACTTTTGCCGGAAGACTTAAAGGACAGGACAAAACCTTTTAAAAATCCT
Diptera_L15	Dip1.980	CCACTTTTGCCGGAAGACTTAAAGGACAGGACAAAACCTTTTAAAAATCCTGTAATGGCTGGTGGCTTGTTTGCAATTGCTTCGAAATTCTTCTGGGAATTAGGAGGTTATGATGAAGGA
Diptera_L15	Dip1.981	TTTGCAATTGCTTCGAAATTCTTCTGGGAATTAGGAGGTTATGATGAAGGATTAGATATTTGGGGTGGAGAACAATATGAGCTGAGCTTTAAAATATGGATGTGTGGAGGCGAATTGTTG
Diptera_L15	Dip1.982	GAACAATATGAGCTGAGCTTTAAAATATGGATGTGTGGAGGCGAATTGTTGGATGCTCCATGCTCGAGGATAGGACATATTTATAGAGGAAGTGTTCCATTCCGAAATCCTAGAAAAGGA
Diptera_L15	Dip1.983	TTAGAACCAATAGCTGAAAATTATAAAATATGTGTTTGTCCATTTATTGATGTTATTGCATATGATACATTTGAATATCGTGCACAAGATGAAGGTGCACGTGGTGCATTTGATTGGCAA
Diptera_L15	Dip1.984	TTTGAATATCGTGCACAAGATGAAGGTGCACGTGGTGCATTTGATTGGCAATTTTATTATAAACGTTTACCATTATTGGCCGACGATTTAAAACATCCAACCAGACCATTTCGCAGTCCA
Diptera_L15	Dip1.985	CCATTATTGGCCGACGATTTAAAACATCCAACCAGACCATTTCGCAGTCCAATTATGGCCGGCGGTTTATTTGCAATAAGTGCAAAATTCTTTTGGGAATTGGGTGGCTATGATGAAGGT
Diptera_L15	Dip1.986	TTTGCAATAAGTGCAAAATTCTTTTGGGAATTGGGTGGCTATGATGAAGGTTTAGACATCTGGGGTGGTGAACAATATGAATTAAGTTTTAAAATATGGCAATGTGGTGGTGAAATGTAT
Diptera_L15	Dip1.987	GAACAATATGAATTAAGTTTTAAAATATGGCAATGTGGTGGTGAAATGTATGATGCGCCATGTTCACGCGTTGGCCATATTTATCGTGGTAAAGTACCATTTACAAATCCACGATCTAAT
Diptera_L15	Dip1.988	CTTGAACCAATTGCATTAAATCCAAAAGCATGTACTTGTCCATTTATTGATGTAATTGATCATGATACATTCGAATATAGAGCACAAGATGAAGGTGCAAGAGGCGCATTTGATTGGCAA
Diptera_L15	Dip1.989	TTCGAATATAGAGCACAAGATGAAGGTGCAAGAGGCGCATTTGATTGGCAATTCTATTACAAGAGATTGCCTTTGTTACCAGAAGATTTAATTGATCGAACTAAGCCTTTTAAAAGTCCA
Diptera_L15	Dip1.990	CCTTTGTTACCAGAAGATTTAATTGATCGAACTAAGCCTTTTAAAAGTCCAATAATGGCTGGTGGTTTATTTGCTATTCGTGCTGATTTCTTTTGGGAGTTAGGTGGATACGATGAAGGA
Diptera_L15	Dip1.991	TTTGCTATTCGTGCTGATTTCTTTTGGGAGTTAGGTGGATACGATGAAGGACTTGATATTTGGGGAGGCGAGCAGTATGAATTAAGTTTCAAAATATGGATGTGTGGTGGTGAATTATTG
Diptera_L15	Dip1.992	GAGCAGTATGAATTAAGTTTCAAAATATGGATGTGTGGTGGTGAATTATTGGATACTCCTTGTTCAAGAGTTGGTCATATATATCGTGGTAGCGTTCCTGTACCATTCAAAAACCCACGA
Diptera_L15	Dip1.993	TTGGAACCTATTGCATTAAATCCAAAGACATGTGTTTGTCCGTTCATAGATGTAATAGATCATACAACTTTTGAATATAGAGCACAAGATGAGGGTGCCAGAGGAGCATTTGATTGGCAA
Diptera_L15	Dip1.994	TTTGAATATAGAGCACAAGATGAGGGTGCCAGAGGAGCATTTGATTGGCAATTTTATTATAAAAGGTTACCGTTATTACCTGAAGATCTAATAGATGGAACCAAACCATTTAAGAGTCCT
Diptera_L15	Dip1.995	CCGTTATTACCTGAAGATCTAATAGATGGAACCAAACCATTTAAGAGTCCTGTCATGGCAGGCGGATTGTTCGCAATCGGAAGAGAGTTCTTTTGGTTACTGGGAGGGTATGATGAAGGC
Diptera_L15	Dip1.996	TTCGCAATCGGAAGAGAGTTCTTTTGGTTACTGGGAGGGTATGATGAAGGCTTAGATATTTGGGGCGGCGAGCAATATGAGTTAAGCTTTAAAATATGGATGTGTGGAGGTGAAATGATT
Diptera_L15	Dip1.997	GAGCAATATGAGTTAAGCTTTAAAATATGGATGTGTGGAGGTGAAATGATTGACGCTCCATGCTCTAGGGTTGGCCACATATATAGAGGTGCCGTGCCTTTTAAAAATCCTAGAACTAAC
Diptera_L15	Dip1.998	TTGGAGCCAATAGCTGAAAACCCCAAAGTTTCTGTTTGTCCGTTTATTGATGTTCTTGATTATAACAATTTTGAATATCGTGCACAAGACGAAGGTGCTCGAGGGGCATTCGATTGGGAG
Diptera_L15	Dip1.999	TTTGAATATCGTGCACAAGACGAAGGTGCTCGAGGGGCATTCGATTGGGAGTTCTACTACAAGCGATTGAATTTACTACCGGAAGATTTGATAGATAAAACTAAACCGTTCCGTAGTCCA
Diptera_L15	Dip1.1000	AATTTACTACCGGAAGATTTGATAGATAAAACTAAACCGTTCCGTAGTCCAATTATGGCTGGTGGACTATTTGCCATTGGGTCAGATTTCTTTTGGGAACTTGGTGGATACGATGAAGGT
Diptera_L15	Dip1.1001	TTTGCCATTGGGTCAGATTTCTTTTGGGAACTTGGTGGATACGATGAAGGTTTGGACATATGGGGAGGAGAACAGTATGAGTTGAGTTTTAAGATTTGGATGTGTGGTGGAGAGCTAGTC
Diptera_L15	Dip1.1002	GAACAGTATGAGTTGAGTTTTAAGATTTGGATGTGTGGTGGAGAGCTAGTCGATGCGCCATGTTCCAGAGTTGCACATATCTATAGGGGACCAATGGATTCAAAGAATCCAAGAAAAACT
Diptera_L15	Dip1.1003	CTCGATCCCATTGCTCGAAATCCAAAAACTTGCGTTTGTCCATTTATCGATGTCATCGATTATAACACATTTGAATATCGGGCACAAGACGAAGGTGCTCGTGGAGCATTTGATTGGCAA
Diptera_L15	Dip1.1004	TTTGAATATCGGGCACAAGACGAAGGTGCTCGTGGAGCATTTGATTGGCAATTCTACTATAAACGGTTGCCACTTCTGAAAGAAGACTTGATCGACAAAACCAAACCATTTAAAAGTCCT
Diptera_L15	Dip1.1005	CCACTTCTGAAAGAAGACTTGATCGACAAAACCAAACCATTTAAAAGTCCTGTTATGGCGGGTGGACTGTTTGCTATTGGAAGGGACTTTTTCTGGGAACTTGGCGGTTATGATGAAGGA
Diptera_L15	Dip1.1006	TTTGCTATTGGAAGGGACTTTTTCTGGGAACTTGGCGGTTATGATGAAGGATTGGATATTTGGGGTGGTGAGCAGTACGAACTAAGTTTTAAGATATGGATGTGTGGCGGAGAGATGGTC
Diptera_L15	Dip1.1007	GAGCAGTACGAACTAAGTTTTAAGATATGGATGTGTGGCGGAGAGATGGTCGATGCACCGTGCTCGAGAGTTGGACATATTTATCGCGGTCCCGGTGGTCACATGGGCAATTCAAGGACG
Diptera_L15	Dip1.1008	TTAGAGCCCATAGCTTTAAATAAACGCACTTCAGTTTGCCCCTTTATTGATGTAATCGATCATAGCAACTTTGAATATCGCGCACAGGATGAAGGTGCACGTGGTGCATTTGATTGGGAA
Diptera_L15	Dip1.1009	TTTGAATATCGCGCACAGGATGAAGGTGCACGTGGTGCATTTGATTGGGAATTTTATTACAAACGTTTATCCCTATTGCCTGAGGATTTAGTTGATCGCTCAAAGCCGTTTAAAAGCCCT
Diptera_L15	Dip1.1010	TCCCTATTGCCTGAGGATTTAGTTGATCGCTCAAAGCCGTTTAAAAGCCCTGTTATGGCTGGAGGCCTTTTTGCTATCTCATCAGAGTTCTTCTGGGAACTTGGCGGTTACGATGAGGGC
Diptera_L15	Dip1.1011	TTTGCTATCTCATCAGAGTTCTTCTGGGAACTTGGCGGTTACGATGAGGGCTTGGATATTTGGGGCGGTGAACAGTATGAGCTTAGTTTTAAAATTTGGATGTGTGGCGGTGAATTACTT
Diptera_L15	Dip1.1012	GAACAGTATGAGCTTAGTTTTAAAATTTGGATGTGTGGCGGTGAATTACTTGATGCACCATGCTCCCGTGTAGGACATATTTATAGAGGACCAAGGAATAGCTCACCGAGTCCACGGAAA
Diptera_L15	Dip1.1013	TTGGAGCCGATCGCCCAGAACAAACGAACCGCCGTCTGTCCCTTCATCGATGTGGTCGATCACAGCAACTTCCAGTACCGAGCCCAGGACGAAGGGGCGCGCGGAGCCTTCGATTGGGAA
Diptera_L15	Dip1.1014	TTCCAGTACCGAGCCCAGGACGAAGGGGCGCGCGGAGCCTTCGATTGGGAATTCTATTACAAACGTCTACCTCTGCTGCCCGAAGATCTGGTGGATCGGGCCAAGCCCTTCAAGAGTCCC
Diptera_L15	Dip1.1015	CCTCTGCTGCCCGAAGATCTGGTGGATCGGGCCAAGCCCTTCAAGAGTCCCGTCATGGCCGGCGGCCTGTTCGCCATATCTACGGAATTCTTCTGGGAGCTGGGCGGCTACGATGAGGGT
Diptera_L15	Dip1.1016	TTCGCCATATCTACGGAATTCTTCTGGGAGCTGGGCGGCTACGATGAGGGTCTCGAGATCTGGGGTGGGGAGCAGTACGAGTTGAGCTTCAAGATCTGGATGTGTGGCGGTGAGATGTAC
Diptera_L15	Dip1.1017	GAGCAGTACGAGTTGAGCTTCAAGATCTGGATGTGTGGCGGTGAGATGTACGATGCGCCATGCTCCCGTGTCGGTCACATCTTCAGGGGGAAGCGGGAGGCAGAAAAAGGCGAGCGACAG
Diptera_L15	Dip1.1018	ATCGAGCCGATAGCGTTGAACAAACGCACTTCGGTTTGTCCCTTCATCGATGTCATCGATCACGACAACTTTGAGTACCGAGCACAGGACGAAGGCGCACGTGGCGCCTTCGACTGGGAG
Diptera_L15	Dip1.1019	TTTGAGTACCGAGCACAGGACGAAGGCGCACGTGGCGCCTTCGACTGGGAGTTCTACTATAAGCGTTTGCCGCTGTTGCCTGAGGATTTGGTGGACAAAACGAAACCTTTCCGGAGTCCA
Diptera_L15	Dip1.1020	CCGCTGTTGCCTGAGGATTTGGTGGACAAAACGAAACCTTTCCGGAGTCCAATCATGGCTGGTGGCTTGTTTGCCATCTCGTCCGAATTCTTCTGGGAGCTGGGCGGATACGACGAAGGT
Diptera_L15	Dip1.1021	TTTGCCATCTCGTCCGAATTCTTCTGGGAGCTGGGCGGATACGACGAAGGTCTGGATATCTGGGGTGGTGAACAGTACGAGCTGAGCTTCAAGATTTGGATGTGTGGCGGGGAACTGCTG
Diptera_L15	Dip1.1022	GAACAGTACGAGCTGAGCTTCAAGATTTGGATGTGTGGCGGGGAACTGCTGGATGCGCCGTGTTCAAGAATTGCTCACGTCTATAGAGGACCAAGAAACTCGATGCCAAGTCCACGGAAT
Diptera_L15	Dip1.1023	TTGGAACCGATAGCTCTAAATAAAAGAACTGCGATGTGTCCGTTTATCGATGTTATAGATCACAGCAATTTCGAATATCGTGCTCAGGACGAAGGTGCACGTGGTGCTTTTGACTGGGAG
Diptera_L15	Dip1.1024	TTCGAATATCGTGCTCAGGACGAAGGTGCACGTGGTGCTTTTGACTGGGAGTTTTACTATAAACGTTTACCCTTGTTGCCCGAAGATTTGGAAGACCGTACGAAACCATTCAAAAGTCCA
Diptera_L15	Dip1.1025	CCCTTGTTGCCCGAAGATTTGGAAGACCGTACGAAACCATTCAAAAGTCCAGTTATGGCAGGGGGACTTTTTGCTATATCTCGCGAATTTTTCTTTGAGTTGGGTGGCTATGATGAAGGT
Diptera_L15	Dip1.1026	TTTGCTATATCTCGCGAATTTTTCTTTGAGTTGGGTGGCTATGATGAAGGTTTGGATATCTGGGGAGGTGAGCAATATGAATTAAGTTTTAAAATATGGATGTGCGGTGGTGAAATGTAT
Diptera_L15	Dip1.1027	GAGCAATATGAATTAAGTTTTAAAATATGGATGTGCGGTGGTGAAATGTATGATGCTCCTTGCTCACGTGTGGGTCATATATATAGAGGACCCCGCAATAGTTCACCTAGTCCTCGTAAA
Diptera_L15	Dip1.1028	ACAGAACCAATCACAAAAAATTATAAGATATGCGTCTGCCCATTTATTGATGTTATCGACTCCGAAACATTTAACTACTTAGCACAAGATGAAGGTGCACGTGGAGCATTTGATTGGACT
Diptera_L15	Dip1.1029	ATTGATGTTATCGACTCCGAAACATTTAACTACTTAGCACAAGATGAAGGTGCACGTGGAGCATTTGATTGGACTTTTTCATATAAGAGATTACCTTTACTACCAAGCAATGATCCATCT
Diptera_L15	Dip1.1030	CTTGAGCCAATTGCTGAAGATCCTCGCACATCAGTGTGTCCTTTTATTGATGTTATTGATCATGATAACTTTGAATACAGAGCACAGGATGAAGGTGCTAGAGGTGCATTCGATTGGCAG
Diptera_L15	Dip1.1031	TTTGAATACAGAGCACAGGATGAAGGTGCTAGAGGTGCATTCGATTGGCAGTTTTTCTACAAGAGATTACCACTACTGCCTGCGGATTTGAAAGACCCAACTAAACCATTCAATGATCCT
Diptera_L15	Dip1.1032	CCACTACTGCCTGCGGATTTGAAAGACCCAACTAAACCATTCAATGATCCTGTAATGGCTGGGGGTCTTTTTGCTATTGGCGCCGACTTCTTTTGGGAGCTAGGTGGATATGATGAAGGA
Diptera_L15	Dip1.1033	CTGGATCGCATTGCTAGAAATTCAACGACGGTTGTGTGTCCCGTTATCGATGTCATCGACGACACAACATTGGAATATCATTATCGTGATTCGGGCGGTGTTAACGTTGGCGGTTTCGAT
Diptera_L15	Dip1.1034	AACTCCGCCGAACCGGTGTATTCCCCCACCATGGCTGGTGGCCTGTTTTCCATAGATCGTAAATTCTTTGAATTGCTGGGCACCTATGATCCAGACTTTGATATTTGGGGTGGTGAAAAT
Diptera_L16	Dip1.1035	AATCGCCATGCTATGGCAAAGGCACTCTACTCAAGGACATTCGCTTGGTTGATCAGTCACATCAACACCTGCATCAATCCGGGTCAGGATGCATCTCGATTTCTGGGGGTGCTGGACATC
Diptera_L16	Dip1.1036	TGCATCAATCCGGGTCAGGATGCATCTCGATTTCTGGGGGTGCTGGACATCTTCGGTTTCGAGAATTTCAATACCAATTCGTTCGAGCAGCTGTGCATCAACTATACCAACGAGAAGCTG
Diptera_L16	Dip1.1037	GCGGTGGAGGCGATCGCTAAGGCGTGCTACGAGAAGATGTTCAAGTGGCTGGTGAACCGGATAAATCGGTCGCTCGATCGTACCAAGCGGCAGGGTGCGTCGTTCATCGGCATCCTCGAT
Diptera_L16	Dip1.1038	TCGCTCGATCGTACCAAGCGGCAGGGTGCGTCGTTCATCGGCATCCTCGATATGGCTGGTTTCGAAATCTTCGAGCTGAACTCGTTCGAGCAGCTGTGCATTAACTACACGAACGAGAAG
Diptera_L16	Dip1.1039	AACCGACACGCCATGGCCAAGGCCCTGTACTCGCGCACCTTTGCCTGGCTGATCAGCCACATCAACACGTGCATCAACCCGGGCCAGGACGCGTCGCTGTTCCTGGGCGTGCTGGACATC
Diptera_L16	Dip1.1040	TGCATCAACCCGGGCCAGGACGCGTCGCTGTTCCTGGGCGTGCTGGACATCTTCGGGTTCGAGAACTTCAACACCAACTCGTTCGAGCAGCTGTGCATCAACTACACGAACGAGAAGTTG
Diptera_L16	Dip1.1041	AATCGACATGCTTTGGCAAAAGCATTGTACTCAAAAATGTTTACATGGCTGGTTTCGAAAATAAATAACTGTACAAATCCAGGACAAGATGACGCTAAATTTCTTGGAGTTCTCGATATA
Diptera_L16	Dip1.1042	TGTACAAATCCAGGACAAGATGACGCTAAATTTCTTGGAGTTCTCGATATATTTGGATTTGAAAATTTTTCTCATAACTCATTTGAGCAACTATGCATTAACTATACCAACGAAAAGCTT
Diptera_L16	Dip1.1043	AATCGTCATGCCATGGCAAAGGCACTGTACTCGAGAACATTTGCATGGCTCATTAATCACATCAATACCTGCATAAATCCAGGACAAGATGCCACGAGATTTCTCGGTGTTTTGGATATT
Diptera_L16	Dip1.1044	TGCATAAATCCAGGACAAGATGCCACGAGATTTCTCGGTGTTTTGGATATTTTTGGCTTTGAAAATTTCGACGTGAACTCCTTTGAGCAACTCTGTATTAACTATACAAATGAGAAACTC
Diptera_L16	Dip1.1045	TCGCATCAATAAAATCGTTCACAAAGGTGGAACTCATGATGCTCATCGCATTTCCATTCTCGATATATTCGGTTTCGAAGATTTGGCGGAAAATAGTTTCGAACAATTGTGCATAAACTA
Diptera_L16	Dip1.1046	CTCGATATATTCGGTTTCGAAGATTTGGCGGAAAATAGTTTCGAACAATTGTGCATAAACTATGCCAATGAATCGTTAAATTTTTATTTTAACAAACATGTATTCAAATTGGAGCAAGCC
Diptera_L16	Dip1.1047	AATCGACATGCTATGGCCAAAGCACTGTACTCGAGAACCTTTGCATGGCTCATTAATCACATCAATACATGCATAAATCCTGGCCAAGATGCTACTAGATTTCTCGGAGTGTTGGATATA
Diptera_L16	Dip1.1048	TGCATAAATCCTGGCCAAGATGCTACTAGATTTCTCGGAGTGTTGGATATATTTGGATTTGAGAATTTTGATGTAAACTCCTTCGAGCAACTCTGCATCAATTATACCAATGAGAAACTC
Diptera_L16	Dip1.1049	GCTGTTGAAGCTATAGCAAAAGCATGCTATGAAAGAATGTTTAAATGGTTGGTTAATCGAATTAATAGATCATTAGATAGAACTAAAAGGCAAGGAGCTTCATTTATTGGTATTCTTGAT
Diptera_L16	Dip1.1050	TCATTAGATAGAACTAAAAGGCAAGGAGCTTCATTTATTGGTATTCTTGATATGGCTGGTTTTGAAATATTTGAATTGAATTCATTTGAACAATTATGTATTAATTATACCAATGAGAAA
Diptera_L16	Dip1.1051	TCCATTGGTGCCTTGTGTAAGGGTGTTTTCGATCGTCTCTTCAAATGGTTGGTCAAGAAGTGTAACGAAACTTTGGACACAAAACAAAAACGCCAGCACTTCATTGGTGTACTGGATATT
Diptera_L16	Dip1.1052	ACTTTGGACACAAAACAAAAACGCCAGCACTTCATTGGTGTACTGGATATTGCTGGTTTCGAAATTTTCGACTACAACGGTTTCGAACAATTGTGTATTAACTTCACCAACGAAAAATTG
Diptera_L16	Dip1.1053	CAAGTCGGTGCCATGGCCAAGTCCATCTTTGACAGGCTGTTCAAGTTCCTTGTCAGGAAATGTAACGATACTCTCGACACGAAGCAAAAGCGACAGTCCTTCTCCGGTGTGCTGGATATT
Diptera_L16	Dip1.1054	ACTCTCGACACGAAGCAAAAGCGACAGTCCTTCTCCGGTGTGCTGGATATTGCCGGTTTCGAGATTTTCGATGAAAACGGTTTCGATCAGCTCTGCATTAACTTTACCAATGAGAAGCTT
Diptera_L16	Dip1.1055	GCTGTGGAAGCCATTGCCAAGGCATGCTATGAACGCATGTTTAAATGGCTTGTTAATCGTATTAATCGTTCATTGGATCGTACTAAACGTCAAGGTGCTTCCTTTATTGGTATACTCGAT
Diptera_L16	Dip1.1056	TCATTGGATCGTACTAAACGTCAAGGTGCTTCCTTTATTGGTATACTCGATATGGCAGGTTTTGAAATTTTCGAGTTGAACTCATTCGAACAATTGTGCATAAACTATACCAATGAAAAA
Diptera_L16	Dip1.1057	GCTCGGGATGCCTTGGCCAAGGCCATTTACAGCCGCCTTTTCGATCGCATTGTGGGCTTGATCAATCAGAGCATCCCCTTCCAGGCTTCAAATTTCTACATCGGCGTCCTGGATATAGCG
Diptera_L16	Dip1.1058	AGCATCCCCTTCCAGGCTTCAAATTTCTACATCGGCGTCCTGGATATAGCGGGTTTCGAGTATTTCACCGTCAACTCGTTTGAGCAGTTTTGCATCAACTATTGCAACGAAAAGTTGCAG
Diptera_L16	Dip1.1059	GCCAAGGACGCTCTGGCTAAACATATCTATTCGAAACTGTTTCATTACATCGTCAGCGTAATTAACAAAAGCTTAAACACCATGCGGAAGCAAAGCTGCTTTATAGGAGTGCTCGATATA
Diptera_L16	Dip1.1060	AGCTTAAACACCATGCGGAAGCAAAGCTGCTTTATAGGAGTGCTCGATATATACGGATTCGAGTCATTTGAAAGCAACTCCTTCGAACAATTTTGCATAAACTATGCTAACGAGAAATTG
Diptera_L16	Dip1.1061	GCTAGAGACGCCTTAGCCAAACATGTTTATGCTAAACTCTTTCAATACATTGTCAGTGTTCTTAACAAGGGACTTAATAATGATCGTAAACATAGTTGTTTCATTGGTGTTCTCGATATT
Diptera_L16	Dip1.1062	GGACTTAATAATGATCGTAAACATAGTTGTTTCATTGGTGTTCTCGATATTTACGGCTTTGAAACATTTGAAATAAATTCATTTGAACAGTTTTGCATTAATTACGCCAACGAAAAACTT
Diptera_L16	Dip1.1063	GCTCGTGACGCATTAGCAAAACATGTTTATTCTGCGTTGTTTCAACATATTGTCGACGTTATAAACACTAATTTATATAGCGGAAAGAAACAAAATTGTTTTATAGGTGTACTGGATGTA
Diptera_L16	Dip1.1064	AATTTATATAGCGGAAAGAAACAAAATTGTTTTATAGGTGTACTGGATGTATATGGTTTTGAAACACTTGAAACAAACTCATTTGAGCAATTTTGTATAAACTATGCCAACGAAAAATTA
Diptera_L16	Dip1.1065	GCTGTTGAGGCCATTTCCAAGGCCTGCTACGAACGCATGTTCAAATGGTTGGTGAATCGCATCAACCGCTCCCTGGATCGTACCAAACGTCAGGGTGCCTCCTTCATTGGCATTCTCGAT
Diptera_L16	Dip1.1066	TCCCTGGATCGTACCAAACGTCAGGGTGCCTCCTTCATTGGCATTCTCGATATGGCCGGTTTCGAAATCTTCGAGCTGAACTCGTTCGAACAGCTGTGCATCAATTACACCAACGAAAAG
Diptera_L17	Dip1.1067	AGGTGCTGGTATCGGAACAGTATTCGGTTCCCTCATCATCGGTTACGCCAGAAACCCATCGCTCAAGCAGCAGCTGTTCTCGTACGCTATCCTGGGATTCGCCCTGTCTGAAGCCATGGG
Diptera_L17	Dip1.1068	CGGTTACGCCAGAAACCCATCGCTCAAGCAGCAGCTGTTCTCGTACGCTATCCTGGGATTCGCCCTGTCTGAAGCCATGGGTCTGTTCTGTTTGATGATGGCCTTCTTGCTGCTCTTCGC
Diptera_L17	Dip1.1069	AGGTGCCGGTATCGGAACAGTATTCGGATCGCTGATCATCGGTTACGCAAGAAACCCGTCGCTGAAGCAGCAGCTGTTCTCGTACGCTATCCTGGGCTTCGCCCTGTCTGAAGCCATGGG
Diptera_L17	Dip1.1070	CGGTTACGCAAGAAACCCGTCGCTGAAGCAGCAGCTGTTCTCGTACGCTATCCTGGGCTTCGCCCTGTCTGAAGCCATGGGTCTGTTCTGTCTTATGATGGCTTTCCTGCTGCTGTTCGC
Diptera_L17	Dip1.1071	AGGTGCCGGTATCGGAACAGTATTCGGTTCTCTGATCATTGGTTACGCAAGAAACCCATCGCTGAAGCAGCAGCTGTTCTCCTACGCCATCCTGGGATTCGCCCTGTCTGAGGCCATGGG
Diptera_L17	Dip1.1072	TGGTTACGCAAGAAACCCATCGCTGAAGCAGCAGCTGTTCTCCTACGCCATCCTGGGATTCGCCCTGTCTGAGGCCATGGGTCTGTTCTGTTTGATGATGGCCTTCTTGCTGCTCTTCGC
Diptera_L17	Dip1.1073	AGGTGCTGGTATCGGAACAGTATTCGGTTCCCTCATCATCGGCTACGCCAGGAACCCATCGCTGAAACAGCAGCTGTTCTCCTACGCCATTCTGGGCTTCGCCCTGTCCGAGGCCATGGG
Diptera_L17	Dip1.1074	CGGCTACGCCAGGAACCCATCGCTGAAACAGCAGCTGTTCTCCTACGCCATTCTGGGCTTCGCCCTGTCCGAGGCCATGGGTCTGTTCTGTTTGATGATGGCCTTCCTGCTGCTGTTCGC
Diptera_L17	Dip1.1075	GGTGCCGGTATCGGAACAGTATTCGGTTCTCTCATCATTGGCTACGCCAGGAACCCATCACTCAAACAGCAACTCTTCTCATACGCTATCCTTGGATTCGCCTTGTCCGAGGCTATGGGA
Diptera_L17	Dip1.1076	TGGCTACGCCAGGAACCCATCACTCAAACAGCAACTCTTCTCATACGCTATCCTTGGATTCGCCTTGTCCGAGGCTATGGGACTTTTCTGTCTTATGATGGCTTTCCTGTTGCTCTTCGC
Diptera_L17	Dip1.1077	AGGAGCCGGTATTGGAACAGTTTTCGGATCTCTCATCATCGGTTATGCCAGAAATCCATCACTTAAACAACAACTTTTCTCTTACGCCATCTTAGGGTTCGCTTTGTCCGAAGCCATGGG
Diptera_L17	Dip1.1078	CGGTTATGCCAGAAATCCATCACTTAAACAACAACTTTTCTCTTACGCCATCTTAGGGTTCGCTTTGTCCGAAGCCATGGGTCTTTTCTGTCTCATGATGTCATTCTTATTGCTCTTCGC
Diptera_L17	Dip1.1079	GGTGCTGGTATCGGAACAGTATTTGGTTCTCTTATCATTGGTTATGCCAGGAACCCATCACTCAAACAGCAACTCTTCTCATATGCTATTCTAGGATTCGCCTTATCTGAGGCTATGGGT
Diptera_L17	Dip1.1080	TGGTTATGCCAGGAACCCATCACTCAAACAGCAACTCTTCTCATATGCTATTCTAGGATTCGCCTTATCTGAGGCTATGGGTTTATTTTGTCTTATGATGGCTTTCCTACTGCTATTTGC
Diptera_L17	Dip1.1081	GGTGCCGGAATTGGATCAGTGTTTGGTTCTTTAATCATTGGTTATGCCAGGAATCCATCACTGAAACAGCAACTGTTCTCCTACGCCATCTTAGGCTTTGCCTTATCCGAAGCCATGGGT
Diptera_L17	Dip1.1082	TGGTTATGCCAGGAATCCATCACTGAAACAGCAACTGTTCTCCTACGCCATCTTAGGCTTTGCCTTATCCGAAGCCATGGGTCTTTTCTGTCTTATGATGGCTTTCTTGCTCTTGTTTGC
Diptera_L17	Dip1.1083	GGTGCTGGTATTGGATCAGTATTCGGCTCCCTTATCATTGGTTATGCAAGAAATCCATCACTAAAACAACAACTTTTCTCTTATGCAATTTTAGGTTTTGCTTTATCTGAAGCTATGGGT
Diptera_L17	Dip1.1084	TGGTTATGCAAGAAATCCATCACTAAAACAACAACTTTTCTCTTATGCAATTTTAGGTTTTGCTTTATCTGAAGCTATGGGTCTTTTCTGTCTTATGATGGCTTTCTTATTACTGTTCGC
Diptera_L17	Dip1.1085	GGTGCTGGTATCGGAACAGTATTCGGATCCTTAATCATCGGTTATGCTAGAAATCCATCACTCAAACAACAATTGTTCTCATACGCCATCTTGGGTTTTGCCTTATCTGAGGCTATGGGT
Diptera_L17	Dip1.1086	CGGTTATGCTAGAAATCCATCACTCAAACAACAATTGTTCTCATACGCCATCTTGGGTTTTGCCTTATCTGAGGCTATGGGTCTGTTTTGTCTTATGATGGCTTTCTTGCTACTTTTTGC
Diptera_L17	Dip1.1087	GGTGCTGGTATTGGAACAGTGTTTGGATCCTTAATTATTGGCTATGCTCGTAATCCATCCTTAAAACAACAACTTTTCTCTTACGCTATTTTAGGATTCGCCTTGTCCGAAGCTATGGGA
Diptera_L17	Dip1.1088	TGGCTATGCTCGTAATCCATCCTTAAAACAACAACTTTTCTCTTACGCTATTTTAGGATTCGCCTTGTCCGAAGCTATGGGACTGTTCTGTCTTATGATGGCTTTCCTATTGCTCTTCGC
Diptera_L17	Dip1.1089	GGTGCTGGTATCGGAACAGTATTCGGTTCCCTGATCATCGGTTATGCCAGGAATCCATCTCTCAAGCAACAGCTTTTCTCATACGCTATCTTGGGTTTCGCCCTTTCTGAAGCTATGGGT
Diptera_L17	Dip1.1090	CGGTTATGCCAGGAATCCATCTCTCAAGCAACAGCTTTTCTCATACGCTATCTTGGGTTTCGCCCTTTCTGAAGCTATGGGTCTTTTCTGTCTTATGATGGCCTTCTTGCTGCTCTTCGC
Diptera_L17	Dip1.1091	GGTGCTGGTATCGGAACAGTATTCGGTTCCCTGATCATCGGTTACGCAAGGAATCCATCCCTTAAACAACAGTTGTTCTCATACGCCATTCTTGGTTTTGCCTTGTCTGAGGCTATGGGT
Diptera_L17	Dip1.1092	CGGTTACGCAAGGAATCCATCCCTTAAACAACAGTTGTTCTCATACGCCATTCTTGGTTTTGCCTTGTCTGAGGCTATGGGTCTTTTCTGTCTTATGATGGCCTTCTTGCTGCTCTTCGC
Diptera_L17	Dip1.1093	GGTGCCGGTATCGGAACAGTATTCGGTTCCCTTATCATCGGTTATGCAAGGAATCCATCGTTGAAACAGCAGCTCTTCTCATATGCCATCTTGGGTTTTGCCCTGTCTGAAGCTATGGGT
Diptera_L17	Dip1.1094	CGGTTATGCAAGGAATCCATCGTTGAAACAGCAGCTCTTCTCATATGCCATCTTGGGTTTTGCCCTGTCTGAAGCTATGGGTCTTTTCTGTCTTATGATGGCCTTCTTGCTTTTGTTCGC
Diptera_L17	Dip1.1095	GGTGCTGGTATCGGAACAGTATTCGGTTCCCTCATCATTGGTTATGCCAGAAACCCATCGTTGAAACAACAGTTGTTCTCGTACGCTATCTTGGGTTTCGCCCTGTCTGAAGCTATGGGT
Diptera_L17	Dip1.1096	TGGTTATGCCAGAAACCCATCGTTGAAACAACAGTTGTTCTCGTACGCTATCTTGGGTTTCGCCCTGTCTGAAGCTATGGGTCTTTTCTGTCTTATGATGGCCTTCTTGCTTCTCTTCGC
Diptera_L17	Dip1.1097	GGTGCTGGAATCGGAACAGTGTTCGGCTCCCTCATCATCGGCTATGCCAGGAACCCCTCCCTCAAGCAGCAGCTGTTCTCATACGCCATTTTGGGTTTCGCCCTGTCTGAGGCTATGGGG
Diptera_L17	Dip1.1098	CGGCTATGCCAGGAACCCCTCCCTCAAGCAGCAGCTGTTCTCATACGCCATTTTGGGTTTCGCCCTGTCTGAGGCTATGGGGCTCTTCTGTCTTATGATGGCCTTCCTGCTGCTATTCGC
Diptera_L17	Dip1.1099	GGTGCCGGTATCGGAACAGTATTCGGCTCTCTCATCATCGGCTATGCCAGAAACCCATCATTGAAACAACAATTGTTCTCCTACGCTATCTTGGGATTCGCTCTTTCTGAAGCTATGGGT
Diptera_L17	Dip1.1100	CGGCTATGCCAGAAACCCATCATTGAAACAACAATTGTTCTCCTACGCTATCTTGGGATTCGCTCTTTCTGAAGCTATGGGTCTTTTCTGTCTTATGATGGCTTTCTTGCTTCTCTTCGC
Diptera_L17	Dip1.1101	GGTGCCGGTATCGGAACAGTATTCGGTTCCCTCATCATTGGTTATGCAAGAAATCCATCACTCAAACAACAACTTTTCTCATATGCCATTCTTGGTTTCGCTTTATCAGAAGCTATGGGA
Diptera_L17	Dip1.1102	TGGTTATGCAAGAAATCCATCACTCAAACAACAACTTTTCTCATATGCCATTCTTGGTTTCGCTTTATCAGAAGCTATGGGACTTTTCTGTCTTATGATGGCCTTCTTGTTACTCTTCGC
Diptera_L17	Dip1.1103	GGTGCTGGTATCGGAACAGTATTCGGTTCCCTAATTATTGGTTATGCTAGGAATCCATCACTTAAACAACAATTGTTCTCATATGCCATTTTGGGATTTGCCTTGTCCGAAGCTATGGGT
Diptera_L17	Dip1.1104	TGGTTATGCTAGGAATCCATCACTTAAACAACAATTGTTCTCATATGCCATTTTGGGATTTGCCTTGTCCGAAGCTATGGGTCTTTTCTGTCTTATGATGGCTTTCTTGCTGTTATTCGC
Diptera_L17	Dip1.1105	GTGCTGGTATCGGAACAGTATTCGGTTCCCTAATTATTGGTTATGCTAGGAATCCATCACTTAAACAACAATTGTTCTCATATGCCATTTTGGGATTTGCCTTGTCCGAAGCTATGGGTC
Diptera_L17	Dip1.1106	TTGGTTATGCTAGGAATCCATCACTTAAACAACAATTGTTCTCATATGCCATTTTGGGATTTGCCTTGTCCGAAGCTATGGGTCTTTTCTGTCTTATGATGGCTTTCTTGCTGTTATTCG
Diptera_L18	Dip1.1107	TTTCGGATTTCCTCTACCGCGCACCGGCAGATAAGATGACCAAACTTTTGGTCGAACGACGTGTTCCAGTCTACAGTTACGTTATGAACACCACTATCGAGGGACTCAAGCTCCCCGAAT
Diptera_L18	Dip1.1108	TCTACAGTTACGTTATGAACACCACTATCGAGGGACTCAAGCTCCCCGAATGGCGGAAAGTACCGCACGACATCGAGCATTACCTGCTGACGGGTGCACCCTTCATGGACGTAGAGTTTT
Diptera_L18	Dip1.1109	ACATCGAGCATTACCTGCTGACGGGTGCACCCTTCATGGACGTAGAGTTTTTCCCCCGAAAAGCTCGTCTTGATCGTCTGATGTGGACCGATAACGATCGCAACATGAGTCACTTTTTCA
Diptera_L18	Dip1.1110	TTGATCGTCTGATGTGGACCGATAACGATCGCAACATGAGTCACTTTTTCATGAAAACGTTCTCGGATTTCGCACGCTACGGTAATCCGACACCGCAACAGGTATTGGGACTGTTCTTTG
Diptera_L18	Dip1.1111	TCGCACGCTACGGTAATCCGACACCGCAACAGGTATTGGGACTGTTCTTTGAACCGGCTAGAAATGGTGAGCTGAAGTATTTGAATCTGAACACTACGTATAACTCGTCTATCAGAATGA
Diptera_L18	Dip1.1112	TTTCGGACTTCCTGTATCGGGCACCGACGGACAAGCTGATCAAGCTGCTCGTCGAACAGAACGTACCGGTGTACAGCTACGTGATGAACACCACGATCGAGGGTCTGAAGTTGGCAGAGT
Diptera_L18	Dip1.1113	TGTACAGCTACGTGATGAACACCACGATCGAGGGTCTGAAGTTGGCAGAGTGGTGTAAGGTCCCGCACGATATCGAGCATTATCTGCTCGCCGGTGCACCGTTCATGGATGTGGAGTTCT
Diptera_L18	Dip1.1114	ATATCGAGCATTATCTGCTCGCCGGTGCACCGTTCATGGATGTGGAGTTCTTTCCGAGGCGCGAGCGCTTCGATCGGTTGATGTGGACGGACAACGATCGCAACATGAGCCACTTCTTCA
Diptera_L18	Dip1.1115	TCGATCGGTTGATGTGGACGGACAACGATCGCAACATGAGCCACTTCTTCATGAAGACGTACTCGGACTTTGCGCGGCATGGTAATCCAACGCCAACGCAGGTGCTTGGTTTGTACTTTG
Diptera_L18	Dip1.1116	TTGCGCGGCATGGTAATCCAACGCCAACGCAGGTGCTTGGTTTGTACTTTGAGAAGGCGCGCAATGGCGAGCTGAAGTATCTCAACCTAAACACGACCTACAACTCGACGATCATGATGA
Diptera_L18	Dip1.1117	TATCGGACTTCCTGTACCGCGCCCCGGCGGACAAGATGACGAAACTGCTGGTAGAACGAAAGGTTCCCGTGTACAGCTACGTCATGAACACCACCATCGAGGGCCTCAAACTGCCCGAGT
Diptera_L18	Dip1.1118	TGTACAGCTACGTCATGAACACCACCATCGAGGGCCTCAAACTGCCCGAGTGGCGCAAGGTTCCGCACGACATCGAGCACTACCTACTCACCGGAGCACCCTTCATGGACGTGGAGTTCT
Diptera_L18	Dip1.1119	ACATCGAGCACTACCTACTCACCGGAGCACCCTTCATGGACGTGGAGTTCTTCCCGAAAAAGGCTCGCCTCGATCGGCTCATGTGGACCGACAACGATCGTAACATGAGTCACTTCTTCA
Diptera_L18	Dip1.1120	TCGATCGGCTCATGTGGACCGACAACGATCGTAACATGAGTCACTTCTTCATGAAGACGTACTCGGACTTTGCCCGGTACGGTAACCCGACGCCCCAGCAGGTCCTGGGACTGCACTTCG
Diptera_L18	Dip1.1121	TTGCCCGGTACGGTAACCCGACGCCCCAGCAGGTCCTGGGACTGCACTTCGAGAAGGCCATCAACGGCGAGTTGCGCTATCTCAACCTAAACACGACGTACAACTCGTCGATCATGATGA
Diptera_L18	Dip1.1122	TGAGTGATCTCTACTACCGAGCACCGGTGGATCAAATGGTCAAGCTAATGCTGGAGCAGAAGGTACCCGTTTATATGTACGTACTGAACACCACTGTGGAGGCACTGAATCTGCCACAGT
Diptera_L18	Dip1.1123	TTTATATGTACGTACTGAACACCACTGTGGAGGCACTGAATCTGCCACAGTGGCGAAAGTATCCACACGACATCGAACGTTATTTCCTCACCGGAGCTCCCTTCATGGACACCGAGTTCT
Diptera_L18	Dip1.1124	ACATCGAACGTTATTTCCTCACCGGAGCTCCCTTCATGGACACCGAGTTCTTTCCCAAAAAGGAGCATCTGCAGCGCAATATGTGGACGGATAACGATCGCAATATGAGTCACTTTTTCA
Diptera_L18	Dip1.1125	AATCCGACGCCGCAACAGGTGCTAGGCATGCATTTCCAGCGCGCATACCAGGGCGAGATTCGGTACTTGAACATCAATACCACGTACAACTCCTCCATTCTACTCAACTATCGGCAGACG
Diptera_L18	Dip1.1126	TCTCTGATTTTATTTATCGAGCCCCAAGTGATCAAATGACCAAACTCTTGGTTGAACAAAACGTCCCGGTTTACATGTACGTCCTCAATACCACCGTGGAGGGCATGAGGCTACAGAATT
Diptera_L18	Dip1.1127	TTTACATGTACGTCCTCAATACCACCGTGGAGGGCATGAGGCTACAGAATTGGCGAGCAGTGCCGCACAACATAGAACACTACTTCCTAACAGGAGCTCCCTTTATGGACGTGGAGTTCT
Diptera_L18	Dip1.1128	ACATAGAACACTACTTCCTAACAGGAGCTCCCTTTATGGACGTGGAGTTCTTCCCGAAGCGAGATCGTTTAGAGAGGAATATGTGGACGGACAATGATCGCAACATGAGCCATTTCTTCA
Diptera_L18	Dip1.1129	TAGAGAGGAATATGTGGACGGACAATGATCGCAACATGAGCCATTTCTTCATGAAAACCTTCTCAGACTTTGCACGCTTCGGGAATCCAACGCCCCAGCAGGTGTTGGGGCTACACTTTG
Diptera_L18	Dip1.1130	TTGCACGCTTCGGGAATCCAACGCCCCAGCAGGTGTTGGGGCTACACTTTGATAAAGCCATCAATGGAGAGTTGAGATACCTCAACTTGAACACAACATTCAACTCCACAATCAGGATGA
Diptera_L18	Dip1.1131	TTTCTGACTTCATCTACCGAGCACCAAGCGATCAAATGACCAAACTTCTGGTTGAACAAAATGTCCCGGTGTACATGTACGTCCTGAATACAACTGTTGAGGGACTGAGACTTCAAGACT
Diptera_L18	Dip1.1132	TGTACATGTACGTCCTGAATACAACTGTTGAGGGACTGAGACTTCAAGACTGGCGGGCAGTGCCTCACAACGCTGAACACTACTTCCTAACGGGAGCCCCGTTTATGGACGTAGAGTTCT
Diptera_L18	Dip1.1133	ACGCTGAACACTACTTCCTAACGGGAGCCCCGTTTATGGACGTAGAGTTCTTCCCGAAACGCGACCGTTTGGATAGAAATATGTGGACGGACAATGATCGTAACATGAGTCACTTCTTCA
Diptera_L18	Dip1.1134	TGGATAGAAATATGTGGACGGACAATGATCGTAACATGAGTCACTTCTTCATGAAGACTTTCTCAGATTTCGCCCGTTTTGGGAACCCTACGCCTCAGCAAGTGCTCGGATTGCACTTCG
Diptera_L18	Dip1.1135	TCGCCCGTTTTGGGAACCCTACGCCTCAGCAAGTGCTCGGATTGCACTTCGATAAAGCTATCAACGGGGAGCTGAGGTACTTAAACCTCAACACTACCTTCAATTCAACCATCAGGATGA
Diptera_L18	Dip1.1136	TGTCTGATCTGTTGTATCGAGCTCCAGTTGATAAAATGGCCAAATTACTATTAGAAAAGAAAGTTCCAGTTTATCTGTATGTGTTGAATACAACAGTGGAGGCTTTGAAATTCCAAGAAT
Diptera_L18	Dip1.1137	TTTATCTGTATGTGTTGAATACAACAGTGGAGGCTTTGAAATTCCAAGAATGGCGAAAGTATCCACATGAGATTGAACATTATTTTTTAACTGGAGCTCCATTCATGGACACAGAATTCT
Diptera_L18	Dip1.1138	AGATTGAACATTATTTTTTAACTGGAGCTCCATTCATGGACACAGAATTCTTTCCCAAGAAGGATCACCTTCAAAGGAATATGTGGACCGATAATGATCGAAATATGAGTCATTTGTTTT
Diptera_L18	Dip1.1139	TTCAAAGGAATATGTGGACCGATAATGATCGAAATATGAGTCATTTGTTTTTGAAGACATTTTCAAATTTTGCTAGATTTGGAAATCCAACTCCAGAACAGGTTCTGGGAATTCATTATG
Diptera_L18	Dip1.1140	TTGCTAGATTTGGAAATCCAACTCCAGAACAGGTTCTGGGAATTCATTATGAACGAGCCTATCAAGGTGAACTACGATATCTAAACATCAACACGACTTATAATTCTAGTATTTTACTCA
Diptera_L18	Dip1.1141	TGTCGGACTTTTTATACAGGTCGCCGGTTGATAAGATGGTGAAATTGCTGCTCGAGCAAAGAGTCCCTGTTTATTTGTACGTGATGAACACCACCGTTGAGGGGTTGAGACTCCCGGATT
Diptera_L18	Dip1.1142	TTTATTTGTACGTGATGAACACCACCGTTGAGGGGTTGAGACTCCCGGATTGGAGAAAAGTACCACACAACGCGGAACACTACTTCCTGACTGGTGCCCCCTTCATGGATATCGAATTCT
Diptera_L18	Dip1.1143	ACGCGGAACACTACTTCCTGACTGGTGCCCCCTTCATGGATATCGAATTCTTTCCTCAAAGAGACCGTTTAGAACGAAACATGTGGACTGACAACGATCGCAATATGAGTCACTTCTTCA
Diptera_L18	Dip1.1144	TAGAACGAAACATGTGGACTGACAACGATCGCAATATGAGTCACTTCTTCATGAAGGCTTTCACAGATTTTGCGAGATATGGAAATCCAACGCCGCAGCAAATATTGGGTCTTCACTTCG
Diptera_L18	Dip1.1145	TTGCGAGATATGGAAATCCAACGCCGCAGCAAATATTGGGTCTTCACTTCGACTTAGCGTATCAGGGCGAGCTGAGATATCTCAATATTAACACAACGTACAATTCGTCGATTTTAATGA
Diptera_L18	Dip1.1146	TATCCGATCATTACTACCGAGCTCCCGTTGATCAAATTGTTAAAGTTCTGCTAGAACAAAAGGTGCCTGTCTACATGTATGTTCTGAATACCACCGTAGAGGCATTAAACTATCCGCAAT
Diptera_L18	Dip1.1147	TCTACATGTATGTTCTGAATACCACCGTAGAGGCATTAAACTATCCGCAATGGCGCAAATACCCGCATAACATTGAGCATTACTTTCTAACTGGTGCGCCATTTATGGATGTCGAATTCT
Diptera_L18	Dip1.1148	ACATTGAGCATTACTTTCTAACTGGTGCGCCATTTATGGATGTCGAATTCTTTCCGAAAAAAAATCATCTGCAGCGTAACATGTGGACGGATAATGACCGCAATATGAGTCACTTCTTTA
Diptera_L18	Dip1.1149	TGCAGCGTAACATGTGGACGGATAATGACCGCAATATGAGTCACTTCTTTATGCAGACCTATACGAATTTTGCAAGATATGGAAATCCAACTCCTGAGCAGGTTTTAGGCATGCACTTTC
Diptera_L18	Dip1.1150	TTGCAAGATATGGAAATCCAACTCCTGAGCAGGTTTTAGGCATGCACTTTCAACGTGCCTATCAAGGCGAAATTCGTTATCTCAACATAAATACGACTTTTAATTCATCTATTCTTCTTA
Diptera_L18	Dip1.1151	CGGATCTGTACTATCGAGCTCCAGTTGATAAAATTGTGAAATTGCTACTCGAGCAAAAAGTGCCTGTCTATATGTACGTCCTCAACACCACCGTGGAAGCATTAAATTTGCCGCAATGGC
Diptera_L18	Dip1.1152	ATATGTACGTCCTCAACACCACCGTGGAAGCATTAAATTTGCCGCAATGGCGGAAGTATCCTCATGACATTGAGCATTACTTCTTGACCGGCGCTCCATTCATGGATGTGGAGTTCTTCC
Diptera_L18	Dip1.1153	TTGAGCATTACTTCTTGACCGGCGCTCCATTCATGGATGTGGAGTTCTTCCCGAAGAAAGATCACTTGCAACGGAATATGTGGACCGACAACGATCGTAACATGAGCCACTTCTTCATGC
Diptera_L18	Dip1.1154	AACGGAATATGTGGACCGACAACGATCGTAACATGAGCCACTTCTTCATGCAGACCTACTCTAATTTCGCTCGATATGGAAATCCTACTCCCCAACAAGTGCTCGGCATGCACTTCGAGA
Diptera_L18	Dip1.1155	CTCGATATGGAAATCCTACTCCCCAACAAGTGCTCGGCATGCACTTCGAGAGGGCTTATCAAGGGGAAATCCGATACCTCAACATCAACACCACCTACAATTCGTCCATTTTGCTGAATT
Diptera_L18	Dip1.1156	GTGCATTATCATGCGCCTATTGATAAATTAGTAAAGCTTTTACTTGAGAAAAATATCTCCGTATACATGTATGTTTTAAACACTACTGTAGAAGCCTTAGATTTACCGAATTGGCAAAAA
Diptera_L18	Dip1.1157	TATGTTTTAAACACTACTGTAGAAGCCTTAGATTTACCGAATTGGCAAAAATATCAGCATGATATCGAATACTACTTTTTGACCGGTGCTCCCTTTATGGATGTAGAATTCTTTCCAAAT
Diptera_L18	Dip1.1158	TACTACTTTTTGACCGGTGCTCCCTTTATGGATGTAGAATTCTTTCCAAATAAAGCGCATTTGCAGCGTGACATGTGGACTGATAACGACCGTAATATGAGTCATTTTTTCATGAAAACA
Diptera_L18	Dip1.1159	GACATGTGGACTGATAACGACCGTAATATGAGTCATTTTTTCATGAAAACATTTTCAAATTTCGCAAGATACGGGAAACCAACTCCAGAGCAGGTTTTGGGCATACATTTTAAACGTGCC
Diptera_L18	Dip1.1160	TACGGGAAACCAACTCCAGAGCAGGTTTTGGGCATACATTTTAAACGTGCCCACAAAGGAGAACTGCGTTACCTAAATATAAACACGACCTATAACTCCTCTATTTTGCTCAATTACCGC
Diptera_L18	Dip1.1161	TATCCGATCTATATTATCGTGCACCAGTAGATCAAATGGTTAAAATTCTACTGGAGCAAAAAGTACCAGTCTATATTTACATAATGAATACAACTGTGGAAGCTTTAAATCTGCCACAAT
Diptera_L18	Dip1.1162	TCTATATTTACATAATGAATACAACTGTGGAAGCTTTAAATCTGCCACAATGGCGCAAATATCCTCACGATATTGAACACTATTTTCTGACTGGAGCTCCCTTTATGGATGTGGAATTTT
Diptera_L18	Dip1.1163	ATATTGAACACTATTTTCTGACTGGAGCTCCCTTTATGGATGTGGAATTTTTTCCCAAAAAAGCACACTTAGAGCGAAATATGTGGACTGATAATGATCGCAATATGTCACATTTCTTTT
Diptera_L18	Dip1.1164	TAGAGCGAAATATGTGGACTGATAATGATCGCAATATGTCACATTTCTTTTTAAAAACTTTTTCGAATTTTGCACGTTATGGAAATCCTACTCCTCAACAAGTATTAGGTTTGCATTTCG
Diptera_L18	Dip1.1165	TGTCGGACTTTTATTATCGGGCGCCAGTAGATCAAATGGTCAAGGTTTTGTTGGAACAAAAGGTACCGGTCTTTATGTATGTCCTGAATACCACTGTGGAGGCATTAAAATTACCCGAAT
Diptera_L18	Dip1.1166	TCTTTATGTATGTCCTGAATACCACTGTGGAGGCATTAAAATTACCCGAATGGAGAAAATACCCACATGAAATTGAGCATTACTTTTTGACAGGAGCTCCATTCATGGATGTGGAGTTCT
Diptera_L18	Dip1.1167	AAATTGAGCATTACTTTTTGACAGGAGCTCCATTCATGGATGTGGAGTTCTTTCCCAAGAGTGCCCACCTCGAAAGGAATATGTGGACAGACAATGATCGTAATATGAGTCATTTCTTTT
Diptera_L19	Dip1.1168	ATTCCGTCGCCAATTCGAAAACCCAATCCTTCGAGGGCAGGATGCAAACGCCACGGAATCCGAGCGCCAAAAGGCAACCGAACGACTTCAAGAGCTGACTGCCCAAGTGAATCGTTGTAT
Diptera_L19	Dip1.1169	AAAGGCAACCGAACGACTTCAAGAGCTGACTGCCCAAGTGAATCGTTGTATGATTCGTAGGACGAGTGCCCTGCTCACCAAGTATCTACCGATCAAGTTCGAGATGGTCGTTTGTGTGAA
Diptera_L19	Dip1.1170	CCTGCTCACCAAGTATCTACCGATCAAGTTCGAGATGGTCGTTTGTGTGAAAATGACTGAGATTCAAACCGAGCTGTACAAAAGCTTCCTCCAATCGGATTCCATCCGCCGGAGTATGCT
Diptera_L19	Dip1.1171	CGAGCTGTACAAAAGCTTCCTCCAATCGGATTCCATCCGCCGGAGTATGCTGGAGAAAGCTCAGGTGAAGGCCAGTTTGACGGCGCTCTCGAACATAACTTCGTTGAAGAAGTTGTGCAA
Diptera_L19	Dip1.1172	ATTCCGCAAACAGTTTGAAAATCCAATCCTGCGCGGCCAGGACGCCAACTCAACCGACGCGGAGCGGGAAAAGGCAGCGGAACGGCTGCAAGAACTAGCCGCCCTGGTGAACCGCTGCAT
Diptera_L19	Dip1.1173	AAAGGCAGCGGAACGGCTGCAAGAACTAGCCGCCCTGGTGAACCGCTGCATGATCCGGAGGACCAGCGCACTGCTCACGAAATATCTCCCCGTCAAGTTCGAGATGGTCGTGTGCGTGCG
Diptera_L19	Dip1.1174	ACTGCTCACGAAATATCTCCCCGTCAAGTTCGAGATGGTCGTGTGCGTGCGCATGACCGAGGTGCAGGCCGCCCTCTACAAGAGCTTCCTCCAGTCCGACACGATCCGGCGCAGCGTGAT
Diptera_L19	Dip1.1175	CGCCCTCTACAAGAGCTTCCTCCAGTCCGACACGATCCGGCGCAGCGTGATGGAGAAGAACGCAACCAAGGCAAGCCTGACGGCCCTTTCCAACATTACCTCACTCAAGAAGCTGTGCAA
Diptera_L19	Dip1.1176	ATTCCGCCGCCAGTTCGAGAATCCCATCCTCCGCGGCCAGGACGCCAACTCGACGGAATCGGAGCGAGAAAAGGCCACCGAACGACTTCAGGAGCTGTCCGCGCTCGTAAATCGCTGTAT
Diptera_L19	Dip1.1177	AAAGGCCACCGAACGACTTCAGGAGCTGTCCGCGCTCGTAAATCGCTGTATGATCCGCCGAACGAGCTCGCTGCTCACCAAATACCTGCCGATCAAGTTCGAAATGGTCGTCTGCGTGAA
Diptera_L19	Dip1.1178	GCTGCTCACCAAATACCTGCCGATCAAGTTCGAAATGGTCGTCTGCGTGAAAATGACCGACGTCCAGACGGAACTGTACAAGAGCTTCCTCCAGTCGGACTCGATCCGGCGCTCGGTGCT
Diptera_L19	Dip1.1179	GGAACTGTACAAGAGCTTCCTCCAGTCGGACTCGATCCGGCGCTCGGTGCTGGAAAAGTCCGAGGTGAAGGCCAGTTTGACGGCGCTGTCGAACATTACGGCGCTGAAGAAGCTGTGCAA
Diptera_L19	Dip1.1180	GTTTAAGCGCAACTTCGAGAGCGCTATTCTGCGGGGCCAGAATACTGACTCCACGGAACAGGAGCGACAACGGGCCATAGAGAAGACACAGGAGCTGATAGGTCTGGTCGATCAGTGCAT
Diptera_L19	Dip1.1181	ACGGGCCATAGAGAAGACACAGGAGCTGATAGGTCTGGTCGATCAGTGCATCATTCGTCGCACTAATCAAATTCTAACCAAATATCTGCCGGTTAAGTTTGAAATGGTTATCTGTGCGAA
Diptera_L19	Dip1.1182	AATTCTAACCAAATATCTGCCGGTTAAGTTTGAAATGGTTATCTGTGCGAAACTGACGGCGATTCAACTCGAGCTATACACGAATTTCTTGAAGTCTGATCAAGTTCGACGTAGTTTGGC
Diptera_L19	Dip1.1183	ATTCCGGCGACAGTACGAAAATCCCATTCTGCGTGGTCAGAATGCCGACTCAACGGATGAGGAGCGCAAGAAGGCCACAGAGAGACTCACAGAGCTCACAAATATCGTCAATCAGTGTAT
Diptera_L19	Dip1.1184	GAAGGCCACAGAGAGACTCACAGAGCTCACAAATATCGTCAATCAGTGTATGATTCGACGTACGAGCTCTCTCCTGAACAAGTATCTGCCCGTTAAATTTGAAATGGTGATCTGTGTGCG
Diptera_L19	Dip1.1185	TCTCCTGAACAAGTATCTGCCCGTTAAATTTGAAATGGTGATCTGTGTGCGTCTGTCTGAGGTGCAAATTCAGCTCTACCGGAACTTCATTAAATCCGATTCAATCCGGAAGAATGTTCT
Diptera_L19	Dip1.1186	TCAGCTCTACCGGAACTTCATTAAATCCGATTCAATCCGGAAGAATGTTCTCAATCGCGATGAGGTCAAAGCCAGCTTGACGGCACTCTCGAGCATTACATCGCTGAAGAAACTCTGCAA
Diptera_L19	Dip1.1187	GTTCCGGAAGCAATATGAAATTCCCATTCTGCGTGGTCAGAATGCGGATTCGACAGATGAAGAGCGGAAAAAAGCTACGGAAAGGTTGACAGAACTCACGAATATCGTCAATCAGTGCAT
Diptera_L19	Dip1.1188	AAAAGCTACGGAAAGGTTGACAGAACTCACGAATATCGTCAATCAGTGCATGATTCGACGCACTAGCCAGCTCCTGACCAAGTATCTTCCCGTGAAGTTCGAAATGGTCATCTGTGTACG
Diptera_L19	Dip1.1189	GCTCCTGACCAAGTATCTTCCCGTGAAGTTCGAAATGGTCATCTGTGTACGACTCTCAGAAGTCCAAGTAAATCTCTACAAGAACTTCCTCAAATCCGACTCAATTCGCAAGACCGTGCT
Diptera_L19	Dip1.1190	AAATCTCTACAAGAACTTCCTCAAATCCGACTCAATTCGCAAGACCGTGCTAAATAAGGATGAAGTGAAAGCCAATCTCACTGCCCTGTCCAGTATCACGTCCCTCAAGAAGCTCTGCAA
Diptera_L19	Dip1.1191	ATTTAAACGTATGTTTGAAAATCCTATATTACGAGGACAAAATTCAGATTCTTCCGATAAAGAGAGAGAAATTGCAATGGAAAAAACAAAGCAATTAATTGGAATAGTAGAACAGTGTAT
Diptera_L19	Dip1.1192	AATTGCAATGGAAAAAACAAAGCAATTAATTGGAATAGTAGAACAGTGTATAATTCGCAGAACTAATCAAATACTTACCAAATATTTGCCAATTAAATTTGAAATGGTAATCTGTGTTAA
Diptera_L19	Dip1.1193	AATACTTACCAAATATTTGCCAATTAAATTTGAAATGGTAATCTGTGTTAAAATGTCACCATGTCAGATTGATTTATATACAAATTTTGTTGGATCAGATAAAATTAAGAAACATAGATT
Diptera_L19	Dip1.1194	TTTTAAAAGAGCTTACGAAAATCCCATTCTGCGAGGTCAGAATTCAGATTCTTCTGATGCGGAGAGAGCAAAGGCTTTGACAAAGACTCAAGAGTTGATTGGTATTGTAAATCAATGCAT
Diptera_L19	Dip1.1195	AAAGGCTTTGACAAAGACTCAAGAGTTGATTGGTATTGTAAATCAATGCATCATTCGGAGAACTAATCAAATTCTTACGAAATATCTTCCGGTTAAATTTGAAATGGTCATATGTTCAAA
Diptera_L19	Dip1.1196	AATTCTTACGAAATATCTTCCGGTTAAATTTGAAATGGTCATATGTTCAAAGTTGACACAAATTCAAATTCAATTGTATACGAACTTTTTGAAATCGGATAAAATTCGAAGAAGTTTAGC
Diptera_L19	Dip1.1197	GTTAATCGATGCCTGATACGGCGGACCAATCAAATTCTTACGAAATACTTACCGGTCAAATTTGAAATGGGAATTTGTGTGAAAATGTCGCAAGTTCAAAAGGACATGTATAAGAAAATC
Diptera_L19	Dip1.1198	GGAATTTGTGTGAAAATGTCGCAAGTTCAAAAGGACATGTATAAGAAAATCGTAGAGTCCGGTGTTATTCAGAAAAATATTGGTAACAACAATGGAAAAGTGTCCATAACCGCACTGGCG
Diptera_L19	Dip1.1199	ATTTAAACGTAATTTTGAGAATGCCATTTTGAGAGGGCAAAATGCAGATTCCACAGATAAAGAACGTGAACGTGCCGTCGAAAAAACTCAAGCTTTGATTGGTTTAGTCAATCAATGCAT
Diptera_L19	Dip1.1200	ACGTGCCGTCGAAAAAACTCAAGCTTTGATTGGTTTAGTCAATCAATGCATCATACGACGTACAAATCAAATTCTAACAAAATATTTACCAGTTAAATTTGAGATGGTTATTTGCGTAAA
Diptera_L19	Dip1.1201	AATTCTAACAAAATATTTACCAGTTAAATTTGAGATGGTTATTTGCGTAAAGTTAACGCCAATACAAATGGAATTATATTTAAACTTTTTGAGATCGGACAAAATCCGTAGGAGTTTAGC
Diptera_L19	Dip1.1202	GGAATTATATTTAAACTTTTTGAGATCGGACAAAATCCGTAGGAGTTTAGCAGATTGCAATGAAAAGACATCATTAACTGCTTTGGCTGATATAACCACATTAAAAAAACTTTGTAATCA
Diptera_L19	Dip1.1203	ATTCAAGCGTACCTACGAGAATGCCATTCTGCGAGGCCAGAATGCCGATTCGAGTGACAAGGAACGCGAGCGAGCCGTGACTAAGACCCAAGAACTCATCAGCATTGTCAATCAATGCAT
Diptera_L19	Dip1.1204	GCGAGCCGTGACTAAGACCCAAGAACTCATCAGCATTGTCAATCAATGCATAATCCGCCGAACAAATCAAATACTGACCAAGTATCTACCGGTGAAATTCGAAATGGTCATTTGCTGCAA
Diptera_L19	Dip1.1205	AATACTGACCAAGTATCTACCGGTGAAATTCGAAATGGTCATTTGCTGCAAACTGACGCCTGTTCAGATGGAATTGTACAAAAACTTCCTCAAATCCGACAAGATCCGCCGCAGTCTGGC
Diptera_L19	Dip1.1206	GGAATTGTACAAAAACTTCCTCAAATCCGACAAGATCCGCCGCAGTCTGGCAGACTGTACGGAGAAGGCCTCGTTGACTGCCCTCGCCGACATCACGACTCTGAAGAAATTGTGCAGCCA
Diptera_L19	Dip1.1207	TTTTAAGCGGAACTTCGAAAATGCAATCTTGCGAGGACAAAATGCTGATTCGAGCGATAAAGAACGTGAGCGTGCTTTAGAAAAAACACAGGAACTCGTCAGCATCGTGAATCAGTGTAT
Diptera_L19	Dip1.1208	GCGTGCTTTAGAAAAAACACAGGAACTCGTCAGCATCGTGAATCAGTGTATTATAAGACGGACCAATCAAATTCTCACCAAATATTTACCTGTTAAATTTGAGATGGTAATCTGTGTTAA
Diptera_L19	Dip1.1209	AATTCTCACCAAATATTTACCTGTTAAATTTGAGATGGTAATCTGTGTTAAACTGACAACAGTGCAAATGCAGTTGTATGCTAATTTTGTAAAGTCTGAAAAAATCAGGAGGAGCTTAGC
Diptera_L19	Dip1.1210	GCAGTTGTATGCTAATTTTGTAAAGTCTGAAAAAATCAGGAGGAGCTTAGCAGATTGCAATGAGAAGACAACATTGACTGCGTTGGCCGACATCACAACGCTGAAGAAATTGTGTAATCA
Diptera_L19	Dip1.1211	ATTCAAACGAAGCTATGAGAATGCTATACTGCGAGGACAAAATGCTGATTCTAGTGATAAGGAACGTCAACGCGCTGTGGAAAAAACTCAAGAGCTAATAGCTATAGTAAATCAGTGTAT
Diptera_L19	Dip1.1212	ACGCGCTGTGGAAAAAACTCAAGAGCTAATAGCTATAGTAAATCAGTGTATTATTAGAAGAACAAATCAAATTTTAATTAAATATTTGCCGGTTAAGTTTGAAATGGTTATTTGTGCTAA
Diptera_L19	Dip1.1213	AATTTTAATTAAATATTTGCCGGTTAAGTTTGAAATGGTTATTTGTGCTAAAATGACCAACATACAGTTAGAATTATACAAAAACTTTTTGAAATCTGAAAAAGTTAGTAAAAGTTTACA
Diptera_L19	Dip1.1214	AGAATTATACAAAAACTTTTTGAAATCTGAAAAAGTTAGTAAAAGTTTACAAGATTGTAATGAAAAATCCTCTACTTTATCCGCCTTGGCTGATATAACAACTTTAAAAAAATTATGCAG
Diptera_L20	Dip1.1215	TCGCATGCGATGGTGGAATGCTTCAACGCTCAGTACGTGTCGTTGCATGTGCGGAAATCAAACAGAGCTGCCCTGAACCTATACACCAACTCGCTTGGGTTCCGAATCCTGGAGATCGAG
Diptera_L20	Dip1.1216	GCCCTGAACCTATACACCAACTCGCTTGGGTTCCGAATCCTGGAGATCGAGCCCAAATACTACGCAGACGGCGAGGATGCCTACTCGATGCGACGTGATCTAGCCGAGCTGGCGGAATTG
Diptera_L20	Dip1.1217	TCCAAAGCGATGGTGGAGTGCTTCAACGCGCAGTACGTCTCGCTGCACGTGCGCAAATCGAACCGGGCGGCGCTGAATCTGTACACCAACTCGCTCGGCTTCAAGATACTGGAGATTGAG
Diptera_L20	Dip1.1218	GCGCTGAATCTGTACACCAACTCGCTCGGCTTCAAGATACTGGAGATTGAGCCGAAGTACTACGCGGACGGCGAGGATGCGTACTCGATGCGGCGCGATCTTTCCGAGCTGGTGAACAAT
Diptera_L20	Dip1.1219	TCGCAAGCGATGGTCGAGTGCTTCAACGCGCAGTACGTCTCGTTGCACGTTCGCAAGTCGAACCGAGCTGCGCTGAACCTGTACACCAACTCGCTCGGCTTCCGCATTCTGGAGATTGAG
Diptera_L20	Dip1.1220	GCGCTGAACCTGTACACCAACTCGCTCGGCTTCCGCATTCTGGAGATTGAGCCGAAATATTATGCGGACGGCGAGGACGCGTACTCGATGCGGCGCGATCTGGCAGAACTGGCCAAACTG
Diptera_L20	Dip1.1221	TCCCAGGCCATGGTCGAGTGCTTCAATGCCCAGTACGTGTCCCTGCACGTGAGGAAGAGCAATCGGGCTGCCCTGAACCTCTACACCAACGCCCTCAAGTTCAAGATCATCGAGGTGGAG
Diptera_L20	Dip1.1222	GCCCTGAACCTCTACACCAACGCCCTCAAGTTCAAGATCATCGAGGTGGAGCCCAAGTACTATGCCGATGGCGAGGATGCATATGCCATGCGACGCGACCTCAGCGAGTTTGCCGATGAG
Diptera_L20	Dip1.1223	TCCAAGGCAATGGTGGAGTGCTTCGATGCCCAGTACGTGTCCCTGCACGTCCGGAAGAGCAATAGAGCTGCTCTAAATCTCTACACAAATTCCCTGGACTTTAAGATTCTCGAAGTTGAG
Diptera_L20	Dip1.1224	GCTCTAAATCTCTACACAAATTCCCTGGACTTTAAGATTCTCGAAGTTGAGCCCAAATACTATGCAGACGGTGAAGATGCCTACTCAATGCGTCGCGATCTATCGGAATTCTGCAAGCAG
Diptera_L20	Dip1.1225	TCACAAGCGATGGTTGAATGCTTTGATGCCCAATATGTCTCTTTACATGTTCGAAAAAGTAATCGAGCTGCTTTGAATTTGTATACCAATTCGCTTGAATTTAAAATATTGGAAATCGAA
Diptera_L20	Dip1.1226	GCTTTGAATTTGTATACCAATTCGCTTGAATTTAAAATATTGGAAATCGAACCAAAATATTATGCAGATGGTGAGGATGCATACTCGATGCGACGCGATCTTACCGAACTGGCCAAAGGT
Diptera_L20	Dip1.1227	TCGAAGGCCATGGTGGAGTGTTTTGATGCTCAGTACGTGTCCCTCCATGTGCGCAAGAGTAATAGGGCTGCGCTCAATCTCTACACAAATTCCCTGGGCTTTAAGATACTCGAAATTGAG
Diptera_L20	Dip1.1228	GCGCTCAATCTCTACACAAATTCCCTGGGCTTTAAGATACTCGAAATTGAGCCCAAATACTATGCCGATGGTGAAGATGCCTACTCAATGCGACGCGATCTGTCTGAGTTCTGCAAGCAG
Diptera_L20	Dip1.1229	TCACAGGCAATGGTTGAATGTTTCGATGCACAATATGTTTCTTTACACGTCAGGAAAAGCAATCGTGCCGCTCTTAATTTATACACGAATTCTCTAGGATTTAAGATACTAGAAATCGAG
Diptera_L20	Dip1.1230	GCTCTTAATTTATACACGAATTCTCTAGGATTTAAGATACTAGAAATCGAGCCAAAATATTATGCTGATGGCGAGGATGCTTACTCAATGAGACGGGATCTCACTGAAATTGAAAAACAA
Diptera_L20	Dip1.1231	TCATTTGCAATGGTTGAATGTTTTGATGCACAATATGTGTCATTACATGTACGTAAAAGTAATCGCGCTGCATTGAATCTGTATACAACTGCATTAGGTTTTAAAATATTAGAAATTGAA
Diptera_L20	Dip1.1232	GCATTGAATCTGTATACAACTGCATTAGGTTTTAAAATATTAGAAATTGAACCTAAATATTATGCAGATGGTGAAGATGCATATTCAATGAGACGTGATTTATCTGAAATTGCAAAAGAA
Diptera_L20	Dip1.1233	TCACAAGCAATGGTTGAATGTTTTGATGCACAATATGTTTCATTACATGTACGTAAAAGTAATCGTGCTGCATTAAATTTATATACAAATTCATTAGGTTTTAAAATATTGGAAATTGAA
Diptera_L20	Dip1.1234	GCATTAAATTTATATACAAATTCATTAGGTTTTAAAATATTGGAAATTGAACCAAAATATTATGCTGATGGTGAAGATGCATATTCAATGAGACGTGATCTTAGTGAAATAGCTAAAGAA
Diptera_L20	Dip1.1235	TCACAAGCTATGGTTGAATGTTTTGATGCTCATTATGTTTCATTGCATGTTCGTAAAAGTAATCGCGCAGCACTGAACTTATATACAAACTCTTTAGGCTTTAAAATATTGGAGATTGAA
Diptera_L20	Dip1.1236	GCACTGAACTTATATACAAACTCTTTAGGCTTTAAAATATTGGAGATTGAACCAAAATATTACGCAGATGGCGAAGATGCTTATTCAATGAGAAGAGATTTGAGTGAAATAGCTAAAAGG
Diptera_L20	Dip1.1237	TCACAGGCAATGGTTGAGTGTTTTGATGCTCAATACGTGTCATTGCACGTAAGGAAGAGCAACAGAGCTGCTCTGAATTTATACACCAATTCGTTGAAATTTAAGATTCTGGAAATCGAA
Diptera_L20	Dip1.1238	GCTCTGAATTTATACACCAATTCGTTGAAATTTAAGATTCTGGAAATCGAACCGAAATATTATGCCGATGGTGAGGATGCTTATTCGATGAGACGTGATTTGGGTGAAATTGCTAGGGAA
Diptera_L20	Dip1.1239	TCGCAGGCTATGGTTGAGTGTTTCGATGCCGAATACGTGTCGTTGCACGTAAGAAAGAGCAATCGTGCTGCTCTCAACTTGTATACGAACTATCTAGGTTTCAAGGTTCTAGAAATTGAA
Diptera_L20	Dip1.1240	GCTCTCAACTTGTATACGAACTATCTAGGTTTCAAGGTTCTAGAAATTGAACCGAAGTACTATGCCGACGGAGAAGATGCTTACTCTATGCGACGAGATCTTAGCGAAATTGCGAAACAA
Diptera_L20	Dip1.1241	TCTAAAGCAATGGTCGAATGTTTCGATGCGCAATACGTATCTCTTCATGTTCGTAAGAGTAATCGTGCTGCACTCAATTTATATACGAATTCTTTAAAATTCAAAATCATCGAAATCGAA
Diptera_L20	Dip1.1242	GCACTCAATTTATATACGAATTCTTTAAAATTCAAAATCATCGAAATCGAACCGAAATATTATGCTGATGGTGAAGATGCGTACGCTATGCGCCGTGATCTGAGCGAATTTTCAAAGTCA
Diptera_L20	Dip1.1243	TCTCAAGCAATGGTTGAATGTTTTGATGCTCATTATGTGTCATTACATGTTCGTAAAAGTAATCGTGCTGCTCTTAATTTGTATACTAACTCGCTTAAGTTTAAAATAATTGAGATTGAA
Diptera_L20	Dip1.1244	GCTCTTAATTTGTATACTAACTCGCTTAAGTTTAAAATAATTGAGATTGAACCAAAATACTATGCTGATGGGGAGGATGCGTACGCTATGCGACGTGATCTAAGTGAATTCTTGCGGTCG
Diptera_L20	Dip1.1245	TCGCAGGCCATGGTGGAGTGCTTCGACGCGCAGTACGTGTCGCTGCATGTGCGCAAGAGCAACCGGGCTGCGCTTAACCTGTACACGAACTCGCTGAAGTTCAAGATATTGGAAATCGAA
Diptera_L20	Dip1.1246	GCGCTTAACCTGTACACGAACTCGCTGAAGTTCAAGATATTGGAAATCGAACCGAAGTACTACGCGGATGGAGAAGATGCTTACGCCATGCGGCGGGATCTGAGCGAGTTTTCGAAAATG
Diptera_L20	Dip1.1247	TCTCAGGCTATGGTTGAATGTTTTGATGCTCAATACGTTTCATTGCATGTTCGTAAAAGTAATCGTGCTGCTCTTAATCTCTACACAAATTCACTTTTGTTTAAAATTCTTGAAATTGAA
Diptera_L20	Dip1.1248	GCTCTTAATCTCTACACAAATTCACTTTTGTTTAAAATTCTTGAAATTGAACCAAAATATTATGCTGATGGTGAAGATGCTTACTCAATGCGTCGGGATTTATCAGAAATTGGTAAAAAA
Diptera_L20	Dip1.1249	TCGAAAGCAATGGTGGAATGTTTTGAGGCCCAATATGTTTCTCTGCATGTGCGTAAGAGTAATCGTGCCGCCTTAAATCTCTATACCAATACATTGAAATTTAAAATTATCGAAATCGAG
Diptera_L20	Dip1.1250	CCGCCTTAAATCTCTATACCAATACATTGAAATTTAAAATTATCGAAATCGAGCCCAAATACTATGCCGATGGTGAAGATGCCTATGCCATGAGAAGAGATTTGGGTGAATTCACCTCAA
Diptera_L21	Dip1.1251	GCCCGTCGAGTTTGGAAGGATTACTTCCCGGCGGTGGATGCGATCGTGTTCCTGATCGACGCCTGGGACCGCAGCCGTTTCGCCGAGAGCAAAAACGAACTGGACTCATTGCTAACCGAC
Diptera_L21	Dip1.1252	CGCAGCCGTTTCGCCGAGAGCAAAAACGAACTGGACTCATTGCTAACCGACGAAGCCCTGTCCAACTGCCCCGTGCTCATCCTGGGCAACAAAATCGACAAACCAGGCGCAGCTAGCGAG
Diptera_L21	Dip1.1253	CGCAGCACGGCGTGTATGGAAGGACTATTTCCCAGCGGTGGATGCGATCGTGTTCCTCATCGACGCCTGGGACCGAACCCGTTTCACCGAGAGCAAAAACGAGCTGGACTCACTGCTCAC
Diptera_L21	Dip1.1254	GGACCGAACCCGTTTCACCGAGAGCAAAAACGAGCTGGACTCACTGCTCACGGACGAAGCGCTTTCCAACTGTCCGGTACTGATCCTCGGCAACAAGATCGACAAACCGGGCGCGGCGAG
Diptera_L21	Dip1.1255	TGCAGCCCGTCGTGTCTGGAAGGACTACTTCCCGGCGGTGGACGCGATCGTGTTCCTGATCGACGCGTGGGACCGCAGCCGGTTCACCGAGAGCAAGAACGAGCTGGACTCGCTGCTGAC
Diptera_L21	Dip1.1256	GGACCGCAGCCGGTTCACCGAGAGCAAGAACGAGCTGGACTCGCTGCTGACGGACGAGGCCCTCTCGAACTGCCCGGTGCTCATCCTGGGCAACAAGATCGACAAACCGGGCGCGGCCAG
Diptera_L21	Dip1.1257	TGCAGCACGACGCGTCTGGAAGGACTACTTCCCTGCTGTGGACGCCATCGTTTTCTTAATAGACGCCTGGGACCGTGGCCGCTTCCAGGAGAGCAAAAACGAGCTGGATTCGCTGCTCAC
Diptera_L21	Dip1.1258	GGACCGTGGCCGCTTCCAGGAGAGCAAAAACGAGCTGGATTCGCTGCTCACGGATGAGGCGCTGTCCAACTGCCCCGTGCTCATATTGGGCAACAAAATCGATAAGCCCGGCGCGGCTAG
Diptera_L21	Dip1.1259	GCACGTCGTGTATGGAAAGATTATTTTCCGGCTGTGGATTCAATTGTTTTCTTAGTTGATGCATGGGATCGTCAACGTTTTCAAGAAAGTAAAAATGAATTGGACTCATTGTTGACAGAT
Diptera_L21	Dip1.1260	CGTCAACGTTTTCAAGAAAGTAAAAATGAATTGGACTCATTGTTGACAGATGAAGCTTTGTCAAATTGTCCAGTACTTATATTAGGCAACAAAATCGATAAGCCTGGTGCAGCTAGCGAA
Diptera_L21	Dip1.1261	GCCCGTCGTGTCTGGAAGGACTACTTTCCGGCTGTGGATGCCATTGTATTCCTGGTGGATGCCTGGGATCGGGGACGTTTCCACGAGAGCAAAATCGAATTGGATTCACTGCTGACTGAT
Diptera_L21	Dip1.1262	CGGGGACGTTTCCACGAGAGCAAAATCGAATTGGATTCACTGCTGACTGATGAAGCCCTTTCCAATTGTCCCGTACTCATTCTAGGCAACAAAATCGACAAACCCGGTGCAGCCAGTGAA
Diptera_L21	Dip1.1263	GCTCGACGAGTGTGGAAGGATTACTTTCCAGCAGTTGATGCCATCGTCTTTTTAGTAGACGCTTGGGATCGAGGTCGGTTCCAAGAAAGTAAAAACGAATTGGACTCCTTACTTACAGAT
Diptera_L21	Dip1.1264	CGAGGTCGGTTCCAAGAAAGTAAAAACGAATTGGACTCCTTACTTACAGATGAGGCCTTGTCAAATTGTCCAGTTCTTATCTTAGGCAATAAAATTGATAAACCAGGAGCAGCAAGCGAA
Diptera_L21	Dip1.1265	GCACGCAGAGTTTGGAAAGATTATTTCCCAGCCGTTGATGCAATCGTATTTTTAATAGATGCATGGGATAGAGGCCGATTTCAAGAAAGTAAAGATGAATTGGATTCATTATTAACAGAT
Diptera_L21	Dip1.1266	AGAGGCCGATTTCAAGAAAGTAAAGATGAATTGGATTCATTATTAACAGATGAAGCATTATCGAACTGTCCAATCTTGATATTAGGTAACAAAATTGATAAGCCTGGTGCTGCTAGTGAA
Diptera_L21	Dip1.1267	GCCCGTCGAGTTTGGAAAGATTATTTTCCAGCTGTTGATGCAATCGTATTTCTAATAGATGCATGGGATAGCGGTCGATTCGAAGAAAGTAAAAAAGAATTGGATTCACTTTTAACAGAT
Diptera_L21	Dip1.1268	AGCGGTCGATTCGAAGAAAGTAAAAAAGAATTGGATTCACTTTTAACAGATGAAGCACTGTCAAATTGTCCTGTCCTAATATTAGGTAATAAAATTGATAAGCCTAATGCAGCAAGTGAG
Diptera_L21	Dip1.1269	GCACGTCGCGTGTGGAAAGATTACTTCCCAGCAGTAGATGCTATCGTTTTCTTAATCGATGCCTGGGATCGTACACGTTTCCAAGAAAGTAAAAATGAATTGGATTCCCTGCTAACAGAT
Diptera_L21	Dip1.1270	CGTACACGTTTCCAAGAAAGTAAAAATGAATTGGATTCCCTGCTAACAGATGAGGCTCTCTCAAACTGCCCCATTTTGATTCTCGGCAACAAAATCGACAAGCCCGGTGCTGCCAGTGAA
Diptera_L21	Dip1.1271	GCTCGACGAGTATGGAAGGATTACTTCCCCGCTGTCGATTCAATTGTCTTCTTAGTTGATGCCTGGGATCGTGGACGTTTCCAAGAGAGCAAGAACGAATTAGATTCATTGCTAACAGAC
Diptera_L21	Dip1.1272	CGTGGACGTTTCCAAGAGAGCAAGAACGAATTAGATTCATTGCTAACAGACGAAGCTCTGTCCAATTGTCCCGTTCTAATTTTAGGCAATAAAATTGATAAGCCTGGTGCTGCCAGTGAA
Diptera_L21	Dip1.1273	GCGCGTCGTGTTTGGAAAGATTACTTTCCGGCTGTTGATGCGATCGTTTTCTTAATAGACGCATGGGATCGTGGTCGTTTCGATGAAAGCAAAAACGAGCTCGATGCATTGCTAACAGAC
Diptera_L21	Dip1.1274	CGTGGTCGTTTCGATGAAAGCAAAAACGAGCTCGATGCATTGCTAACAGACGAAGCGCTTTCAAATTGTCCTGTCTTAATTTTGGGTAACAAAATCGACAAAATGGGTGCTGCTAGTGAA
Diptera_L21	Dip1.1275	GCTCGTCGTGTTTGGAAAGATTACTTTCCTGCTGTGGATGCGATTGTTTTCTTAATAGATGCCTGGGATCGTGGCCGATTCCAAGAAAGTAAAATTGAGCTGGATTCGTTGTTGACTGAC
Diptera_L21	Dip1.1276	CGTGGCCGATTCCAAGAAAGTAAAATTGAGCTGGATTCGTTGTTGACTGACGAGGCGCTAGCAAATTGTCCTGTTTTGATTTTGGGTAATAAAATCGATAAGCCTGGTGCTGCTAGTGAA
Diptera_L21	Dip1.1277	GCACGTCGCGTCTGGAGGGACTATTTCCCCGCCGTGGATGCCATCGTTTTCCTCATAGATGCTTGGGATCGTGGCCGTTTTCAGGAAAGCAAAAACGAATTAGATTCCCTGCTCACAGAT
Diptera_L21	Dip1.1278	CGTGGCCGTTTTCAGGAAAGCAAAAACGAATTAGATTCCCTGCTCACAGATGAAGCGCTATCCAACTGTCCTGTTCTTATTTTGGGTAATAAAATCGACAAACCAGGTGCAGCCAGCGAA
Diptera_L21	Dip1.1279	GCACGACGTGTGTGGAAGGATTATTTCCCAGCTGTGGACGCTATCGTCTTCTTAATAGATGCATGGGATCGTAATCGCTTCCAAGAAAGCAAAAATGAATTAGATTCCCTACTCACGGAT
Diptera_L21	Dip1.1280	CGTAATCGCTTCCAAGAAAGCAAAAATGAATTAGATTCCCTACTCACGGATGAGGCCTTGTCAAATTGTCCCGTATTGATTTTAGGAAATAAAATTGATAAGCCTGGTGCTGCCAGCGAA
Diptera_L21	Dip1.1281	GCACGTCGTGTCTGGAAAGATTATTTCCCAGCTGTTGACGCTATTGTTTTTTTGGTTGATGCATGGGATCGTGGTAGATTCCAAGAAAGCAAAAATGAACTCGATTCTTTATTAACTGAT
Diptera_L21	Dip1.1282	CGTGGTAGATTCCAAGAAAGCAAAAATGAACTCGATTCTTTATTAACTGATGAAGCTTTGTCAAATTGTCCGGTTCTTATCTTAGGTAATAAAATTGATAAACCAGGTGCAGCAAGTGAA
Diptera_L21	Dip1.1283	GCAAGAAGAGTGTGGAAGGATTACTTCCCAGCAGTCGATGCAATTGTATTCTTGATAGATGCTTGGGATCGGGGCCGTTTTCAAGAAAGCAAAATTGAACTAGATTCTCTTTTGACCGAT
Diptera_L21	Dip1.1284	CGGGGCCGTTTTCAAGAAAGCAAAATTGAACTAGATTCTCTTTTGACCGATGAAGCACTATCAAATTGTCCAGTTCTTATCTTAGGAAACAAAATTGATAAACCAGGAGCAGCCAGTGAA
Diptera_L21	Dip1.1285	GCAAGAAGAGTATGGAAAGATTATTTCCCAGCTGTAGATTCAATTGTGTTTTTAATAGATGCATGGGATCGAGGACGTTTCCAAGAAAGTAAAAATGAATTGGATTCATTATTAACAGAT
Diptera_L21	Dip1.1286	CGAGGACGTTTCCAAGAAAGTAAAAATGAATTGGATTCATTATTAACAGATGAAGCATTATCAAATTGTCCAGTTCTGATATTAGGTAATAAAATTGATAAACCAGGAGCAGCAAGTGAA
Diptera_L21	Dip1.1287	GCCCGTAGAGTGTGGAAGGACTATTTCCCCGCTGTGGATGCCATTGTATTCTTAATCGATGCCTGGGATCGTGGCCGTTTCCAAGAAAGCAAAAACGAATTGGACTCTCTGCTCACAGAT
Diptera_L21	Dip1.1288	CGTGGCCGTTTCCAAGAAAGCAAAAACGAATTGGACTCTCTGCTCACAGATGAGGCTTTGTCAAATTGTCCTGTGCTTATTTTGGGAAACAAAATCGACAAACCAGGTGCTGCCAGTGAA
Diptera_L22	Dip1.1289	TCAAGCAGAGATGACACACACCTGTCGCGGTACTATATCCCTCCACGGAGCACTAATCCATACAGTGGATTCCTGTACTTTTGTGATATCGAATGGTGGAACGCAAACGTTTCATATTAA
Diptera_L22	Dip1.1290	TTCCTGTACTTTTGTGATATCGAATGGTGGAACGCAAACGTTTCATATTAAAGCTGCCAACGAGGTAGAACGGCAATCCTGGGTAACAGCCCTGGAGCTCGCCAAAGCGAAAGCAATGTA
Diptera_L22	Dip1.1291	TCAGGCCGAAATGGCGCACACATGCCGCGGGACGATATCGCTGCACGGGGCCCTCATCCACACGGTCGACTCCTGCACCTTCGTCATCTCGAACGGCGGCACGCAGACATTCCACATCAA
Diptera_L22	Dip1.1292	CTCCTGCACCTTCGTCATCTCGAACGGCGGCACGCAGACATTCCACATCAAGGCCGCGAACGAGGTCGAGCGGCAGTCCTGGGTGACGGCGCTCGAGCTCGCCAAAGCGAAGGCAATGTA
Diptera_L22	Dip1.1293	TCAAGCGGAGATGACACACACCTGTCGCGGTACAATATCCCTCCACGGGGCCCTCATCCACACCGTGGATTCGTGCACCTTTGTGATATCGAACGGCGGAACCCAGACGTTCCACATAAA
Diptera_L22	Dip1.1294	TTCGTGCACCTTTGTGATATCGAACGGCGGAACCCAGACGTTCCACATAAAAGCTGCCAACGAGGTGGAACGGCAGTCCTGGGTGACGGCGTTGGAGCTGGCCAAAGCAAAAGCAATGTA
Diptera_L22	Dip1.1295	CCAGTCGGAGATTAACCACACGTGCCGGGGCACCATATCGCTTCACGGAGCCCTCATCCACACGGTCGATTCGTGCACGTTCGTAATCTCGAACGGCGGCACCCAAACGTTCCACATCAA
Diptera_L22	Dip1.1296	TCGATTCGTGCACGTTCGTAATCTCGAACGGCGGCACCCAAACGTTCCACATCAAGGCCGGCACCGAGGTGGAGCGCCAGTCGTGGGTCACCGCCCTGGAGCTGGCAAAGGCTAAGGCAA
Diptera_L22	Dip1.1297	TCAAGCTGAAATGTCCCATGCATGCCGTGGTACAATATCTCTGCATGGGGCTCTAATCCACACAGTGGACTCCTGTACATTTGTTATATCCAACGGGGGCACTCAGACATTTCACATAAA
Diptera_L22	Dip1.1298	CTCCTGTACATTTGTTATATCCAACGGGGGCACTCAGACATTTCACATAAAGGCCGCCAATGAAGTGGAGCGTCAATCATGGGTAACAGCTCTTGAATTGGCCAAAGCTAAAGCCATGTA
Diptera_L22	Dip1.1299	TCAAGCTGAAATGAATCAAACATGTCGCGGAACTATTTCTTTACATAGCGCATTAATACATACAGTCGATTCATGTACATTTGTCATCACAAACGGCGGAACCCAAACATTTCATATTAA
Diptera_L22	Dip1.1300	TTCATGTACATTTGTCATCACAAACGGCGGAACCCAAACATTTCATATTAAGGCTGGCAACGAAGTTGAACGTCAAAATTGGGTGACTGCATTGGAATTGGCTAAAGCGAAATCAATGTA
Diptera_L22	Dip1.1301	TCAAGCTGAAATGTCCCACACATGTCGTGGAACAATATCCCTGCATGGGGCTCTAATTCATACTGTGGACTCCTGCACGTTTGTTATATCCAATGGAGGCACTCAGACATTTCACATTAA
Diptera_L22	Dip1.1302	CTCCTGCACGTTTGTTATATCCAATGGAGGCACTCAGACATTTCACATTAAGGCCGCCAATGAAGTGGAGCGTCAATCATGGGTAACAGCTCTTGAATTGGCCAAAGCCAAAGCCATGTA
Diptera_L22	Dip1.1303	CCAGGCTGAGATGTCACATACGTGCCGCGGCACAATTTCCCTGCACGGCGCTCTCATCCACACTGTAGATTCGTGTACATTTGTAATATCGAATGGAGGTACCCAAACGTTTCACATCAA
Diptera_L22	Dip1.1304	TAGATTCGTGTACATTTGTAATATCGAATGGAGGTACCCAAACGTTTCACATCAAAGCTGCCAATGAGGTGGAACGTCAATCATGGGTAACAGCCCTTGAATTGGCCAAGGCTAAGGCTA
Diptera_L22	Dip1.1305	TCAAGCTGAGATGTCGCAAACATGTCGCGGCACTATTTCATTACATGGTGCCTTGATACACACTGTTGATTCATGTACATTTGTTATAACGAATGGTGGTACACAAACATTTCATATAAA
Diptera_L22	Dip1.1306	TTGATTCATGTACATTTGTTATAACGAATGGTGGTACACAAACATTTCATATAAAAGCGGCCAATGAAGTGAAACGTCAATCATGGGTAACAGCACTTGAATTGGCAAAAGTTAAGGCTA
Diptera_L22	Dip1.1307	TCAAGCTGAAATGGCTCATACATGCCGTGGTACAATATCATTACATGGTGCATTAATTCATACAGTTGATTCGTGTACATTTGTTATATCAAATGGTGGTACACAAACATTTCATATAAA
Diptera_L22	Dip1.1308	TTGATTCGTGTACATTTGTTATATCAAATGGTGGTACACAAACATTTCATATAAAAGCAGCTAATGAAGTTGAACGTCAATCATGGGTTACAGCATTAGAATTGGCCAAGGCTAAGGCAA
Diptera_L22	Dip1.1309	TCAAGCTGAAATGTCACATACATGTCGTGGAACGATATCATTACATGGTGCTCTTATACATACAGTTGATTCATGTACATTTGTTATATCAAATGGTGGTACACAAACATTTCATATAAA
Diptera_L22	Dip1.1310	TTGATTCATGTACATTTGTTATATCAAATGGTGGTACACAAACATTTCATATAAAAGCAGCAAATGAAAGAGAACGTCAATCATGGGTAACTGCACTTGAATTAGCTAAAGCAAAAGCAA
Diptera_L22	Dip1.1311	TCAGGCTGAGATGGCTCACACATGTCGTGGCACTATATCTTTGCATGGAGCTTTGATACACACTGTGGATTCATGTACATTCGTCATTTCCAACGGTGGTACACAAACTTTTCATATTAA
Diptera_L22	Dip1.1312	TGGATTCATGTACATTCGTCATTTCCAACGGTGGTACACAAACTTTTCATATTAAAGCCGCCAATGAAGTGGAGCGCCAGAGTTGGGTTACAGCATTGGAGCTGGCTAAAGCTAAAGCTA
Diptera_L22	Dip1.1313	TCAAGCTGAAATGACACACACATGTCGTGGTACAATATCATTACATGGCGCTCTAATACATACCGTCGATTCTTGTACATTTGTTATATCGAACGGTGGTACGCAAACGTTTCATATTAA
Diptera_L22	Dip1.1314	TCGATTCTTGTACATTTGTTATATCGAACGGTGGTACGCAAACGTTTCATATTAAGGCAGCCAACGAAGTAGAACGTCAATCGTGGGTGACGGCACTCGAATTGGCCAAGGCCAAAGCCA
Diptera_L22	Dip1.1315	TCAAGCTGAAATCAATCACACATGTCGTGGTACGATTTCTTTGCATGGAGCGCTAATACACACTGTTGATTCTTGTACATTTGTTATTTCAAATGGTGGTACACAAACATTTCACATAAA
Diptera_L22	Dip1.1316	TTGATTCTTGTACATTTGTTATTTCAAATGGTGGTACACAAACATTTCACATAAAGGCTGCAAATGAAGTTGAACGGCAGTCGTGGGTGACAGCGCTTGAGCTAGCAAAAGCTAAGGCAA
Diptera_L22	Dip1.1317	TCAATCCGAAATCAATCACACCTGCCGAGGCACCATATCGTTGCATGGAGCCCTTATACACACAGTCGATTCGTGTACGTTCGTCATCTCGAATGGGGGCACACAAACGTTCCACATCAA
Diptera_L22	Dip1.1318	TCGATTCGTGTACGTTCGTCATCTCGAATGGGGGCACACAAACGTTCCACATCAAGGCCGCGAACGAGGTGGAACGGCAATCGTGGGTGACGGCCTTGGAGTTGGCTAAAGCGAAGGCGA
Diptera_L22	Dip1.1319	CCAGTCGGAAATCAACCACACCTGCCGTGGTACCATTTCACTGCATGGTGCTCTCATCCATACAGTTGACTCTTGCACTTTTGTCATCTCGAACGGAGGCACGCAGACCTTTCACATTAA
Diptera_L22	Dip1.1320	TTGACTCTTGCACTTTTGTCATCTCGAACGGAGGCACGCAGACCTTTCACATTAAAGCAGCGAACGAAGTTGAGCGACAGTCGTGGGTTACTGCTTTGGAACTGGCGAAGGCGAAGGCTA
Diptera_L22	Dip1.1321	TCAAGCTGAAATGAATCACACATGTCGCGGTACTATTTCTCTTCACGGTGCTCTTATACACACCGTTGATTCTTGCACATTTGTTGTATCGAACGGTGGTACTCAAACATTTCATATTAA
Diptera_L22	Dip1.1322	TTGATTCTTGCACATTTGTTGTATCGAACGGTGGTACTCAAACATTTCATATTAAAACTGCCAATGAAGTCGAGCGTCAGTCATGGGTCACTGCTCTTGAATTAGCCAAAGTCAAGGCCA
Diptera_L22	Dip1.1323	TCAGACAGAAATGGTACATACATGCCGAGGGACAATATCATTGCATGGAGCACTTATTCATACAGTTGATTCTTGTACCTTCGTCATATCGAATGGTGGTACACAAACATTTCATATAAA
Diptera_L22	Dip1.1324	TTGATTCTTGTACCTTCGTCATATCGAATGGTGGTACACAAACATTTCATATAAAAGCAGCGAACGAAGTTGAACGTCAATCTTGGGTGACTGTTCTTGAGCTAGCTAAAGCAAAAGCTA
Diptera_L22	Dip1.1325	TCAAGCTGAAATGTCTCATACATGCCGTGGAACAATATCACTTCATGGTGCGCTAATACATACTGTCGATTCATGCACATTTGTAATATCAAATGGTGGTACGCAAACATTTCATATTAA
Diptera_L22	Dip1.1326	TCGATTCATGCACATTTGTAATATCAAATGGTGGTACGCAAACATTTCATATTAAAGCAGCAAATGAAGTAGAACGTCAATCATGGGTAACAGCCCTTGAATTAGCAAAGGTGAAGGCAA
Diptera_L22	Dip1.1327	TCAGGGCGAGATGACTCACACATGTCGTGGAACCATTTCACTGCACGGTGCTCTTATTCACACCGTTGATTCGTGCACATTTGTCGTCTCCAATGGCGGTACACAAACATTTCACATCAA
Diptera_L22	Dip1.1328	TTGATTCGTGCACATTTGTCGTCTCCAATGGCGGTACACAAACATTTCACATCAAAACTGCCAATGAGGTAGAGCGTCAATCATGGGTTACCGCTTTGGAACTGGCCAAGGTGAAGGCCA
Diptera_L23	Dip1.1329	AGGAAGTCAACGATCCAGTGAAGAACGACAGCACTGCGAACATTGATGAAGCTACTGCGGATGCCCTTTGGGAGTTGGGTGCCTTCTCACTCCAGGTTCCCCCGGAGTACGGTGGCCTCG
Diptera_L23	Dip1.1330	GGGAGTTGGGTGCCTTCTCACTCCAGGTTCCCCCGGAGTACGGTGGCCTCGGTCTGAACAACACCCAATACTCCAGAATGTGCGACATCATCGGTGGACAAGACTTGGGACTTGGAATCT
Diptera_L23	Dip1.1331	AGGAGGTAAACGATCCGGTCAAGAACGACGTGAACGCCTCAATCGATGAGAAGACGTGTGAGGCGCTGTGGGATCTCGGTGCTTTCTCGCTGATGGTGCCGCCCGATTACGGCGGTCTCG
Diptera_L23	Dip1.1332	GGGATCTCGGTGCTTTCTCGCTGATGGTGCCGCCCGATTACGGCGGTCTCGGACTGAACAACACGCAGTACTCCCGCATGTGCGACATTATCGGTGGACAGGATCTGGGGCTGGGAATCT
Diptera_L23	Dip1.1333	AGGAAGTTAACGACCCGGTCAAGAACGACGCCACCGCCAACCTGGACGAGAACACGCTGAACGCGCTCTGGGAGCTGGGTGCGTTCTCGTTGCAGGTCCCACCGGAGCTCGGCGGGCTGG
Diptera_L23	Dip1.1334	GGGAGCTGGGTGCGTTCTCGTTGCAGGTCCCACCGGAGCTCGGCGGGCTGGGCCTGAACAACACGCAGTACTCGCGCATGTGCGACATCATCGGCGGGCAGGATCTGGGGCTGGGCATCT
Diptera_L23	Dip1.1335	CCGATGTCAATGACGCTGCCCGCAACGATGCCAACTCTAAAATAGATGACACCACTTCGACGGCTCTGTGGGAGCTCGGGGCCTTCGGAATCCAAGTGCCATCTGAATTCGGTGGCCTCG
Diptera_L23	Dip1.1336	GGGAGCTCGGGGCCTTCGGAATCCAAGTGCCATCTGAATTCGGTGGCCTCGGTCTGAACAATACCCAGTACGGCAGGCTGTGCGCCATTGTGGGTGTCAACGATCTGGGACTGGGCATCA
Diptera_L23	Dip1.1337	CGGAGGTCAATGATGCAGCAAAGAATGACGATAGAGCTGGACTGGATGAGGCTACGGCCAATGGATTTTGGGATTTGGGTGCTTTTGCGCTCCAGGTGCCTGCTGAAATGGGAGGGCTAG
Diptera_L23	Dip1.1338	GGGATTTGGGTGCTTTTGCGCTCCAGGTGCCTGCTGAAATGGGAGGGCTAGGACTCAACAATACCCAATACGCCCGAATGTGTGAAGTGATGGGAGCATATGATCTGGGTGCAGGAATTG
Diptera_L23	Dip1.1339	AAGAAATTGATGATCCGGTAAAAAATGACGAGAATTCAGTTGTTGATGAAAAGACTGCAGATGCTCTCTGGGATTTAGGAGCATTTGGCATCATGGTACCAAACGATTATAATGGTTTAG
Diptera_L23	Dip1.1340	GGGATTTAGGAGCATTTGGCATCATGGTACCAAACGATTATAATGGTTTAGGATTTAATAACACACAATACGCTAGAATGTGTGAAATTATTGGTTCATATGATTTGGGTTTGGCAATCG
Diptera_L23	Dip1.1341	CCGAAACTAACAATCCCGTCAAAAATGATGAAAATGCCGAAGTAGAGCCATCTACTCTTGATATTGCTTGGGAACATGGTGCTTTTGGATTACAAGTTCCACCCGAATATGGTGGTTTAG
Diptera_L23	Dip1.1342	GGGAACATGGTGCTTTTGGATTACAAGTTCCACCCGAATATGGTGGTTTAGGTTTAACAAATACTCAGTATGGACGTTTGGGTGAGATCATTGGAAAACATGACTTAGGGCTTGGTATTG
Diptera_L23	Dip1.1343	TGGAAGTAAATGACTCGGTAAAGAACGATGAAAACAGCAAAATCGACCCCAAAACTCTGGACAGTCTTTGGGAAGCAGGTGCCTTCAGTATTCAAGTCCCAACCGAATATGGTGGTTTGG
Diptera_L23	Dip1.1344	GGGAAGCAGGTGCCTTCAGTATTCAAGTCCCAACCGAATATGGTGGTTTGGGTCTAAGCAACACCCAATACGGTCGTTTGTGCGAAATCATCGGTGCCAATGATTTGGGTGTTGGTATTA
Diptera_L23	Dip1.1345	GTGATTCGAATGATCCCGCGAAGAACGAAGAACTCGGTAAATTACCGGAGCATACTGAAAATTCTCTTTGGGAATTAGGAGCGTTTGGAATCCAAGTGCCAAGTGAAATTGGGGGAATGG
Diptera_L23	Dip1.1346	GGGAATTAGGAGCGTTTGGAATCCAAGTGCCAAGTGAAATTGGGGGAATGGGTCTCAATAATACTCAATACGGTCGAATGTGCGAAATAGTAGGTGCCAACGATTTAGGTCTCGGAATTA
Diptera_L23	Dip1.1347	AAGATGTAAATAATGCTGTCAAAAATGACGAAGATGCTCAAATTGAAGAAAATACTCTAAATAAACTTTGGGAATTGGGCGCATTTGGAATTCAAGTACCTGCTGATTTAGGTGGTCTGG
Diptera_L23	Dip1.1348	GGGAATTGGGCGCATTTGGAATTCAAGTACCTGCTGATTTAGGTGGTCTGGGACTCAATAACACGCAGTACGCACGATTGTGTGAAATTGTTGGTGCCCACGATTTGGGGCTTGGAATAA
Diptera_L23	Dip1.1349	CCGCAGTCAATAATCCTGCAAAAAATGATGAAAATTCTCAAATCGATGATAATACTCTCAATCAATTATGGGAACTAGGAGGCTTCTCAATGCAAGTTCCAAATGAATTTGGTGGATTAG
Diptera_L23	Dip1.1350	GGGAACTAGGAGGCTTCTCAATGCAAGTTCCAAATGAATTTGGTGGATTAGGCCTGAACAACACGCAGTACGGTAGACTCTGTCAAATTATTGGTGCTAATGACTTGGGTGTAGGTATCA
Diptera_L23	Dip1.1351	AAGAACAAAATGACTCTGCTAAGAATGATCATAATGCATGTGTCGATGCTGAAACAACTGATCTTTTATGGGATTTGGGAGTACACGCAATACAAGTACCTGTTGAATATGGTGGATTAG
Diptera_L23	Dip1.1352	GGGATTTGGGAGTACACGCAATACAAGTACCTGTTGAATATGGTGGATTAGCTTTAAATAATACACAATTAGCTAGAATGTGTGAAATTATTGGTCAATACGATTTAGGTGTTGGAATTG
Diptera_L23	Dip1.1353	GCGACGTGAATGACCCAGCTAAAAACGATGAAAACGCTAGTTTGGACGAAGCAACCACAGATGCCCTCTGGGAGCTGGGGGCGTTTGGAACACAAGTTCCCCAGGATCTTGGTGGATTAG
Diptera_L23	Dip1.1354	GGGAGCTGGGGGCGTTTGGAACACAAGTTCCCCAGGATCTTGGTGGATTAGGATTGAACAACACACAGTATGCGAGAATGGGAGAAATCGTGGGTGCAAATGACCTGGGAATTGGTGTTA
Diptera_L23	Dip1.1355	CAGAAATAAATAATGCTGCTCGGAATGACGATAATGCTCAAGTGGACGAAGCTACAACAGAATTTTTATGGGAAGTTGGAGCTTTTGGTTTACAAGTCCCAGCTGAATATGGTGGACTTG
Diptera_L23	Dip1.1356	GGGAAGTTGGAGCTTTTGGTTTACAAGTCCCAGCTGAATATGGTGGACTTGGGCTAACGAATACTCAATACGGGCGAATGGGTGAAATTATTGGAAAATATGATTTGGGTTTGGGTATTT
Diptera_L23	Dip1.1357	GTGAAGTCAACAACGCTGCAAGGAATGACGAAAACTCCCAAATTGATGAAGAGACTTTGAATCAATTGTGGGAATTGGGAGCGTTCAGTATTCAAGTGCCCAATGATTTTGGTGGCCTTG
Diptera_L23	Dip1.1358	GGGAATTGGGAGCGTTCAGTATTCAAGTGCCCAATGATTTTGGTGGCCTTGGTCTTAACAACACTCAGTATGGACGTTTGTGTCAAATTGTAGGAGCTAATGATTTGGGTTTGGGCATTA
Diptera_L24	Dip1.1359	CCTTCAACCGGCTATGGCGTCAGGTTGGAGAGAACATCAATATCTACAACAACTTCCCACGACTGATTGGCGAATGCGGTGGCAAGAATTACCACTTCGTGCATCCATCGGCGGATGTCC
Diptera_L24	Dip1.1360	GCGAATGCGGTGGCAAGAATTACCACTTCGTGCATCCATCGGCGGATGTCCAATCGGTCGTGAACGGAACCATCCGGTCGTCGTTCGAATTCTGCGGCCAGAAGTGCTCAGCTTGCTCGC
Diptera_L24	Dip1.1361	CCATCCGGTCGTCGTTCGAATTCTGCGGCCAGAAGTGCTCAGCTTGCTCGCGTATGTATGTCCCAGAATCGCTGTGGCCGCAGGTTAAGGAAGGTCTGATAAAGACCCGGGATACGCTGA
Diptera_L24	Dip1.1362	CGCTGTGGCCGCAGGTTAAGGAAGGTCTGATAAAGACCCGGGATACGCTGAAGATCGGGGATGTTACGGACTTCTCCACCTTCACTTCGGCGGTGATCGACGATAAGGCATTTAATCGAA
Diptera_L24	Dip1.1363	ACTTCTCCACCTTCACTTCGGCGGTGATCGACGATAAGGCATTTAATCGAATCAAGTCGTACATCGACCACGCCAAGAGCTCAAAGAACCTGGAAATCATTGCCGGTGGTAAGTGTGACG
Diptera_L24	Dip1.1364	ACGCCAAGAGCTCAAAGAACCTGGAAATCATTGCCGGTGGTAAGTGTGACGACAGTAAGGGATACTTCATCGAACCAACGATCGTGCAGTCGAACGACCCGAAGGACAAAATAATGACTG
Diptera_L24	Dip1.1365	TCGAACCAACGATCGTGCAGTCGAACGACCCGAAGGACAAAATAATGACTGAGGAAATCTTCGGCCCGGTGCTGAGCATCTACGTATACAAAGATAAGGATCTGGACCAGACCATGAAGC
Diptera_L24	Dip1.1366	CGTTCAACCGGTTGTGGCGCCAGGTGGGCGAGAACATTAACAGCTACAACAATTTCCCCCGACTGATTGGCGAGTGCGGCGGCAAGAACTACCACTTTGTGCATCCGTCCGCGGATGTGG
Diptera_L24	Dip1.1367	GCGAGTGCGGCGGCAAGAACTACCACTTTGTGCATCCGTCCGCGGATGTGGAGTCGGTGGTGAACGGCACGATCCGGTCCGCGTTCGAGTTTTGCGGCCAGAAGTGTTCGGCCTGTTCGC
Diptera_L24	Dip1.1368	CGATCCGGTCCGCGTTCGAGTTTTGCGGCCAGAAGTGTTCGGCCTGTTCGCGTATGTACGTGCCCGAGTCGCTGTGGCCGAAGGTGAAGGACGGGCTGCTGATGATCCGCGACACGCTCA
Diptera_L24	Dip1.1369	CGCTGTGGCCGAAGGTGAAGGACGGGCTGCTGATGATCCGCGACACGCTCAAGGTGGGCGACGTGACCGACTTTTCCAACTTCACTTCGGCCGTCATCGACGACAAAGCATTTGCGCGTA
Diptera_L24	Dip1.1370	ACTTTTCCAACTTCACTTCGGCCGTCATCGACGACAAAGCATTTGCGCGTATCAAATCGTATATCGAGCACGCCCGCAGCTCCAAAAATCTGACCATTCTCGGCGGTGGCAAGTGCGACG
Diptera_L24	Dip1.1371	ACGCCCGCAGCTCCAAAAATCTGACCATTCTCGGCGGTGGCAAGTGCGACGACAGCAAGGGTTACTTCATCGAGCCGACCATTGTGCAGACCACGGACCCGACCGATCGCATCATGACGG
Diptera_L24	Dip1.1372	TCGAGCCGACCATTGTGCAGACCACGGACCCGACCGATCGCATCATGACGGAGGAAATCTTTGGCCCGGTGCTCACGATCTACGTGTACAAGGATAAGGATCTCGACAGTGCGATGAAGC
Diptera_L24	Dip1.1373	CGTTCAACCGGCTGTGGCGTCAGGTCGGCGAAAACATCAACATCTACAACAACTTCCCGCGACTGATCGGTGAGTGCGGCGGCAAGAACTACCACTTTATCCATCCGACGGCGGACGTCC
Diptera_L24	Dip1.1374	GTGAGTGCGGCGGCAAGAACTACCACTTTATCCATCCGACGGCGGACGTCCAGTCGGTGGTGAACGGCACCATCCGGTCCTCGTTCGAGTTTTGCGGCCAAAAGTGCTCCGCTTGCTCGC
Diptera_L24	Dip1.1375	CCATCCGGTCCTCGTTCGAGTTTTGCGGCCAAAAGTGCTCCGCTTGCTCGCGCATGTACGTCCCCGAGTCGCTCTGGCCCAAGGTCAAGGAGGGCCTGATTAAGGTGCGCGACACGCTCA
Diptera_L24	Dip1.1376	CGCTCTGGCCCAAGGTCAAGGAGGGCCTGATTAAGGTGCGCGACACGCTCAAGATCGGGGACGTGACGGACTTTAACAGCTTCACGTCGGCCGTCATCGATGACAAGGCGTTCGCGCGGA
Diptera_L24	Dip1.1377	ACTTTAACAGCTTCACGTCGGCCGTCATCGATGACAAGGCGTTCGCGCGGATCAAGTCGTACATCGATCATGCGAAGAATTCCAAGAACCTGGAGATCGTCGCCGGAGGCAAGTACGACG
Diptera_L24	Dip1.1378	ATGCGAAGAATTCCAAGAACCTGGAGATCGTCGCCGGAGGCAAGTACGACGACAGCAAGGGATACTTCATCGAACCGACGATCGTGCAGTCGAGCGATCCGCTGGACAAGATCATGACGG
Diptera_L24	Dip1.1379	TCGAACCGACGATCGTGCAGTCGAGCGATCCGCTGGACAAGATCATGACGGAGGAGATCTTCGGCCCGGTGCTGTCGATTTACGTGTACAAGGACAAGGAGCTGGACCAGACGCTCAAGA
Diptera_L24	Dip1.1380	CCTTTAACCGCCTGTGGAAGCAGGTGGGCAACAACATTGACAACTACGTGAACTTTCCTCGCTTGACTGGTGAGTGTGGCGGCAAGAATTTCCACTTTATACATGCATCAGCCGACGTTG
Diptera_L24	Dip1.1381	GTGAGTGTGGCGGCAAGAATTTCCACTTTATACATGCATCAGCCGACGTTGAGTCAGTGGTGACCTCCACGATACGCTCAGCATTTGAGTACTGCGGCCAGAAGTGTTCCGCCTGCTCGC
Diptera_L24	Dip1.1382	ATCAAGGAGGGCCTGGTATGCGAGGCAGCAAAGCTGAAGATCGGTGACGTTCAAGACTTCAGCAGCTTCACGTCGGCTGTGATTGATGACAAAGCATTTAAACGCATTACGGGCTACATT
Diptera_L24	Dip1.1383	ACGTCGGCTGTGATTGATGACAAAGCATTTAAACGCATTACGGGCTACATTGAGCATGCCAAAAAATCCCCGAACCTCGAGATTCTCGCCGGAGGCACTTACTCAGACAGCAAGGGCTAC
Diptera_L24	Dip1.1384	CCGAACCTCGAGATTCTCGCCGGAGGCACTTACTCAGACAGCAAGGGCTACTTCGTTAATCCGACCATTGTACTCAGCAAGGATCCCAAGGACCGGATCATGACCGAAGAGATTTTCGGT
Diptera_L24	Dip1.1385	GTACTCAGCAAGGATCCCAAGGACCGGATCATGACCGAAGAGATTTTCGGTCCCGTGCTATCTATTTATGTGTACAAGGAGTCGGACCTCCTTGAGACCATGAAACTGGTGCACACCTCT
Diptera_L24	Dip1.1386	CATTTGCCCGTCTTTGGCGGCAAGTTGGTGAAAATGTCTCCAAATATATAAATTTTCCTCGTTTGCTTGGAGAATGTGGTGGGAAGAACTATCATTTTATACACCCATCAGCCGATGTTG
Diptera_L24	Dip1.1387	GAGAATGTGGTGGGAAGAACTATCATTTTATACACCCATCAGCCGATGTTGATACAGCTGCGGCATCAACAATTCGATCAGCATTCGAGTTTTGCGGCCAAAAATGTTCAGCATGTTCAC
Diptera_L24	Dip1.1388	ATAAAACCAAAACTATTGAAACACCGTGATTCATTGAAAATTGGTGATGTGACCGATTTTTCATCATTTGCAGCAGCCGTTATTGATGACAAAGCATTTGCACGTATTAAATCGTACATC
Diptera_L24	Dip1.1389	GCAGCAGCCGTTATTGATGACAAAGCATTTGCACGTATTAAATCGTACATCGACCATGCTCGGAATAGTTCGAATCTTGAAATTCTTGGCGGTGGTGAATATGATGACAGTAAAGGCTAT
Diptera_L24	Dip1.1390	TCGAATCTTGAAATTCTTGGCGGTGGTGAATATGATGACAGTAAAGGCTATTTCATTCAACCAACTATTGTTCAAACCAAAGATCCACATGACAAAATAATAACGGAGGAAATTTTTGGT
Diptera_L24	Dip1.1391	GTTCAAACCAAAGATCCACATGACAAAATAATAACGGAGGAAATTTTTGGTCCCGTGTTGAGCATTTATGTGTACAAAGACAAAGACGTTAAACAAACAATGGAATTAATTGGGTCGAGT
Diptera_L24	Dip1.1392	CGTTCCAGTGGCTATGGAAGGCTGTGGCAGACAACATTACGTCGTATACCAATTTTCCGCGATTGATTGGTGAATGTGGCGGTAAGAACTTCCACTTTGTGCATCCGAGTGCTGAAGTAG
Diptera_L24	Dip1.1393	GTGAATGTGGCGGTAAGAACTTCCACTTTGTGCATCCGAGTGCTGAAGTAGCAACAGTCGTGTCTGCGACGCTTCGTTCTGCCTTTGAATTTTGTGGTCAGAAGTGTTCCGCGTGCAGTC
Diptera_L24	Dip1.1394	CGCTTCGTTCTGCCTTTGAATTTTGTGGTCAGAAGTGTTCCGCGTGCAGTCGTATGTATGTACCACGATCTCTCTGGCCAGCCGTCAAAGAAGGTTTGGTGGCGGGCGCCAAGAAGCTCC
Diptera_L24	Dip1.1395	CTCTCTGGCCAGCCGTCAAAGAAGGTTTGGTGGCGGGCGCCAAGAAGCTCCGCCTGGGTGATGTTACCGATTTCAGCATGTTTTCTGGTGCTGTGATTGATGCGGTTGCATTTAAGCGCA
Diptera_L24	Dip1.1396	ATTTCAGCATGTTTTCTGGTGCTGTGATTGATGCGGTTGCATTTAAGCGCATCAGTGGTTACATTGAGCATGCTCGCTCCTGTTCTGCCCTCTCAATTATCGCAGGAGGCAAATGTGATG
Diptera_L24	Dip1.1397	ATGCTCGCTCCTGTTCTGCCCTCTCAATTATCGCAGGAGGCAAATGTGATGACTCAAAGGGCTACTTCATTGAGCCAACAATTGTGGAGACGAAGGATCCCCGTGACAGAATCATGACTG
Diptera_L24	Dip1.1398	TTGAGCCAACAATTGTGGAGACGAAGGATCCCCGTGACAGAATCATGACTGAAGAGATATTCGGGCCCGTACTCACATGCTGGGTTTACGAGGACAATCAGTTAGATTATGCCATTACAG
Diptera_L24	Dip1.1399	CATTCAGCCGATTGTGGCGGCAAGTTGGTGAGAACCTAGAGCGATACGTCAACTTCCCGCGACTGATTGGTGAGTGCGGCGGCAAGAACTATCACTTCGTCCATCCATCAGCCGACCCTG
Diptera_L24	Dip1.1400	GTGAGTGCGGCGGCAAGAACTATCACTTCGTCCATCCATCAGCCGACCCTGACACTGTTGTTAGTGCGTCAATACGATCAGCATTTGAATATTCTGGACAGAAATGTTCGGCATGTTCGC
Diptera_L24	Dip1.1401	CAATACGATCAGCATTTGAATATTCTGGACAGAAATGTTCGGCATGTTCGCGAATGTACGTTCCTGAATCGCTGTGGCCTAAGATAAAACCCGGCCTAATTGAAAAGCGGAATCAACTAA
Diptera_L24	Dip1.1402	CGCTGTGGCCTAAGATAAAACCCGGCCTAATTGAAAAGCGGAATCAACTAAAAATTGGAGACGTTACTGACGTCACAACGTTCACTTCCGCAGTCATTGACGACAAGGCGTTTGCAAGGA
Diptera_L24	Dip1.1403	ACGTCACAACGTTCACTTCCGCAGTCATTGACGACAAGGCGTTTGCAAGGATCTCGTCGTACATTGACCACGCCAAGAGCAGTAAAAATTTAGAAATCATCGGCGGCGGCACTTACTCAA
Diptera_L24	Dip1.1404	ACGCCAAGAGCAGTAAAAATTTAGAAATCATCGGCGGCGGCACTTACTCAAACGCAAAAGGATACTTCATCGATCCGACGATTGTCGTTGCGAAGGATCCCCTTGACAAGATCATGCGGG
Diptera_L24	Dip1.1405	TCGATCCGACGATTGTCGTTGCGAAGGATCCCCTTGACAAGATCATGCGGGAGGAGATCTTTGGGCCAGTATTAACTATTTATGTGTACAAAGACAGTGATATTAAGAAAACAATGGAGC
Diptera_L24	Dip1.1406	CTTTTAATCGTTTATGGCGTCAAGTAGGTGAAAATATAAATAAATATAATAATTTCCCAAGATTGATTGGTGAATGTGGTGGTAAAAATTACCATTTTGTACATCCAACAGCTGATGTTG
Diptera_L24	Dip1.1407	GTGAATGTGGTGGTAAAAATTACCATTTTGTACATCCAACAGCTGATGTTGAAACAGTTGTTACATCAACAATACGTTCCGCATTTGAATTTTGTGGACAAAAATGTTCAGCATGTTCTC
Diptera_L24	Dip1.1408	CAATACGTTCCGCATTTGAATTTTGTGGACAAAAATGTTCAGCATGTTCTCGAATGTATGTTCCTGAATCACTTTGGTCAAAAATTAAAAGTGGTCTCCTTGAAAAACGTGATAAATTAA
Diptera_L24	Dip1.1409	CACTTTGGTCAAAAATTAAAAGTGGTCTCCTTGAAAAACGTGATAAATTAAAAATTGGTGATGTTACTGATTTTTCAACATTTACATCGGCCGTTATCGATGATAAAGCATTTAATCGTA
Diptera_L24	Dip1.1410	ATTTTTCAACATTTACATCGGCCGTTATCGATGATAAAGCATTTAATCGTATTAAATCATATATTGAACATGCTAAAAATAGTTCAAATTTAGAAATAATCGGTGGTGGAACATATTCCG
Diptera_L24	Dip1.1411	ATGCTAAAAATAGTTCAAATTTAGAAATAATCGGTGGTGGAACATATTCCGATAAAAAAGGTTATTTTATTGATCCAACAATTGTTGTTACCAAAGATCCACTCGATAAAATAATGTGTG
Diptera_L24	Dip1.1412	CATTTAATCGTTTATGGCGTCAAGTTGGTGAAAATATAAATATTTATAAAAATTTTCCACGTTTAATTGGTGAATGTGGTGGTAAAAATTTTCATTTTATACATCCAACAGCTGATCCTG
Diptera_L24	Dip1.1413	GTGAATGTGGTGGTAAAAATTTTCATTTTATACATCCAACAGCTGATCCTGAATCAGTTGTTACATCAACAATACGTTCATCATTTGAATATTGTGGTCAAAAATGTTCAGCATGTTCAA
Diptera_L24	Dip1.1414	CAATACGTTCATCATTTGAATATTGTGGTCAAAAATGTTCAGCATGTTCAAGAATGTATGTTCCTGAATCATTATGGCCAAAAATAAAATCTGGTCTTATAGAAAAACAGAAAACATTAA
Diptera_L24	Dip1.1415	CATTATGGCCAAAAATAAAATCTGGTCTTATAGAAAAACAGAAAACATTAAAAATTGGTGATGTATGTGATTTTACATCATTTGCATCAGCTGTCATTGATGATAAAGCATTTGCACGTA
Diptera_L24	Dip1.1416	ATTTTACATCATTTGCATCAGCTGTCATTGATGATAAAGCATTTGCACGTATTACAAATTATATTAAACATGCAAAAAATAGTTCAAATTTAGAAATAATTGCTGGTGGTAATTATTCAG
Diptera_L24	Dip1.1417	ATGCAAAAAATAGTTCAAATTTAGAAATAATTGCTGGTGGTAATTATTCAGATAAAGTAGGTTATTTTATTGATCCAACAATAGTTGTTACAAAAGATCCATTGGACAAAATAATGTGTG
Diptera_L24	Dip1.1418	TTGATCCAACAATAGTTGTTACAAAAGATCCATTGGACAAAATAATGTGTGAAGAAATTTTTGGTCCAGTATTAACAATTTATGTTTATAAAGATAGTGATATTAAAACAGCAATAAATT
Diptera_L24	Dip1.1419	CATTTAATCGTTTATGGAAACAAGTTGGCAACAACATTGACAAATACGTAAACTTCCCTCGATTAGTTGGAGAATGTGGTGGAAAGAACTTCCATTTTATCCATCCATCAGCTGATTTAG
Diptera_L24	Dip1.1420	GAGAATGTGGTGGAAAGAACTTCCATTTTATCCATCCATCAGCTGATTTAGAAAGTGCTGTAGCATCGACAATTCGTTCGGCATTTGAATTTTGTGGCCAAAAATGTTCAGCTTGTTCAA
Diptera_L24	Dip1.1421	CAATTCGTTCGGCATTTGAATTTTGTGGCCAAAAATGTTCAGCTTGTTCAAGGTGTTATGTTCCAGAATCATTATGGCCAAAAATGAAAGCAGGACTTGTGGAAAAAGCAAGCAAATTGA
Diptera_L24	Dip1.1422	CATTATGGCCAAAAATGAAAGCAGGACTTGTGGAAAAAGCAAGCAAATTGAAAATTGGTGATGTTCAAGATTTCTCATCATTTGCTGCAGCAGTTATTGATGAAAAGGCATTCCAGCGAA
Diptera_L24	Dip1.1423	ATTTCTCATCATTTGCTGCAGCAGTTATTGATGAAAAGGCATTCCAGCGAATTACATCCTACATTGAACATGCGAAAAAAAATTCGAATACTGAAGTTTTAGTTGGTGGAACATATTCCG
Diptera_L24	Dip1.1424	ATGCGAAAAAAAATTCGAATACTGAAGTTTTAGTTGGTGGAACATATTCCGATGAGAAGGGATACTTTATACATCCAACTATTGTTGAGAGTAAGGATCCTCATGACAAATTGATGACGG
Diptera_L24	Dip1.1425	TACATCCAACTATTGTTGAGAGTAAGGATCCTCATGACAAATTGATGACGGAAGAAATTTTCGGGCCACTCTTAACGGTTTATGTGTACAAGGATAGTGCTTTAGAAGAGACTATGAAAA
Diptera_L24	Dip1.1426	CTTTTAATCGGTTATGGCGTCAAGTTGGCGACAATATTAGCAAGTACAATAATTTTCCGCGTTTGATTGGTGAATGTGGCGGCAAAAACTATCATTTCGTTCATCCAACAGCGGATTGGG
Diptera_L24	Dip1.1427	GTGAATGTGGCGGCAAAAACTATCATTTCGTTCATCCAACAGCGGATTGGGAGACTGTTGTAAATGCTACAATTCGCTCGGCCTTCGAGTATTGTGGGCAAAAGTGCTCGGCTTGCTCCC
Diptera_L24	Dip1.1428	CAATTCGCTCGGCCTTCGAGTATTGTGGGCAAAAGTGCTCGGCTTGCTCCCGAATGTACGTCCCGGAATCGTTGTGGCCCAATATTAAAGAGGGACTTCTAGAGAAACGTAAACAATTAA
Diptera_L24	Dip1.1429	CGTTGTGGCCCAATATTAAAGAGGGACTTCTAGAGAAACGTAAACAATTAAAAATAGGTGATGTTACTGATTTCTCTACGTTTACATCGGCTGTTATCGACGCCAAAGCGTATAGCCGAA
Diptera_L24	Dip1.1430	ATTTCTCTACGTTTACATCGGCTGTTATCGACGCCAAAGCGTATAGCCGAATTACATCGTACATTGACCATGCCAAAGCCAATAAGAATCTGGAAATAATTGGCGGTGGCACGTATTCCG
Diptera_L24	Dip1.1431	ATGCCAAAGCCAATAAGAATCTGGAAATAATTGGCGGTGGCACGTATTCCGATAAAGTCGGCTATTATGTAGATCCGACGATTGTAGTGACCACCGATCCATTAGACAAGATCATGGTCG
Diptera_L24	Dip1.1432	TAGATCCGACGATTGTAGTGACCACCGATCCATTAGACAAGATCATGGTCGAGGAAATTTTCGGTCCTGTATTAACGATTTACGTTTACAAAGATAACGATGTTAAAAAAACGATGGATT
Diptera_L24	Dip1.1433	CATTCAATCGCCTGTGGAAGCAGGTGGGCAACAACATTGACAAGTACGTGAATTTCCCGCGCCTAATCGGCGAGTGCGGTGGCAAGAACTTCCACTTCGTCCATCCGTCCGCCGACGTGG
Diptera_L24	Dip1.1434	GCGAGTGCGGTGGCAAGAACTTCCACTTCGTCCATCCGTCCGCCGACGTGGACAGCGTAATCACATCGACGGTGCGCTCCGCCTTCGAGTATTGCGGCCAAAAGTGCTCCGCCTGCTCGC
Diptera_L24	Dip1.1435	CGGTGCGCTCCGCCTTCGAGTATTGCGGCCAAAAGTGCTCCGCCTGCTCGCGCATGTATGTGCCGGAGTCGCTGTGGGCCCAGATCAAGAACGGTCTCATTTCGGAGACGGGCCATCTGA
Diptera_L24	Dip1.1436	CGCTGTGGGCCCAGATCAAGAACGGTCTCATTTCGGAGACGGGCCATCTGAAAATCGATGATGTGCAGAACTTCAGCTCGTTCACCAGTGCCGTTATCGATGACAAGGCCTTCAAGCGTA
Diptera_L24	Dip1.1437	ACTTCAGCTCGTTCACCAGTGCCGTTATCGATGACAAGGCCTTCAAGCGTATCACCTCCTACATTGAGCATGCCAAGCAGAGTCCATCGCTGGAGATCATCGCCGGCGGGACCTACTCGG
Diptera_L24	Dip1.1438	ATGCCAAGCAGAGTCCATCGCTGGAGATCATCGCCGGCGGGACCTACTCGGATCGCAAGGGTTACTTCGTCAACCCGACCATTGTCCAGACGAAGGACCCATTGGACCGGATTATGACCG
Diptera_L24	Dip1.1439	TCAACCCGACCATTGTCCAGACGAAGGACCCATTGGACCGGATTATGACCGAGGAGATCTTCGGCCCCGTGCTCACTGTGTACGTGTACAAGGATAGCGATATAGAGGCGGCAATGCGTT
Diptera_L24	Dip1.1440	CTTTTAATCGCTTGTGGAAACAAGTTGGCCAAAACATAGATCGTTACGTAAATTTCCCACGCCTCATAGGCGAATGCGGTGGGAAAAATTTTCACTTCGTGCATCCTTCTGCAGACACAA
Diptera_L24	Dip1.1441	GCGAATGCGGTGGGAAAAATTTTCACTTCGTGCATCCTTCTGCAGACACAAGCACTGTGATAACATCAACCATACGCGCGGCTTTCGAATATTGTGGTCAGAAATGTTCAGCCTGCTCGC
Diptera_L24	Dip1.1442	CCATACGCGCGGCTTTCGAATATTGTGGTCAGAAATGTTCAGCCTGCTCGCGCATGTATGTACCTGCGTCGCTTTGGGGAAAAATCAAAGCTGGTTTAGTGGCAGAGGCTACCCAATTGA
Diptera_L24	Dip1.1443	CGCTTTGGGGAAAAATCAAAGCTGGTTTAGTGGCAGAGGCTACCCAATTGAAGATCGGTGATGTCCAGGAATTTGATACCTTTACATCAGCTGTTATCGACGCCAAGGCTTTCAAGCGTA
Diptera_L24	Dip1.1444	AATTTGATACCTTTACATCAGCTGTTATCGACGCCAAGGCTTTCAAGCGTATCACGTCCTACATTGAACACGCTAAAAAAGGTCCAAAGATAGAGATATTAACCGGAGGAAAATACTCAG
Diptera_L24	Dip1.1445	ACGCTAAAAAAGGTCCAAAGATAGAGATATTAACCGGAGGAAAATACTCAGACGCAAAGGGTTACTTTATTTATCCGACAATTGTACAGACCAGTGATCCGTTAGACAAGCTCATGACAG
Diptera_L24	Dip1.1446	TTTATCCGACAATTGTACAGACCAGTGATCCGTTAGACAAGCTCATGACAGAGGAAATATTTGGTCCAGTTTTAAGCGTTTATGTGTACGATGATAAGGATTTGGAGCGTGCGATGAAAC
Diptera_L24	Dip1.1447	CCTTCAATCGATTGTGGAAACAAGTTGGTAACAATATTGATAAATATATAAATTTCCCACGCTTGATTGGTGAATGTGGTGGCAAAAACTTCCATTTCGTGCATCCTTCAGCTGATGTCG
Diptera_L24	Dip1.1448	GTGAATGTGGTGGCAAAAACTTCCATTTCGTGCATCCTTCAGCTGATGTCGAAACCGTCGTTACGGCTACTATACGTTCTGCTTTTGAATTTTGTGGTCAAAAATGTTCAGCCTGCTCCC
Diptera_L24	Dip1.1449	CTATACGTTCTGCTTTTGAATTTTGTGGTCAAAAATGTTCAGCCTGCTCCCGCATGTATGCGCCAGAGTCCTTATGGCCAAAGATTAAGGAAGGTCTCGTTGCTGAAGCAGCTAAATTAA
Diptera_L24	Dip1.1450	CCTTATGGCCAAAGATTAAGGAAGGTCTCGTTGCTGAAGCAGCTAAATTAAAAATCGACGATGTCCAAGACTTCTCAACATTCACATCAGCAGTTATTGATGATAAAGCATTTAAACGTA
Diptera_L24	Dip1.1451	ACTTCTCAACATTCACATCAGCAGTTATTGATGATAAAGCATTTAAACGTATTACTTCCTATATTGAGCATGCCAAAAAGAGTCCCAATTTAGATATTATTGCTGGTGGCTCCTATTCGG
Diptera_L24	Dip1.1452	ATGCCAAAAAGAGTCCCAATTTAGATATTATTGCTGGTGGCTCCTATTCGGATGCCAAAGGTTATTTCGTTAATCCCACAATTGTACAAACCACAGACCCTAAAGACAAAATAATGGTTG
Diptera_L24	Dip1.1453	TTAATCCCACAATTGTACAAACCACAGACCCTAAAGACAAAATAATGGTTGAGGAAATTTTCGGGCCCGTGTTAACTGTATATGTTTATAAGGATGCTGATTTAAAGAATGCTGTGGATT
Diptera_L24	Dip1.1454	CTTTCCAAAGATTGTGGCGTCAAGTCGGTGAAAAAATCAACATTTACAAAAATTTCCCACGTTTAATTGGTGAATGTGGTGGAAAAAATTATCATTTTGTTCATGCATCAGCTGATGTTC
Diptera_L24	Dip1.1455	GTGAATGTGGTGGAAAAAATTATCATTTTGTTCATGCATCAGCTGATGTTCAATCAGTTGTAACTGGAACAATACGTTCAGCATTTGAATATTGTGGACAAAAATGTTCAGCATGCTCAA
Diptera_L24	Dip1.1456	CAATACGTTCAGCATTTGAATATTGTGGACAAAAATGTTCAGCATGCTCAAGAATGTATGTACCAGAATCACTATGGCCAGAAATTAAAGCTGGTTTAATTGAAACCCAGGCAAAATTAA
Diptera_L24	Dip1.1457	CACTATGGCCAGAAATTAAAGCTGGTTTAATTGAAACCCAGGCAAAATTAAAAATTGATGATCCAACAAATTATAAATCATTTGCATCAGCTGTTATTGATGATAAAGCATTTGCAAGAA
Diptera_L24	Dip1.1458	ATTATAAATCATTTGCATCAGCTGTTATTGATGATAAAGCATTTGCAAGAATTAAATCATATATTGATCATGCAAAGTCTTCAAAAAATTTAGAAATAATTGCCGGTGGTAAGTACGATG
Diptera_L24	Dip1.1459	ATGCAAAGTCTTCAAAAAATTTAGAAATAATTGCCGGTGGTAAGTACGATGATAGTAAAGGTTACTTTATTACACCGACAATTGTTGAATCAAAAGATCCATTGGATAAAATTATGACTG
Diptera_L24	Dip1.1460	TTACACCGACAATTGTTGAATCAAAAGATCCATTGGATAAAATTATGACTGAGGAGATTTTCGGACCGGTTCTATCGATTTATGTTTATAAAGATAAGGATTTGGACGCTGCTATGAAAT
Diptera_L24	Dip1.1461	CGTTTAATCGATTGTGGCGACAAGTCGGTGAAAATATAAATATTTATAAAAATTTTCCGCGTCTAATTGGCGAATGTGGAGGCAAAAATTATCATTTTGTTCATCCGACAGCTGATGTAG
Diptera_L24	Dip1.1462	GCGAATGTGGAGGCAAAAATTATCATTTTGTTCATCCGACAGCTGATGTAGAAACAGTTGTGAGTGGAACAATTCGTTCAGCATTTGAATTCTGTGGGCAGAAATGTTCAGCATGTTCAC
Diptera_L24	Dip1.1463	CAATTCGTTCAGCATTTGAATTCTGTGGGCAGAAATGTTCAGCATGTTCACGAATGTACGTTCCAGAGTCTCTTTGGTTGAAGATCAAAGTTGGATTATTGAAACAACACAAACAGCTTA
Diptera_L24	Dip1.1464	CTCTTTGGTTGAAGATCAAAGTTGGATTATTGAAACAACACAAACAGCTTAAAATTGATCATGTTTGCAATTTCGAAGCATTTACATCCGCTGTTATTGATGAAAAAGCTTACACAAGAA
Diptera_L24	Dip1.1465	ATTTCGAAGCATTTACATCCGCTGTTATTGATGAAAAAGCTTACACAAGAATTTCGTCCTATATAGAATACGCCAGAAATAGTAAACATTTGGACATCATAGCGGGGGGGAGCCACTCAA
Diptera_L24	Dip1.1466	ACGCCAGAAATAGTAAACATTTGGACATCATAGCGGGGGGGAGCCACTCAAAAGATATAGGATTTTTTATTGATCCGACTATCATAGTAACTAATAATCCAAAAGATAAAATTATGAGCG
Diptera_L24	Dip1.1467	TTGATCCGACTATCATAGTAACTAATAATCCAAAAGATAAAATTATGAGCGAGGAAATTTTTGGACCAATTCTGACAATTTACGTGTATAAAGATCAAGATTTGAAATCCATTATGGATT
Diptera_L24	Dip1.1468	TCATTTATGGCGACAAGTTGGTGAAAATATTAATAATTATATAAATTTTCCACGTTTAATTGGTGAATGTGGTGGTAAAAATTTTCATTTTATTCATCCAACAGCTGATATTGAATCAGT
Diptera_L24	Dip1.1469	TGGTGGTAAAAATTTTCATTTTATTCATCCAACAGCTGATATTGAATCAGTTGTAACATCAACAATACGTTCAGCATTTGAATACTGTGGACAAAAATGTTCAGCCTGTTCAAGAATGTA
Diptera_L24	Dip1.1470	TTCAGCATTTGAATACTGTGGACAAAAATGTTCAGCCTGTTCAAGAATGTATTTACCTGAATCAATTTGGCCACAGATAAAAAGCGGTTTAATTGAAAAACAAAAAACTTTAAAAATTGA
Diptera_L24	Dip1.1471	GCCACAGATAAAAAGCGGTTTAATTGAAAAACAAAAAACTTTAAAAATTGATGATGTTAATGATTTTACAACATTTGCATCAGCTGTTATTGATGAGAAAGCATTTAATCGTATTGTATC
Diptera_L24	Dip1.1472	AACATTTGCATCAGCTGTTATTGATGAGAAAGCATTTAATCGTATTGTATCATATATTGAATATGCAAAAAATAATAAAAATTTAGATATTATTGCTGGTGGTGAATATTCAAATAAAAT
Diptera_L24	Dip1.1473	AAATAATAAAAATTTAGATATTATTGCTGGTGGTGAATATTCAAATAAAATTGGTTATTTTATACAACCAACAATTATTGTTACAAATGATCCATTTGATAAACTTATGTGTGAAGAAAT
Diptera_L24	Dip1.1474	AACAATTATTGTTACAAATGATCCATTTGATAAACTTATGTGTGAAGAAATATTTGGACCAGTATTAACAATTTATGTATATAAAGATAATGATTTAAATAAAGCAATGGATCTAGTAAA
Diptera_L24	Dip1.1475	CCTTCAATCGCCTCTGGAAACAAGTGGGCAGCAATATTGATAAATATGTTAATTTCCCCCGTTTAATTGGAGAATGTGGTGGCAAAAATTTCCATTTTGTACATCCATCTGCCGATGTTG
Diptera_L24	Dip1.1476	GAGAATGTGGTGGCAAAAATTTCCATTTTGTACATCCATCTGCCGATGTTGAAACCGTAGTAGCTGGTACTATACGTTCAGCATTTGAATTCTGCGGTCAAAAGTGTTCGGCTTGTTCGC
Diptera_L24	Dip1.1477	CTATACGTTCAGCATTTGAATTCTGCGGTCAAAAGTGTTCGGCTTGTTCGCGCATGTATGTTCCAGAATCTTTGTGGCCCAAGATCAAAGATGGTTTAGTCGCTGAAGCAGCAAAACTTA
Diptera_L24	Dip1.1478	CTTTGTGGCCCAAGATCAAAGATGGTTTAGTCGCTGAAGCAGCAAAACTTAAAATTGGTGATGTTCAAGATTTCTCATCATTCACCTCGGCCGTCATCGATGACAAAGCATTTAAACGTA
Diptera_L24	Dip1.1479	ATTTCTCATCATTCACCTCGGCCGTCATCGATGACAAAGCATTTAAACGTATTACTTCCTACATTGAACATGCCAAAAATAGTCCAAATCTAACCATATTGGCCGGCGGTACTTATTCCG
Diptera_L24	Dip1.1480	ATGCCAAAAATAGTCCAAATCTAACCATATTGGCCGGCGGTACTTATTCCGATGCCAAGGGTTATTTCGTTAATCCAACCATAGTCCAAACAACCGATCCCAAAGATAAAATAATGACTG
Diptera_L24	Dip1.1481	TTAATCCAACCATAGTCCAAACAACCGATCCCAAAGATAAAATAATGACTGAAGAAATATTTGGACCTGTTTTAACTGTTTATGTGTACAAAGATGCCGATTTGCAGAAAACTATGGATC
Diptera_L25	Dip1.1482	CCAAGAAGAGTGGACAACGGTTGGTGGGGGATGTGAAGTATGATGAAGCCCTGGTGGTGGCCTCGTATGTCACTCCAGTACCGGGCGGCGTTGGCCCAATGACCGTGGCAATGCTGATGC
Diptera_L25	Dip1.1483	CGAAGAAGAGTGGCCAGCGGTTGGTGGGAGACGTAAAGTACGAGGAGGCACTCCCCGTTGCGTCGCACGTTACGCCGGTACCTGGAGGGGTCGGGCCGATGACGGTAGCGATGCTGATGC
Diptera_L25	Dip1.1484	GCAAGGCCAGTGGCAGCAAGCTGGTCGGGGACGTGGACTACGCGGAAGCTCTCCAAGTGGCAGGACATTTGACGCCAGTGCCCGGCGGCGTGGGACCCATGACGGTGGCCATGCTTATGA
Diptera_L25	Dip1.1485	CCAAAGTCTCAGGGCAACGTCTGGTGGGGGACGTGTGCTACGAGGAGGCACGGCAAGTGGCATCTTACATCACTCCAGTGCCTGGTGGGGTTGGTCCCATGACTGTGGCTATGCTCATGC
Diptera_L25	Dip1.1486	CCGGTTCAACGGTTCAACGTCTATGCGGTGATGTTGAATTTGATGAAGCCAAAAAAGTTGCATCATACATAACACCAGTGCCTGGCGGTGTGGGACCCATGACTGTAGCTATGCTTATGA
Diptera_L25	Dip1.1487	CCAAGATCACAGGGCAGCGCCTGGTGGGGGACGTGTGCTACGCAGAGGCTCGTCAAGTAGCTTCTTACATCACTCCAGTGCCTGGTGGGGTTGGTCCCATGACTGTGGCTATGCTGATGC
Diptera_L25	Dip1.1488	CGAAGCAGTCTGGAAAGAAATTGGTGGGTGATGTATGCTTTGAGGAGGCTAAGACAGTTGCTTCGTATGTAACTCCAGTTCCTGGTGGTGTAGGGCCCATGACGGTTGCCATGCTTATGA
Diptera_L25	Dip1.1489	AAACAAAATCCGGACAACGACTTGTTGGTGACGTAGCCTATGAAGAAGCTTGCAAGATAGCAGCATATATTACACCCGTGCCGGGAGGAGTGGGGCCTATGACTGTGGCTATGTTAATGA
Diptera_L25	Dip1.1490	AAAAAACTGGTAAAACAAAATTAGTGGGTGATGTTGATTTTGATGAAGTTAAAAAAATTGCCGGGCATATAACACCAGTTCCAGGGGGTGTTGGACCAATGACAGTTGCAATGTTAATGC
Diptera_L25	Dip1.1491	CAGAAACTGGTAAAACAAAATTAGTTGGTGATGTTGATTTTGATAATTGTAAAGAAATTGCCGGTTGGATAACACCAGTACCAGGTGGTGTTGGACCAATGACTGTTGCAATGTTAATGC
Diptera_L25	Dip1.1492	GAGAATGGAAAAAGTAAACTTGTAGGAGATGTTGATTTTAATGAGGTGAAAAAAGTTGCCGGACATATTACTCCAGTACCTGGTGGTGTTGGACCCATGACTGTCGCTATGTTAATGAAA
Diptera_L25	Dip1.1493	CGAAATCGACGGGTCTAAGATTAGTCGGTGATGTTTGCTTTGACGAAGCAAGTCGCGTTGCATCGTTCATTACTCCCGTTCCCGGTGGAGTTGGACCAATGACCGTAGCAATGCTGATGC
Diptera_L25	Dip1.1494	GCAAAGCCAATGGCACTTGCCTAGTTGGTGATGTGTGCTTTGCGGAGGCTAAACAAGTTGCTGGCTTTATTACGCCTGTGCCGGGTGGAGTGGGACCTATGACTGTGGCTATGTTGATGA
Diptera_L25	Dip1.1495	CTAGGAAATCTGGTACTCGTCTCGTTGGCGACGTTCAATTCGACGAAGTGAAGGAAGTCGCCGGATTCGTCACCCCCGTGCCTGGTGGAGTTGGACCCATGACCGTAGCCATGTTGATGA
Diptera_L25	Dip1.1496	CCAAAGCCAGTGGTACCCGTCTGGTTGGTGACGTAGATTTCGAGGAAGCAAAATACGTTGCGTCCTATATAACACCCGTGCCCGGAGGTGTGGGACCCATGACTGTTGCCATGTTAATGA
Diptera_L25	Dip1.1497	CTAAAAAAAGCAATAGTCGTTTAGTAGGTGATGTTGATTTTGAGGAAGCCAAACTGGTAGCTTCAGCCATAACACCTGTACCTGGTGGTGTTGGCCCTATGACTGTGGCCATGTTAATGC
Diptera_L25	Dip1.1498	AAAAAAGTACAGGACAACGATTAGTTGGTGATGTTAATTTCGAAGCTGCTAAACAAGTGGCATCTTACGTCACACCTGTACCTGGTGGGGTAGGTCCAATGACTGTGGCAATGCTTATGA
Diptera_L25	Dip1.1499	CCAAAAAAAGTGGCACACGCTTGGTAGGTGATGTTGATTTTGAAGAAGCTAAACTGGTTGCTTCAGCTATAACTCCCGTTCCTGGTGGTGTTGGTCCCATGACTGTGGCCATGCTGATGG
Diptera_L26	Dip1.1500	GTATTACACCTACCCCTCTGGGCGAAGGTAAAAGTACCACCTTGGTAGGGTTGGTACAAGCCCTCACTGCCCACAAGCAATGCAACTCCATCGCTTGTCTTCGTCAGCCATCGCAAGGAC
Diptera_L26	Dip1.1501	CCCACAAGCAATGCAACTCCATCGCTTGTCTTCGTCAGCCATCGCAAGGACCTACGTTTGGTATCAAAGGAGGAGCAGCCGGTGGCGGCTATTCTCAGGTGATTCCGATGGAGGACTTTA
Diptera_L26	Dip1.1502	GAGGAGCAGCCGGTGGCGGCTATTCTCAGGTGATTCCGATGGAGGACTTTAATCTACATCTGACCGGAGATATACACGCTGTTACGGCAGCGAATAACCTATTGGCAGCTCAGTTAGATG
Diptera_L26	Dip1.1503	ATATACACGCTGTTACGGCAGCGAATAACCTATTGGCAGCTCAGTTAGATGCGCGAATTTTCCACGAAGCGACGCAAACCGATCAGGCTCTCTATGAACGGTTGGTTCCGGCTATTAAAG
Diptera_L26	Dip1.1504	CGACGCAAACCGATCAGGCTCTCTATGAACGGTTGGTTCCGGCTATTAAAGGGTCCAGGAAGTTTTCTCCCATACAATTGCGTAGACTAAAGCGATTGGGCATTGAAAAGACTGATCCGT
Diptera_L26	Dip1.1505	CCATACAATTGCGTAGACTAAAGCGATTGGGCATTGAAAAGACTGATCCGTACGCTTTGACACCGGAAGAAATTCGACGATTTTCGCGATTGAACATTGATCCACATAATGTAGTGTGGA
Diptera_L26	Dip1.1506	GAATAACGCCCACACCGCTGGGAGAGGGTAAGAGCACTACTCTGGTCGGCTTGGTGCAGGCCCTGACGGCGCACAAGCGCTGCAACTCGATCGCCTGCCTGCGTCAACCGTCGCAGGGGC
Diptera_L26	Dip1.1507	CGCACAAGCGCTGCAACTCGATCGCCTGCCTGCGTCAACCGTCGCAGGGGCCAACGTTCGGCATCAAGGGCGGTGCGGCCGGCGGTGGCTACTCGCAGGTGATCCCGATGGAGGACTTCA
Diptera_L26	Dip1.1508	GCGGTGCGGCCGGCGGTGGCTACTCGCAGGTGATCCCGATGGAGGACTTCAATCTGCATCTGACCGGCGACATACACGCGGTCACGGCGGCGAACAATCTGCTCGCCGCCCAGCTGGACG
Diptera_L26	Dip1.1509	ACATACACGCGGTCACGGCGGCGAACAATCTGCTCGCCGCCCAGCTGGACGCCCGCATCTTCCACGAGGCGACGCAAACCGACCAGGCACTGTACGAGCGGCTGGTACCGGCGGTGAAGG
Diptera_L26	Dip1.1510	CGACGCAAACCGACCAGGCACTGTACGAGCGGCTGGTACCGGCGGTGAAGGGTTCGCGCAAGTTTGCCCCGATCCAGCTGCGCCGGCTGAAGCGGCTCGGCATCGAGAAGACGGACCCGT
Diptera_L26	Dip1.1511	CGATCCAGCTGCGCCGGCTGAAGCGGCTCGGCATCGAGAAGACGGACCCGTACGCGCTGACGCCGGACGAGATCCGGCGCTTCGCCCGGCTGAACATCGATCCGCACAACGTGGTGTGGA
Diptera_L26	Dip1.1512	GAATCACTCCAACGCCACTGGGCGAAGGTAAGAGCACAACGCTGGTCGGTTTGGTCCAAGCGTTGACGGCGCACAAGGGATGCAACTCGGTCGCGTGTTTGCGTCAGCCGTCGCAGGGTC
Diptera_L26	Dip1.1513	CGCACAAGGGATGCAACTCGGTCGCGTGTTTGCGTCAGCCGTCGCAGGGTCCGACGTTCGGAATCAAGGGCGGTGCCGCCGGTGGTGGCTACTCGCAGGTTATTCCGATGGAGGACTTCA
Diptera_L26	Dip1.1514	GCGGTGCCGCCGGTGGTGGCTACTCGCAGGTTATTCCGATGGAGGACTTCAACTTGCATCTGACCGGGGACATTCACGCCGTTACGGCGGCCAATAATCTGCTGGCGGCCCAGCTGGATG
Diptera_L26	Dip1.1515	ACATTCACGCCGTTACGGCGGCCAATAATCTGCTGGCGGCCCAGCTGGATGCGCGGATATTCCACGAAGCGACCCAAACCGATCAGGCCCTGTACGAGCGGTTGGTTCCGGCGCAGAAGG
Diptera_L26	Dip1.1516	CGACCCAAACCGATCAGGCCCTGTACGAGCGGTTGGTTCCGGCGCAGAAGGGTTCACGCAAATTTTCACCGATTCAGCAGCGACGCTTGAAGCGACTCGGAATCGACAAGGTCGATCCGT
Diptera_L26	Dip1.1517	CGATTCAGCAGCGACGCTTGAAGCGACTCGGAATCGACAAGGTCGATCCGTACACGCTGACGCCGGAGGAGATCCGACGGTTCTCGCGGCTGAACATTGATCCGCATAATGTCGTATGGA
Diptera_L26	Dip1.1518	GTATGACACCAACGCCTTTGGGTGAGGGTAAGACCACCACACTAATGGGCTTGGTCCAGGCTCTCGGCGCGCACAAGCTGAGAAACACCATGGCTGCTCTGCGACAGCCCTCCCAAGGTC
Diptera_L26	Dip1.1519	CGCACAAGCTGAGAAACACCATGGCTGCTCTGCGACAGCCCTCCCAAGGTCCAACCTTTGGCATCAAAGGAGGAGCTGCTGGCGGCGGATACGCCCAGGTGATTCCCATGGAGGAGTTCA
Diptera_L26	Dip1.1520	GAGGAGCTGCTGGCGGCGGATACGCCCAGGTGATTCCCATGGAGGAGTTCAATCTCCATCTGACAGGAGACATTCATGCGGTATCGGCAGCCAATAACTTGCTGGCCGCCCAGCTGGACA
Diptera_L26	Dip1.1521	ACATTCATGCGGTATCGGCAGCCAATAACTTGCTGGCCGCCCAGCTGGACACCCGCATCTTCCACGAGAATACCCAAAAGGACAAGGCCTTGTATGACAGATTGGTGCCCGCGATCAAGG
Diptera_L26	Dip1.1522	ATACCCAAAAGGACAAGGCCTTGTATGACAGATTGGTGCCCGCGATCAAGGGTCAGCGGAAATTCAGCCCCATTCAGCTACGCCGGCTCCAGAAATTGGGAATCACCAAAACCGATCCCG
Diptera_L26	Dip1.1523	CCATTCAGCTACGCCGGCTCCAGAAATTGGGAATCACCAAAACCGATCCCGATACCCTTACCGCTGACGAATACGGACCTTTTGCCCGGCTGGACATCGATCCGGACACGATTATGTGGG
Diptera_L26	Dip1.1524	GTATCACCCCAACACCCCTTGGGGAGGGAAAGAGCACGACTCTTGTAGGCTTAGCTCAGGCTCTGACGGCTCATAAGAACAAGAAGGCATTTGCATGCTTGCGTCAACCATCCCAGGGTC
Diptera_L26	Dip1.1525	CTCATAAGAACAAGAAGGCATTTGCATGCTTGCGTCAACCATCCCAGGGTCCAACCTTTGGCATTAAGGGTGGTGCTGCTGGTGGAGGCTATGCCCAAGTTATCCCCATGGAAGACTTCA
Diptera_L26	Dip1.1526	GTGGTGCTGCTGGTGGAGGCTATGCCCAAGTTATCCCCATGGAAGACTTCAATCTCCACCTCACAGGCGACATTCATGCAATCACAGCTGCCAACAATCTCCTAGCTGCACAGCTAGATG
Diptera_L26	Dip1.1527	ACATTCATGCAATCACAGCTGCCAACAATCTCCTAGCTGCACAGCTAGATGCTCGATTCTTCCATGAAGCCACGCAAACGGATGCCGCACTCTACGAGCGTCTTGTACCAAAGATCAAGG
Diptera_L26	Dip1.1528	CCACGCAAACGGATGCCGCACTCTACGAGCGTCTTGTACCAAAGATCAAGGGTGAAAGGAAATTCTCAAAGATCCAGCGGAGACGTCTTGATCGCTTGGGCATCACCAAAACCGATCCGG
Diptera_L26	Dip1.1529	AGATCCAGCGGAGACGTCTTGATCGCTTGGGCATCACCAAAACCGATCCGGACACTCTAACATCCGACGAAGTGGCCAAATTTGTGCGACTAAACATTGATCCGGCAAATGTTGTGTGGA
Diptera_L26	Dip1.1530	GAATTACACCGACACCATTGGGCGAAGGAAAGTCAACTACAACCATTGGTTTAGTGCAAGCACTTTGCGCTACAAAGGGTATAAATGCTTTTGCATGCATGCGTCAACCGTCCCAAGGAC
Diptera_L26	Dip1.1531	CTACAAAGGGTATAAATGCTTTTGCATGCATGCGTCAACCGTCCCAAGGACCAACATTTGGTATTAAAGGAGGTGCAGCTGGCGGCGGTTACTCACAAGTCATTCCAATGGAAGATTTCA
Diptera_L26	Dip1.1532	GAGGTGCAGCTGGCGGCGGTTACTCACAAGTCATTCCAATGGAAGATTTCAATCTTCATCTAACTGGCGACATTCATGCAATAACTGCAGCAAATAATTTACTTGCAGCCCAATTGGATA
Diptera_L26	Dip1.1533	ACATTCATGCAATAACTGCAGCAAATAATTTACTTGCAGCCCAATTGGATACACGAATATTCCACGAATCAACCCAAACTACTGAGGCTCTGTACAATCGACTTGTACCATCTATCAAAG
Diptera_L26	Dip1.1534	CAACCCAAACTACTGAGGCTCTGTACAATCGACTTGTACCATCTATCAAAGGTGTCCGTACATTTTCAGCCATTCAACTGAGACGATTGCAACGATTAAATATCAATAAAACTGATCCAA
Diptera_L26	Dip1.1535	CCATTCAACTGAGACGATTGCAACGATTAAATATCAATAAAACTGATCCAAATTCATTGACACCAGACGAAATTGCTAAATTCAGCCGATTGAATATTGATCCAAAGAATGTTGTTTGGA
Diptera_L26	Dip1.1536	GAATTACTCCGACTCCTTTGGGAGAAGGCAAAAGTACAACTCTCGTGGGTTTGGCTCAGGCCTTAACAGCCCATAAGAAGAAGAAAGCATTTGCATGTCTTCGGCAGCCATCCCAGGGCC
Diptera_L26	Dip1.1537	CCCATAAGAAGAAGAAAGCATTTGCATGTCTTCGGCAGCCATCCCAGGGCCCCACTTTTGGTATCAAGGGCGGAGCCGCTGGCGGTGGATACTCCCAAGTAATCCCTATGGAAGACTTCA
Diptera_L26	Dip1.1538	GCGGAGCCGCTGGCGGTGGATACTCCCAAGTAATCCCTATGGAAGACTTCAATCTCCATCTTACTGGAGATATTCATGCCATTACTGCGGCTAACAATCTTCTAGCCGCTCAGCTTGATG
Diptera_L26	Dip1.1539	ATATTCATGCCATTACTGCGGCTAACAATCTTCTAGCCGCTCAGCTTGATGCCAGAATCTTCCATGAGGCTACGCAAACTGATGCTGCTCTTTATGAGAGACTCGTGCCAAAGATTAAGG
Diptera_L26	Dip1.1540	CTACGCAAACTGATGCTGCTCTTTATGAGAGACTCGTGCCAAAGATTAAGGGCGAGAGGAAGTTCTCAAAGATTCAACGACGTCGCCTTGATCGTCTGGGAATCACCAAGACAGATCCGG
Diptera_L26	Dip1.1541	AGATTCAACGACGTCGCCTTGATCGTCTGGGAATCACCAAGACAGATCCGGATACCCTGACGTCAGAGGAAGTGGCCAAATTTGTGCGTCTCAACATTGATCCAACAAATGTTGTGTGGA
Diptera_L26	Dip1.1542	GGATAACACCAACACCTTTTGGTGAAGGAAAAAGTACAACATCTGTTGGTTTAGCTCAAGCCATATGTGCACATAAAAAAAAGAATGCCATTGTGTGTTTACGACAACCATCGCAAGGAC
Diptera_L26	Dip1.1543	CACATAAAAAAAAGAATGCCATTGTGTGTTTACGACAACCATCGCAAGGACCTACATTTGGTATCAAAGGTGGTGCAGCCGGTGGTGGTTATTCTCAAGTTATACCAATGGAAGATTTTA
Diptera_L26	Dip1.1544	GTGGTGCAGCCGGTGGTGGTTATTCTCAAGTTATACCAATGGAAGATTTTAATCTTCATTTAACTGGTGATATACATGCAGTTAGTGCAGCTAATAATTTGCTAGCCGCCCAATTGGATA
Diptera_L26	Dip1.1545	ATATACATGCAGTTAGTGCAGCTAATAATTTGCTAGCCGCCCAATTGGATACGCGAATATTTCATGAATTAACACAAACCGATCAAGCTTTGTATGATCGTTTGGTTCCACGTCTGAAAG
Diptera_L26	Dip1.1546	TAACACAAACCGATCAAGCTTTGTATGATCGTTTGGTTCCACGTCTGAAAGGTGTACGAAAATTTTCGGCAATTCAATTGAGACGTTTAGAACGTTTAGGTATCACTAAAACTGATCCTG
Diptera_L26	Dip1.1547	CAATTCAATTGAGACGTTTAGAACGTTTAGGTATCACTAAAACTGATCCTGATAGTTTAACACCAGATGAAATGTCAAAATTTGCACGTCTTAATATTGATTCAGATAATATCGTATGGT
Diptera_L26	Dip1.1548	GAGAAGGTAAAAGTACAATCTTAGTTGGTCTAGTCCAGGCACTTTGTGCTCATAAAAAACGCAATACAATTGCATGTTTGCGACAACCTTCTCAAGGTCCAACATTTGGCATTAAAGGTG
Diptera_L26	Dip1.1549	TTGCATGTTTGCGACAACCTTCTCAAGGTCCAACATTTGGCATTAAAGGTGGAGCTGCCGGAGGAGGATATTCACAGGTAATTCCAATGGAAGAATTTAATCTTCATTTAACTGGCGATA
Diptera_L26	Dip1.1550	ATTCACAGGTAATTCCAATGGAAGAATTTAATCTTCATTTAACTGGCGATATCCATGCAATATCAGCAGCTAATAATTTATTAGCAGCTCAATTAGATACTAGAATTTTCCATGAGGCGA
Diptera_L26	Dip1.1551	CTAATAATTTATTAGCAGCTCAATTAGATACTAGAATTTTCCATGAGGCGACACAAAATGATAAAGATTTATATGATCGTCTTGTACCAAAAAAAGATAATAAACGGGAATTTTCAAAAA
Diptera_L26	Dip1.1552	TATATGATCGTCTTGTACCAAAAAAAGATAATAAACGGGAATTTTCAAAAATTCAATTAAGACGACTTGAAAGATTAGGAATTTCTAAAACTGATCCCAACTCATTGACTCCAGAAGAAA
Diptera_L26	Dip1.1553	GTATAACTCCAACTCCATTAGGCGAAGGTAAGAGTACAACTTTGGTGGGATTAGTTCAAGCTTTGTGTGCTCATAAGCAACGAAATGCTATTGCTTGCTTACGTCAGCCGTCTCAAGGGC
Diptera_L26	Dip1.1554	CTCATAAGCAACGAAATGCTATTGCTTGCTTACGTCAGCCGTCTCAAGGGCCAACTTTTGGTATCAAAGGTGGAGCTGCTGGAGGAGGTTACTCACAGGTTATTCCAATGGAAGAATTCA
Diptera_L26	Dip1.1555	GTGGAGCTGCTGGAGGAGGTTACTCACAGGTTATTCCAATGGAAGAATTCAATCTCCATTTGACAGGTGATATTCATGCTGTTAGTGCGGCAAATAACCTCTTGGCAGCTCAGTTAGATG
Diptera_L26	Dip1.1556	ATATTCATGCTGTTAGTGCGGCAAATAACCTCTTGGCAGCTCAGTTAGATGCTAGAATGTTCCATGAAGCTACACAAAAGACTCAAGCTTTGTACGATCGTTTGGTTCCCTCTGTAAAGG
Diptera_L26	Dip1.1557	CTACACAAAAGACTCAAGCTTTGTACGATCGTTTGGTTCCCTCTGTAAAGGGAAAACGTAATTTCTCCAAGATTCAACTTCGTCGTTTACAAAGACTTGGAATCTCAAAAACTGATCCTA
Diptera_L26	Dip1.1558	AGATTCAACTTCGTCGTTTACAAAGACTTGGAATCTCAAAAACTGATCCTAGTTCGCTCTCTCCCGAGGAGATGGAAAGTTTCGCCAGGCTTAATATTGATCCAAACAAGATCACTTGGT
Diptera_L26	Dip1.1559	GCATTACACCAACGCCACTGGGTGAAGGCAAAAGTACAACTTCAGTTGGTTTAGTTCAAGCCCTCTGTGCACATAAGAATCGCAATGCTGTTGTATGTCTGCGTCAGCCATCTCAAGGAC
Diptera_L26	Dip1.1560	CACATAAGAATCGCAATGCTGTTGTATGTCTGCGTCAGCCATCTCAAGGACCGACATTCGGAATTAAAGGTGGTGCAGCCGGTGGTGGCTATTCGCAGGTCATACCAATGGAGGAATTCA
Diptera_L26	Dip1.1561	GTGGTGCAGCCGGTGGTGGCTATTCGCAGGTCATACCAATGGAGGAATTCAATTTGCATTTAACCGGCGATATTCATGCAATTACGGCAGCAAATAATCTTCTGGCGGCACAATTGGATA
Diptera_L26	Dip1.1562	ATATTCATGCAATTACGGCAGCAAATAATCTTCTGGCGGCACAATTGGATACTCGTATCTTCCATGAAGCAACTCAAAACGATCAGGCATTGTACGATCGTTTGGTACCGAAAATCCGAG
Diptera_L26	Dip1.1563	CAACTCAAAACGATCAGGCATTGTACGATCGTTTGGTACCGAAAATCCGAGGACAGCGCTCTTTCTCGAAAATACAACTGAGACGACTTGAACGTCTCAACATCAAAAAGACTGACCCCG
Diptera_L26	Dip1.1564	AAATACAACTGAGACGACTTGAACGTCTCAACATCAAAAAGACTGACCCCGATAGTTTAACTCCCGACGAATTCGGACGATTTGCTCGATTAGATATTGATTCGAATCGGATAATGATTT
Diptera_L26	Dip1.1565	GAATAACTCCAACACCTTTGGGCGAAGGCAAGAGTACAACTTTAATTGGACTTGTACAAGCTTTGACAGCGCATACAAAACGTAACTCCATAGCGTGCTTGCGTCAGCCATCTCAGGGAC
Diptera_L26	Dip1.1566	CGCATACAAAACGTAACTCCATAGCGTGCTTGCGTCAGCCATCTCAGGGACCAACTTTTGGTATTAAAGGCGGTGCTGCAGGTGGTGGTTATGCACAAGTTATACCTATGGAAGATTTTA
Diptera_L26	Dip1.1567	GCGGTGCTGCAGGTGGTGGTTATGCACAAGTTATACCTATGGAAGATTTTAATCTTCATTTAACTGGTGATATACATGCTGTTAGTGCAGCAAATAATTTATTAGCCGCTCAATTGGACA
Diptera_L26	Dip1.1568	ATATACATGCTGTTAGTGCAGCAAATAATTTATTAGCCGCTCAATTGGACACACGAATTTTCCATGAAAATACACAAAAAGATCAAGCACTGTACGATCGTTTAGTACCTAAAATTAAGG
Diptera_L26	Dip1.1569	ATACACAAAAAGATCAAGCACTGTACGATCGTTTAGTACCTAAAATTAAGGGTGTGAGAAAGTTCTCAAAAATCCAACTAAGACGCCTGGAACGTTTAGGTATCAGTAAAACTGAACCAG
Diptera_L26	Dip1.1570	AAATCCAACTAAGACGCCTGGAACGTTTAGGTATCAGTAAAACTGAACCAGATTTGCTAACTTCAGAAGAGATTACACGTTTTGCACGTTTGGATATCGATCCGACAACAATCATGTTTG
Diptera_L26	Dip1.1571	GAATCACCCCAACTCCATTGGGCGAAGGCAAGAGCACTGTCCTGATTGGTTTGGCCCAGGCCTTAGGGGCCCACAAGGAACGCAATACGATTGCTTGCATGCGCCAGCCATCGCAAGGAC
Diptera_L26	Dip1.1572	CCCACAAGGAACGCAATACGATTGCTTGCATGCGCCAGCCATCGCAAGGACCCACTTTTGGCATAAAGGGAGGTGCCGCCGGCGGTGGATACGCCCAGGTGATACCCATGGAGGATTTCA
Diptera_L26	Dip1.1573	GAGGTGCCGCCGGCGGTGGATACGCCCAGGTGATACCCATGGAGGATTTCAATCTTCATTTAACCGGAGACATTCATGCGGTGACCGCGGCAAACAATCTGCTGGCCGCCCAGCTGGACA
Diptera_L26	Dip1.1574	ACATTCATGCGGTGACCGCGGCAAACAATCTGCTGGCCGCCCAGCTGGACACTCGCATATTCCACGAGAACACCCAAAAGGACCAGGCCCTTTACGATCGCCTGCTCAAGAAGGTCAACG
Diptera_L26	Dip1.1575	ACACCCAAAAGGACCAGGCCCTTTACGATCGCCTGCTCAAGAAGGTCAACGGCAAGCGACAGTTCTCAGCAATCCAATTGCGACGCCTCGCCCGCTTGGGCATCACTAAGACAGACCCGG
Diptera_L26	Dip1.1576	CAATCCAATTGCGACGCCTCGCCCGCTTGGGCATCACTAAGACAGACCCGGACGAGTTGACGGACGAGGAGAAGGGACGCTTCGCCCGTCTCGACATCGACCCGTCCACAATTATGTGGG
Diptera_L26	Dip1.1577	GCATTACACCAACACCATTAGGCGAAGGCAAAAGCACCGTTCTGATCGGTTTGGTGCAGGCACTTTGTGCACATAAACAATGCAACGCCATTGCTTGCTTGCGGCAACCCTCACAAGGAC
Diptera_L26	Dip1.1578	CACATAAACAATGCAACGCCATTGCTTGCTTGCGGCAACCCTCACAAGGACCCACTTTTGGTATCAAGGGAGGCGCCGCTGGCGGTGGTTACTCGCAAGTCATTCCAATGGAAGACTTCA
Diptera_L26	Dip1.1579	GAGGCGCCGCTGGCGGTGGTTACTCGCAAGTCATTCCAATGGAAGACTTCAATCTACACATGACGGGCGATATACATGCGGTTACGGCCGCCAATAATTTGCTTGCTGCACAGCTAGATA
Diptera_L26	Dip1.1580	ATATACATGCGGTTACGGCCGCCAATAATTTGCTTGCTGCACAGCTAGATACTCGCATTTTCCATGAGCAGACTCAGAAGGATCAGGCTTTGTACGATCGTCTAGTACCCCGTAAGAAAG
Diptera_L26	Dip1.1581	AGACTCAGAAGGATCAGGCTTTGTACGATCGTCTAGTACCCCGTAAGAAAGGCGAGCGTGCCTTCTCAAAAATTCAGCTGCGCCGTCTACAAAGGCTAGGCATCGACAAAAACGATCCTG
Diptera_L26	Dip1.1582	AAATTCAGCTGCGCCGTCTACAAAGGCTAGGCATCGACAAAAACGATCCTGACTCTTTGACTCCAGAAGAAATCACGCGTTTTGCACGCCTCGACATTGATCCGGCGACCATTATGTGGG
Diptera_L26	Dip1.1583	GCATTACCCCAACTCCTCTGGGTGAAGGTAAGAGTACCACTACCATCGGTTTAGTGCAAGCTTTAACCGCACATAAAAATCGCAATGCTATCGCCTGTATGCGTCAGCCTTCACAAGGTC
Diptera_L26	Dip1.1584	CACATAAAAATCGCAATGCTATCGCCTGTATGCGTCAGCCTTCACAAGGTCCAACTTTTGGCATTAAGGGTGGTGCTGCCGGTGGTGGTTATGCTCAAGTAATTCCCATGGAAGAATTTA
Diptera_L26	Dip1.1585	GTGGTGCTGCCGGTGGTGGTTATGCTCAAGTAATTCCCATGGAAGAATTTAATCTACATCTTACTGGTGATATTCATGCGATTACAGCTGCCAATAATTTACTTGCCGCACAATTGGACA
Diptera_L26	Dip1.1586	ATATTCATGCGATTACAGCTGCCAATAATTTACTTGCCGCACAATTGGACACAAGAATTTTCCATGAAAATACCCAAAAGGATCAGTCTCTTTATGATCGTTTGGTGCCACGCATTAATG
Diptera_L26	Dip1.1587	ATACCCAAAAGGATCAGTCTCTTTATGATCGTTTGGTGCCACGCATTAATGGCGAGAGGAAATTTTCGAAAATCCAATTAAGACGTTTACATCGCTTGGGTATTAATAAAATGGATCCAG
Diptera_L26	Dip1.1588	AAATCCAATTAAGACGTTTACATCGCTTGGGTATTAATAAAATGGATCCAGATTCCTTGACAACCGAAGAAATGGGCAAGTTTTCACGTTTAGATATTGATCCTCAGACTATAATGTGGG
Diptera_L26	Dip1.1589	GAATAACCCCTACACCGCTTGGAGAAGGCAAAAGTACAACATTAGTCGGTTTAGTACAAGCTTTAAGTGCGCATCGTAACATCAATTCAATTGCTTGCTTACGTCAACCATCTCAAGGTC
Diptera_L26	Dip1.1590	CGCATCGTAACATCAATTCAATTGCTTGCTTACGTCAACCATCTCAAGGTCCAACATTTGGTATTAAAGGAGGTGCAGCTGGTGGTGGATATGCTCAAGTTATTCCAATGGAAGATTTTA
Diptera_L26	Dip1.1591	GAGGTGCAGCTGGTGGTGGATATGCTCAAGTTATTCCAATGGAAGATTTTAATCTTCATTTAACCGGAGATATTCATGCAGTTACAGCTGCAAATAATCTTTGTGCTGCTCAATTAGATG
Diptera_L26	Dip1.1592	ATATTCATGCAGTTACAGCTGCAAATAATCTTTGTGCTGCTCAATTAGATGCTAGAATGTTTCATGAGGCAACTCAAACGGATCAAGCACTTTATGATCGACTTGTACCAAGAATTAAGA
Diptera_L26	Dip1.1593	CAACTCAAACGGATCAAGCACTTTATGATCGACTTGTACCAAGAATTAAGAATGTAAGAAAATTTTCAGCTATTCAATTGAGAAGAATTAAGCGTTTGGGAATTGAAAAAACTGATCCAG
Diptera_L26	Dip1.1594	CTATTCAATTGAGAAGAATTAAGCGTTTGGGAATTGAAAAAACTGATCCAGATAGCTTGACTTTTGAAGAGCTATCGAAATTTGCTAGATTAAATATTGATCCCAATAATGTTGTTTGGA
Diptera_L26	Dip1.1595	GTATCACGCCAACGCCTCTGGGAGAAGGGAAGAGTACAACTTTAGTGGGCTTAGTTCAGTCATTGTGTGCACATAAACACAAAAATGCGATTGCTTGCTTAAGGCAACCATCACAAGGAC
Diptera_L26	Dip1.1596	CACATAAACACAAAAATGCGATTGCTTGCTTAAGGCAACCATCACAAGGACCAACGTTCGGAATCAAAGGTGGAGCGGCCGGTGGTGGTTACTCGCAGGTTATTCCTATGGAAGAATTCA
Diptera_L26	Dip1.1597	GTGGAGCGGCCGGTGGTGGTTACTCGCAGGTTATTCCTATGGAAGAATTCAATTTGCACTTGACTGGGGATATTCATGCTATAACAGCGGCCAATAACTTACTAGCAGCCCAGCTAGACA
Diptera_L26	Dip1.1598	ATATTCATGCTATAACAGCGGCCAATAACTTACTAGCAGCCCAGCTAGACACGAGAATATTCCACGAAGCCACACAAACCGATGCAGCACTCTTTGACAGATTAGTTCCTAACGTGGGAG
Diptera_L26	Dip1.1599	CCACACAAACCGATGCAGCACTCTTTGACAGATTAGTTCCTAACGTGGGAGGAGTAAGAAAATTCTCAAAAATTCAATTGAGGCGTTTGGTCAGACTCAATATCAACAAAACCGACCCGG
Diptera_L26	Dip1.1600	AAATTCAATTGAGGCGTTTGGTCAGACTCAATATCAACAAAACCGACCCGGAATCCCTAACTGCTGAGGAACGAAGACGATTTTCTAGGTTAGACATTGATCCGGAGAAAGTCGTGTGGT
Diptera_L26	Dip1.1601	TGCCTGTATGCGTCAACCATCCCAGGGACCCACATTTGGCATCAAAGGTGGTGCTGCCGGTGGTGGCTATGCCCAAGTTATACCCATGGAAGAATTCAATTTGCATTTGACTGGTGACAT
Diptera_L26	Dip1.1602	TGCCCAAGTTATACCCATGGAAGAATTCAATTTGCATTTGACTGGTGACATACATGCCGTCACTGCTGCCAACAATTTGCTTGCTGCCCAATTAGACACCCGTATCTTCCATGAAAATAC
Diptera_L26	Dip1.1603	CAACAATTTGCTTGCTGCCCAATTAGACACCCGTATCTTCCATGAAAATACCCAAAAAGATCAGGCTCTGTATGATCGTTTGGTTCCTCGCATTAAGGGAGAAAGGAAATTCTCCAAAAT
Diptera_L27	Dip1.1604	TGTTGGACGTCAATGATCGCTACCTTCGTAAAATCACTATCGGTTTGTCCCCGACTGAGAAGAACATGATTCGGGACACCAGCTTCTCTATTTCCGTTTCAAGTGAAATCATGGCGATCC
Diptera_L27	Dip1.1605	TTCGGGACACCAGCTTCTCTATTTCCGTTTCAAGTGAAATCATGGCGATCCTTGCTTTGGCTACTAGTCTGGAAGACATGAAGCAACGACTTGCCAAAATGGTCGTGGCTTTCGATCGCA
Diptera_L27	Dip1.1606	TGGAAGACATGAAGCAACGACTTGCCAAAATGGTCGTGGCTTTCGATCGCACTGGCAATCCTGTTACGGCTGACGATCTTGGAGTGACAGGAGCCATGTTGGTTCTACTTAAGGACGCCA
Diptera_L27	Dip1.1607	CTGACGATCTTGGAGTGACAGGAGCCATGTTGGTTCTACTTAAGGACGCCATTGAGCCGACATTGATGCAAACGTTGGAAGGTACTCCAGTGATGGTACATGCAGGACCATTTGCCAATA
Diptera_L27	Dip1.1608	AAACGTTGGAAGGTACTCCAGTGATGGTACATGCAGGACCATTTGCCAATATCGCACATGGCTGTTCGTCGATCGTAGCCGATGATATTGCTTTGAAGCTGGTAGGAAAACCAGGCTACG
Diptera_L27	Dip1.1609	CGATCGTAGCCGATGATATTGCTTTGAAGCTGGTAGGAAAACCAGGCTACGTGGTAACTGAAGCTGGATTCGGATCGGACATTGGAATGGAAAAGTTTTTCAACATTAAATGTCGTGCTT
Diptera_L27	Dip1.1610	TCGGATCGGACATTGGAATGGAAAAGTTTTTCAACATTAAATGTCGTGCTTCTGGAAAGATCCCTAATGCCGTTGTCTTGGTGATGACCGTTCGAGCACTCAAGATGCACGGTGGAGGTC
Diptera_L27	Dip1.1611	CCGTTGTCTTGGTGATGACCGTTCGAGCACTCAAGATGCACGGTGGAGGTCCTCCAGTCATTTCCGGAGCACCCCTTCGCAAGGAGTATACGATGGAAAACTTGGAACTGGTAGAAAAAG
Diptera_L27	Dip1.1612	CACCCCTTCGCAAGGAGTATACGATGGAAAACTTGGAACTGGTAGAAAAAGGTTTACCCAATCTTCTGAAGCACATCGAAAATGGCTTGAAATACGGAGTTCCAGTTGTGGTTGCCATTA
Diptera_L27	Dip1.1613	AGCACATCGAAAATGGCTTGAAATACGGAGTTCCAGTTGTGGTTGCCATTAATGCTCATTCTAGCGACACCAAGGCTGAGCATGATCTAGTCAAAAAGGCTTGCAAACAAGCTGGAGCCT
Diptera_L27	Dip1.1614	CCAAGGCTGAGCATGATCTAGTCAAAAAGGCTTGCAAACAAGCTGGAGCCTTCGCTGCTGTCGTATCCAATCATTGGGCATTGGGTGGCGCAGGGGCAGCTGACTTGGCACAGGCAGTCA
Diptera_L27	Dip1.1615	ATCATTGGGCATTGGGTGGCGCAGGGGCAGCTGACTTGGCACAGGCAGTCATCGACGCTTGTAAGACTAAGTCCGATTTCAAACTGTTGTACGAACTGGACATGACGATTGAGGAAAAAA
Diptera_L27	Dip1.1616	TGCTCGATGTGAACGATCGGTATCTGCGCAAGATCACGATTGGGCTGTCGCCGACGGAGAAGAACCTGACGCGCGATACCAGCTTCGCCATTTCGGTGTCGAGCGAGATTATGGCCATCC
Diptera_L27	Dip1.1617	CGCGCGATACCAGCTTCGCCATTTCGGTGTCGAGCGAGATTATGGCCATCCTGGCGCTGGCCACCGGGCTGGAGGACATGAAGCAGCGGCTGGCGAAGATGGTGGTTGCCTTCGACAAGG
Diptera_L27	Dip1.1618	TGGAGGACATGAAGCAGCGGCTGGCGAAGATGGTGGTTGCCTTCGACAAGGCGGGCACGCCGGTCACGGCCGACGATCTGGGCGTGACCGGCTCGATGATGGTGCTGCTGAAGGATGCGA
Diptera_L27	Dip1.1619	CCGACGATCTGGGCGTGACCGGCTCGATGATGGTGCTGCTGAAGGATGCGATCGAGCCGACGCTCATGCAGACGCTCGAGGGTACGCCCGTGCTGGTGCATGCCGGCCCGTTCGCCAACA
Diptera_L27	Dip1.1620	AGACGCTCGAGGGTACGCCCGTGCTGGTGCATGCCGGCCCGTTCGCCAACATTGCCCACGGCTGCTCGTCGATCGTGGCCGACGATATCGGCATGAAGCTGGCGGGCAAGCGCGGCTACG
Diptera_L27	Dip1.1621	CGATCGTGGCCGACGATATCGGCATGAAGCTGGCGGGCAAGCGCGGCTACGTGGTGACCGAGGCCGGTTTCGGCTCGGACATTGGGATGGAGAAGTTTTTCAACATCAAGTGCCGCGCCT
Diptera_L27	Dip1.1622	TCGGCTCGGACATTGGGATGGAGAAGTTTTTCAACATCAAGTGCCGCGCCTCGGGCAAGGTGCCGAATGCGGTCGTGCTCGTGACGACGGTACGCGCGCTGAAGATGCACGGTGGCGGGC
Diptera_L27	Dip1.1623	CGGTCGTGCTCGTGACGACGGTACGCGCGCTGAAGATGCACGGTGGCGGGCCGATCGTGACGGCCGGTGCGCCGCTGCGCCGCGAGTACATGAGCGAAAATCTGGACCTGCTCGAGAAGG
Diptera_L27	Dip1.1624	CGCCGCTGCGCCGCGAGTACATGAGCGAAAATCTGGACCTGCTCGAGAAGGGCCTGCCGAATCTGCTGAAGCACATCGAGAACGGGCTGAAGTACGGTGTGCCGGTGGTGGTTGCGATCA
Diptera_L27	Dip1.1625	AGCACATCGAGAACGGGCTGAAGTACGGTGTGCCGGTGGTGGTTGCGATCAATGCCCACGGTACGGACACTGCCGCCGAGCACGAGCTCGTGCAAAAGGCGGCAAAGGCTGCCGGTGCGT
Diptera_L27	Dip1.1626	CTGCCGCCGAGCACGAGCTCGTGCAAAAGGCGGCAAAGGCTGCCGGTGCGTTCGATGCGATCGTTTCGAACCACTGGGCGAAGGGAGGGGAGGGTGCGGCCGAACTGGCCCAGGCCGTCA
Diptera_L27	Dip1.1627	ACCACTGGGCGAAGGGAGGGGAGGGTGCGGCCGAACTGGCCCAGGCCGTCATCGATGCGTGCAACCGGCCGTCCGAGTTTAAGCTGCTGTACGATCTGGACATGTCGATCGAGGACAAGA
Diptera_L27	Dip1.1628	TGTTGGACGTTAACGATCGCTATCTGCGCAAGATCACGATCGGACTGTCCCCGACGGAGAAGAACATGATTCGGGACACGAGCTTCTCAATTTCTGTGTCTAGTGAGATCATGGCTATCT
Diptera_L27	Dip1.1629	TTCGGGACACGAGCTTCTCAATTTCTGTGTCTAGTGAGATCATGGCTATCTTGGCGTTGGCCACCAATCTGGGAGACATGAAGCAACGCTTAGCGAAAATGGTGGTGGCGTTCGATCGCA
Diptera_L27	Dip1.1630	TGGGAGACATGAAGCAACGCTTAGCGAAAATGGTGGTGGCGTTCGATCGCAGCGGTTCGCCTGTTACGGCCGATGATCTGGGAGTGACTGGAGCGATGATGGTCCTGCTGAAGGATGCTA
Diptera_L27	Dip1.1631	CCGATGATCTGGGAGTGACTGGAGCGATGATGGTCCTGCTGAAGGATGCTATCGAGCCGACGTTGATGCAGACGCTCGAAGGCACTCCGGTGATGGTCCATGCTGGTCCGTTTGCCAACA
Diptera_L27	Dip1.1632	AGACGCTCGAAGGCACTCCGGTGATGGTCCATGCTGGTCCGTTTGCCAACATCGCGCACGGTTGCTCCTCGATCATAGCCGATGACATTGCGTTGAAGTTGGTCGGCAAGCCCGGATATG
Diptera_L27	Dip1.1633	CGATCATAGCCGATGACATTGCGTTGAAGTTGGTCGGCAAGCCCGGATATGTAGTTACGGAGGCCGGTTTTGGGTCGGATATTGGCATGGAGAAGTTCTTCAACATCAAATGTCGTGCCT
Diptera_L27	Dip1.1634	TTGGGTCGGATATTGGCATGGAGAAGTTCTTCAACATCAAATGTCGTGCCTCGGGTAAGATCCCAAATGCGGTCGTGTTGGTGATGACCGTTCGTGCGTTGAAGATGCACGGAGGTGGTC
Diptera_L27	Dip1.1635	CGGTCGTGTTGGTGATGACCGTTCGTGCGTTGAAGATGCACGGAGGTGGTCCTCCAGTCATCTCCGGGGCACCACTCCGCCGCGAGTACACGATGGAAAACGTTGAGCTGGTGGAGAAGG
Diptera_L27	Dip1.1636	CACCACTCCGCCGCGAGTACACGATGGAAAACGTTGAGCTGGTGGAGAAGGGTCTGCCCAACCTGATTAAGCACATTGAGAACGGACTCAAGTACGGAGTCCCGGTTGTGGTGGCCATCA
Diptera_L27	Dip1.1637	AGCACATTGAGAACGGACTCAAGTACGGAGTCCCGGTTGTGGTGGCCATCAACGCTCACTCCAGTGATACCAAAGCCGAACACGATCTGATCAAGCGCACTTGCAAGCAGGTCGGAGCAT
Diptera_L27	Dip1.1638	CCAAAGCCGAACACGATCTGATCAAGCGCACTTGCAAGCAGGTCGGAGCATTTGCGGCCGTCGTATCGAATCACTGGGCTCTGGGAGGTGCCGGCGCTGCCGACCTCGCCCAAGCCGTCA
Diptera_L27	Dip1.1639	ATCACTGGGCTCTGGGAGGTGCCGGCGCTGCCGACCTCGCCCAAGCCGTCATGGATGCATGCAAGACGACTCCTAACTTCAAGCTTTTGTACGAGCTAGACCTAACAATTGAGGAAAAGA
Diptera_L27	Dip1.1640	TGGTGGACATCAACGATCGGTACCTACGCACCATTACCGTTGGGCAATCGCCCACTGAAAAGGGTATTTCGAGGGAGACCCGGTTCTCCATCTCGGTGGCCAGCGAGATCATGGCTGTGC
Diptera_L27	Dip1.1641	CGAGGGAGACCCGGTTCTCCATCTCGGTGGCCAGCGAGATCATGGCTGTGCTAGCACTATCCCGAAGTCTGGAGGACATGAAGCAGCGGCTGGCTGACATGGTGGTGGCATTCGACAAAC
Diptera_L27	Dip1.1642	TGGAGGACATGAAGCAGCGGCTGGCTGACATGGTGGTGGCATTCGACAAACGAGGCAAGCCCGTAACCGCTGACGATTTGGGTGTCACCGGTGCCCTGGCAGTTCTTTTGAAGGACGCTC
Diptera_L27	Dip1.1643	CTGACGATTTGGGTGTCACCGGTGCCCTGGCAGTTCTTTTGAAGGACGCTCTCGAGCCGAACCTGATGCAGTCGCTCGAGGGAACTCCAGTGCTGGTGCACGCTGGTCCCTTTGCCAACA
Diptera_L27	Dip1.1644	AGTCGCTCGAGGGAACTCCAGTGCTGGTGCACGCTGGTCCCTTTGCCAACATCGCCCACGGTTGCAACTCGATCATCGCTGATGAAGTCGGCCTAAAGCTGGTTGGTAAAAATGGATTTG
Diptera_L27	Dip1.1645	CGATCATCGCTGATGAAGTCGGCCTAAAGCTGGTTGGTAAAAATGGATTTGTCTGCACGGAGGCCGGGTTCGGATCAGATATTGGCATGGAAAAGTTTTGCAACATTAAGTGTCGGACAT
Diptera_L27	Dip1.1646	TCGGATCAGATATTGGCATGGAAAAGTTTTGCAACATTAAGTGTCGGACATCCGGTCGCAAGCCGAACGCCATGGTGCTGGTAGCCACTGTGAGGGCCATCAAGATGCACGGCGGCGGAG
Diptera_L27	Dip1.1647	CCATGGTGCTGGTAGCCACTGTGAGGGCCATCAAGATGCACGGCGGCGGAGCTCCCGTCACTCCCGGAGCCCCCTTGAACAAGCAGTACACCGAGGAGAACTTGGAGCTCGTCCAGAAGG
Diptera_L27	Dip1.1648	CCCCCTTGAACAAGCAGTACACCGAGGAGAACTTGGAGCTCGTCCAGAAGGGTCTGCCCAATCTGCTGCAGCACATCGAGAACGGAAAGGCCTTCGGCATGCCAGTGGTGGTGAGCCTTA
Diptera_L27	Dip1.1649	AGCACATCGAGAACGGAAAGGCCTTCGGCATGCCAGTGGTGGTGAGCCTTAATGCTCATTCAGCAGACACCCCGGCGGAGCATGAGTTGGTCAAAAAGGCTGCTCTGGAGGCAGGTGCAT
Diptera_L27	Dip1.1650	CCCCGGCGGAGCATGAGTTGGTCAAAAAGGCTGCTCTGGAGGCAGGTGCATTCGCCGCCGTAGTCTCCACTCACTGGGCGGACGGAGGAGCCGGAGCCGTTCAGCTGGCCGATGCCGTGA
Diptera_L27	Dip1.1651	CTCACTGGGCGGACGGAGGAGCCGGAGCCGTTCAGCTGGCCGATGCCGTGATCAAGGCCTGCGAACAGGGCAATCAATTCCGATTGCTCTACGATCTGGAGCTGCCGCTGGTGGATAAGA
Diptera_L27	Dip1.1652	TTGTGGATATCAATGATCGCTACTTGCGCAAAATCACCGTTGGGCAGGCGTCTACGGAGAAGGGATTCATGCGTGAGACAAGCTTCTCCATTTCCGTTGCAAGTGAACTTATGGCTATTT
Diptera_L27	Dip1.1653	TGCGTGAGACAAGCTTCTCCATTTCCGTTGCAAGTGAACTTATGGCTATTTTAGCTCTAACCACAAGTCTCGAGGACATGAAGCAGCGCATTGCAAAGATTGTCGTAGCCTTCGACAAGG
Diptera_L27	Dip1.1654	TCGAGGACATGAAGCAGCGCATTGCAAAGATTGTCGTAGCCTTCGACAAGGCAGGTAATCCCGTAACGGCTGATGATTTGGGTATGACCGGAGCAATGATGGTACTCCTGAAGGATACCC
Diptera_L27	Dip1.1655	CTGATGATTTGGGTATGACCGGAGCAATGATGGTACTCCTGAAGGATACCCTTGAACCAACTCTTATGCAAACACTCGAGGGTACGCCTGTCTTTGTCCACGCTGGGCCATTTGCGAACA
Diptera_L27	Dip1.1656	AAACACTCGAGGGTACGCCTGTCTTTGTCCACGCTGGGCCATTTGCGAACATTGCCCACGGATGCAATTCCATCATTGCCGATAACATTGCATTGAAATTGGTGGGTAAGGAGGGCTATG
Diptera_L27	Dip1.1657	CCATCATTGCCGATAACATTGCATTGAAATTGGTGGGTAAGGAGGGCTATGTGGTGACTGAGGCTGGTTTTGGATCTGACATTGGTATGGAGAAGTTCTTCAACATTAAGTGCCGCACCT
Diptera_L27	Dip1.1658	TTGGATCTGACATTGGTATGGAGAAGTTCTTCAACATTAAGTGCCGCACCTCGAAGAAGGTTCCCAATGCTATTGTTCTCGTGGCTACGGTGAGGGCACTCAAGATGCACGGTGGTGGCC
Diptera_L27	Dip1.1659	CTATTGTTCTCGTGGCTACGGTGAGGGCACTCAAGATGCACGGTGGTGGCCCACCAGTTTCAGCCGGGAATACACGCAAGGAGTACACGGAGGAGAATTTGGAACTTCTCAAGAAGGGTC
Diptera_L27	Dip1.1660	ATACACGCAAGGAGTACACGGAGGAGAATTTGGAACTTCTCAAGAAGGGTCTTCCCAATCTCATTAAACACATTAGCAATGGGCTAAAGTACAAAGTTCCCGTTCTTGTTTCCATCAATG
Diptera_L27	Dip1.1661	ACATTAGCAATGGGCTAAAGTACAAAGTTCCCGTTCTTGTTTCCATCAATGCGCACCAATACGATACACCTGCTGAGCATGAGATGATTCGCGAAGCTGCCCGAAAGGCTGGGGCACTGG
Diptera_L27	Dip1.1662	CTGCTGAGCATGAGATGATTCGCGAAGCTGCCCGAAAGGCTGGGGCACTGGCGTGTGTTGTCTCAAAGCACTGGAGTGAGGGTGGAGCTGGGGCAGCTGCCCTGGCGGATGCCGTCATCA
Diptera_L27	Dip1.1663	ACTGGAGTGAGGGTGGAGCTGGGGCAGCTGCCCTGGCGGATGCCGTCATCAAGGCTTGCACTGAAAAGTCCAAGTTTAAATTCCTCTACAACCTCGATTTGTCCATTGAGGACAAGATCA
Diptera_L27	Dip1.1664	TAGTGGACATCAATGATCGTTACTTGCGTAGGATCACCATTGGTCAGGCGTCCACAGAGAAGGGCTTTATGCGCGAGACTAGCTTTTCGATTTCCGTAGCCAGTGAGCTTATGGCAATTC
Diptera_L27	Dip1.1665	TGCGCGAGACTAGCTTTTCGATTTCCGTAGCCAGTGAGCTTATGGCAATTCTGGCCCTCTGTACGAGTCTTGAAGACATGAAGCAGCGCATTGCCAAAATCGTTGTAGCCTTCGATAAGT
Diptera_L27	Dip1.1666	TTGAAGACATGAAGCAGCGCATTGCCAAAATCGTTGTAGCCTTCGATAAGTCCGGGAATCCCGTGACTGCTGACGATTTGGGCATGACTGGAGCAATGATGGTGTTGTTGAAGGATACTT
Diptera_L27	Dip1.1667	CTGACGATTTGGGCATGACTGGAGCAATGATGGTGTTGTTGAAGGATACTTTGGAGCCAACTCTAATGCAGACCTTGGAGGGAACACCAGTTTTTGTCCATGCTGGACCCTTTGCCAATA
Diptera_L27	Dip1.1668	AGACCTTGGAGGGAACACCAGTTTTTGTCCATGCTGGACCCTTTGCCAATATTGCTCACGGTTGCAATTCCATCATTGCAGATAACATTGCTCTGAAACTTGTGGGCAAGGATGGCTATG
Diptera_L27	Dip1.1669	CCATCATTGCAGATAACATTGCTCTGAAACTTGTGGGCAAGGATGGCTATGTGGTGACCGAAGCGGGCTTTGGATCTGACATTGGCATGGAGAAATTCTTTAATATCAAGTGTCGTACTT
Diptera_L27	Dip1.1670	TTGGATCTGACATTGGCATGGAGAAATTCTTTAATATCAAGTGTCGTACTTCCAAGAAGGTTCCCAGTGCTATTGTCCTTGTGGCGACTGTTAGGGCTCTCAAGATGCACGGAGGAGGGC
Diptera_L27	Dip1.1671	CTATTGTCCTTGTGGCGACTGTTAGGGCTCTCAAGATGCACGGAGGAGGGCCACCAGTGTCAGCCGGAAGTTCCCGCAAGGAGTACACGGAGGAAAATCTGGAGTTGCTTAAGAAGGGCT
Diptera_L27	Dip1.1672	GTTCCCGCAAGGAGTACACGGAGGAAAATCTGGAGTTGCTTAAGAAGGGCTTACCGAATCTGCTGAAACATGTGAGCAATGGGGTCAAATACGGAATCCCAGTACTAGTGTCCATCAATG
Diptera_L27	Dip1.1673	ATGTGAGCAATGGGGTCAAATACGGAATCCCAGTACTAGTGTCCATCAATGCTCATGCCTATGATACTCCAGCTGAGCATACGATGATCCGTGAGGCTGCCCTCAAGCAGGGTGCTCTAG
Diptera_L27	Dip1.1674	CAGCTGAGCATACGATGATCCGTGAGGCTGCCCTCAAGCAGGGTGCTCTAGCAGCTGTGGTTTCGAAGCACTGGAGCGAGGGAGGGGCAGGAGCAGTGCCTCTGGCCGAAGCTGTGATCA
Diptera_L27	Dip1.1675	ACTGGAGCGAGGGAGGGGCAGGAGCAGTGCCTCTGGCCGAAGCTGTGATCAAAGCTTGCTCCAATAGGTCAAAGTTCAAATTCCTCTACGATCTGGGACTCTCTATTGAGGAGAAGATCA
Diptera_L27	Dip1.1676	AAGAAAAATCACAGTAGGTCAATCACCAACTGAAAAGAATTTCACAAGAGTAACAGGATTTCACATATCGGTTGCAAGTGAAATTATGGCTGTTTTGGCGCTTTCGAAAGATCTGCAGGA
Diptera_L27	Dip1.1677	GGTTGCAAGTGAAATTATGGCTGTTTTGGCGCTTTCGAAAGATCTGCAGGATATGAAGGAGAGACTTGCAAGAATGGTTGTTGCGTTTGATAAAGCTGGAAATTCGATTACAGCTGATGA
Diptera_L27	Dip1.1678	AAGAATGGTTGTTGCGTTTGATAAAGCTGGAAATTCGATTACAGCTGATGATTTAGGAGTGACTGGAGCAATGCTCGTTCTCTTAAAAGACGCAATTGAACCCAATTTAATGCAAACCTT
Diptera_L27	Dip1.1679	AATGCTCGTTCTCTTAAAAGACGCAATTGAACCCAATTTAATGCAAACCTTGGAAGGAACTCCAGTTTTAGTTCATGCAGGACCGTTTGCAAATATAGCGCACGGCTGTTCATCAATAAT
Diptera_L27	Dip1.1680	AGTTCATGCAGGACCGTTTGCAAATATAGCGCACGGCTGTTCATCAATAATAGCAGATGATATTGGACTAAAACTAGTTGGTGAAAATGGTTATGTCATTACTGAAGCTGGTTTTGGATC
Diptera_L27	Dip1.1681	AAAACTAGTTGGTGAAAATGGTTATGTCATTACTGAAGCTGGTTTTGGATCTGATATTGGTTTAGAAAAGTTTATAAATATAAAATGCCGCATATCTGGGAAAGTTCCAAATGCAGTAGT
Diptera_L27	Dip1.1682	GTTTATAAATATAAAATGCCGCATATCTGGGAAAGTTCCAAATGCAGTAGTTCTTGTAACAACTATTCGCGCTCTTAAGATGCATGGAGGTGGACCAGCTGTTGTGCCTGGTGTCCCTCT
Diptera_L27	Dip1.1683	CGCTCTTAAGATGCATGGAGGTGGACCAGCTGTTGTGCCTGGTGTCCCTCTCAAAAAGGAGTATACTGAAGAAAATATCGAGTTGTTAGAAAATGGTTTAGTTAATTTATTTAAACATAT
Diptera_L27	Dip1.1684	AGAAAATATCGAGTTGTTAGAAAATGGTTTAGTTAATTTATTTAAACATATCGAAAATGGAAAATTCTATCACATTCCTGTCGTGGTTGCAATTAACTCTCATAGTGACGATACACAAGC
Diptera_L27	Dip1.1685	TCACATTCCTGTCGTGGTTGCAATTAACTCTCATAGTGACGATACACAAGCAGAACTCGAATTGGTTAAGAAAGCTGCCTTAAAAAATGGAGCCTTTGGAGCTGTTGTTAGCACACACTG
Diptera_L27	Dip1.1686	GAAAGCTGCCTTAAAAAATGGAGCCTTTGGAGCTGTTGTTAGCACACACTGGAAAAATGGCGGAACTGGGGCTCTAGAACTGGCTGAAGCTGTAATTAATGCCTGTGATCAACCAAACAA
Diptera_L27	Dip1.1687	GGCTCTAGAACTGGCTGAAGCTGTAATTAATGCCTGTGATCAACCAAACAACTTCAACTTCTTGTATGATAACAACCTGTCGATTCTAGAGAAAATAAATACAATCGCAAAGAAAATGTA
Diptera_L27	Dip1.1688	TGGTAGATATCAATGATCGGTACCTTCGGGAGATCACAATTGGACAGTCTCCGACCGAAAAGAATCTTACTCGTCGAACTGGATTCACTATTTCGGTGGCAAGTGAGATAATGGCAGTTC
Diptera_L27	Dip1.1689	CTCGTCGAACTGGATTCACTATTTCGGTGGCAAGTGAGATAATGGCAGTTCTTGCTCTTGCGAAAGATCTTAGCGATATGAAAGATCGGCTGGCGAAAATGATAGTAGCCTATGATAAAA
Diptera_L27	Dip1.1690	TTAGCGATATGAAAGATCGGCTGGCGAAAATGATAGTAGCCTATGATAAAACTGGAAATCCAGTAACTGCTGATGATTTAGGCATGACTGGAGCTTTGGCAGTCTTGCTTAAGGACACTT
Diptera_L27	Dip1.1691	CTGATGATTTAGGCATGACTGGAGCTTTGGCAGTCTTGCTTAAGGACACTTTGGAACCAACTTTGATGCAGACTTTAGAGGGTACTCCAGTTCTTGTACATACTGGACCGTTTGCTAACA
Diptera_L27	Dip1.1692	AGACTTTAGAGGGTACTCCAGTTCTTGTACATACTGGACCGTTTGCTAACATTGCCCATGGATGTTCGTCAATAATTGCTGATGAAATTGGATTGAAGTTAGTTGGGGAAGAAGGATTTG
Diptera_L27	Dip1.1693	CAATAATTGCTGATGAAATTGGATTGAAGTTAGTTGGGGAAGAAGGATTTGTTGTAACTGAAGCTGGTTTCGGTTCTGATATTGGCATGGAAAAGTTCTTCAACATCAAATGTCGGTCAT
Diptera_L27	Dip1.1694	TCGGTTCTGATATTGGCATGGAAAAGTTCTTCAACATCAAATGTCGGTCATCGGGAAAGGTTCCCAATGCTGTTGTGCTTGTTACAACAGTTCGTGCTTTGAAAATGCATGGTGGTGGTC
Diptera_L27	Dip1.1695	CTGTTGTGCTTGTTACAACAGTTCGTGCTTTGAAAATGCATGGTGGTGGTCCAGCTGTTGAGCCAGGTGCACCATTGAAAAAAGAATATAGTGAAGAAAATTTGGGACTTTTGAAAAATG
Diptera_L27	Dip1.1696	CACCATTGAAAAAAGAATATAGTGAAGAAAATTTGGGACTTTTGAAAAATGGTATCCCGAATTTGTTGAAACATATTGAAAATGGTAGAATGTATGGACTTCCGGTGGTGGTGGCTATTA
Diptera_L27	Dip1.1697	AACATATTGAAAATGGTAGAATGTATGGACTTCCGGTGGTGGTGGCTATTAATCAGCATAATTCTGATACAAAAGCTGAACATGATTTAGTCAAAGAGGCTGCCATTAAGGCTGGAGCAT
Diptera_L27	Dip1.1698	CAAAAGCTGAACATGATTTAGTCAAAGAGGCTGCCATTAAGGCTGGAGCATATGAAGCTGTAATATGTTCACATTGGAGTGATGGTGGTTCCGGTGCACTTGAACTTGCTGAAGCAGTTA
Diptera_L27	Dip1.1699	CACATTGGAGTGATGGTGGTTCCGGTGCACTTGAACTTGCTGAAGCAGTTATTAAAGCATGCAATGATCCATCTAATTTTGAGTTGTTGTATGAACCCCGTCTTCCACTTTTAGAGAAAC
Diptera_L27	Dip1.1700	TAACGGACGTCAACGACCGATATCTACGCTTGGTAACCATCGGCGAATCACCAACCGAAAAGAAACTCACCCGCCAGACAGATTTCACTATTTCTGTTGCCAGTGAAATTATGGCAATTT
Diptera_L27	Dip1.1701	CCCGCCAGACAGATTTCACTATTTCTGTTGCCAGTGAAATTATGGCAATTTTAGCTTTATCCAAAGATTTATCTGATATGAAATTGCGCTTGGCCCAAATGGTCGTTGCATTCGATAAGG
Diptera_L27	Dip1.1702	TATCTGATATGAAATTGCGCTTGGCCCAAATGGTCGTTGCATTCGATAAGGCCGGAAACCCAGTAACGGCTGATGATCTGGGAATGACTGGGGCCATGGCGGTCCTTCTGAAGGATACAA
Diptera_L27	Dip1.1703	CTGATGATCTGGGAATGACTGGGGCCATGGCGGTCCTTCTGAAGGATACAATTGAGCCGACATTAATGCAAACTCTAGAAGGTACACCGGTTATGGTGCATGCTGGTCCGTTTGCAAATA
Diptera_L27	Dip1.1704	AAACTCTAGAAGGTACACCGGTTATGGTGCATGCTGGTCCGTTTGCAAATATCGCGCATGGATGCTCGTCAATCATAGCGGACAATATTGCATTGAAACTGGTCGGCGAGGAAGGTTTCG
Diptera_L27	Dip1.1705	CAATCATAGCGGACAATATTGCATTGAAACTGGTCGGCGAGGAAGGTTTCGTTGTAACCGAAGCCGGTTTCGGTTCAGATATTGGAATGGAGAAATTTTTTGACATTAAGTGTCGCGCCT
Diptera_L27	Dip1.1706	TCGGTTCAGATATTGGAATGGAGAAATTTTTTGACATTAAGTGTCGCGCCTCGGGACGGACAATCGATGCGGTGGTACTAGTTGCGACTGTACGAGCTTTAAAAATGCATGGCGGTGGTC
Diptera_L27	Dip1.1707	CGGTGGTACTAGTTGCGACTGTACGAGCTTTAAAAATGCATGGCGGTGGTCCGCCAGTTGTTGCTGGAGCTCCGCTCAAGAAAGAATACGCCGAGGAAAATTTGGAGCTGCTCGAAAAGG
Diptera_L27	Dip1.1708	CTCCGCTCAAGAAAGAATACGCCGAGGAAAATTTGGAGCTGCTCGAAAAGGGACTTCCGAATCTTTTGAAGCATATCGAGAACGGCCAATTGTTTGGAGTTCCGGTAGTGGTTTCGATCA
Diptera_L27	Dip1.1709	AGCATATCGAGAACGGCCAATTGTTTGGAGTTCCGGTAGTGGTTTCGATCAACGCTCATAGCAAGGATACCGCAGCCGAGCACGAACTTATTCGTAAGGCAGCTCTCGCAGCTGGCGCAT
Diptera_L27	Dip1.1710	CCGCAGCCGAGCACGAACTTATTCGTAAGGCAGCTCTCGCAGCTGGCGCATTCGATGCAGTGGTATCGAAGGGTTGGAACTACGGTGGCAGTGGCGTTGTAGATGTGGCCGAATCCGTCA
Diptera_L27	Dip1.1711	AGGGTTGGAACTACGGTGGCAGTGGCGTTGTAGATGTGGCCGAATCCGTCATTCGAGCATGTGAAGGCAAAAGCAATTTCAAGTTCTTGTACGATGTGAAGGCGCCGATTATTGAAAAAA
Diptera_L27	Dip1.1712	TTGTGGACATTAATGATCGTTATTTAAGACAAATTACTATTGGACAATCACCAACTGAAAAAGGTTTTTCACGTCAAACATCTTTTGCCATTTCCGTTGCCAGTGAGATTATGGCAGTGT
Diptera_L27	Dip1.1713	CACGTCAAACATCTTTTGCCATTTCCGTTGCCAGTGAGATTATGGCAGTGTTGGCATTAGCAAGTAATATGGAAGATATGAAACAACGTTTGGCACGCATGGTTGTAGCATTTGATAAGA
Diptera_L27	Dip1.1714	TGGAAGATATGAAACAACGTTTGGCACGCATGGTTGTAGCATTTGATAAGAAAGGTGATCCAGTCACAGCTGATGACTTGGGTGTGACAGGTGCTTTGACTGTACTTTTGAAAGATGCCA
Diptera_L27	Dip1.1715	CTGATGACTTGGGTGTGACAGGTGCTTTGACTGTACTTTTGAAAGATGCCATCGAACCGAATCTAATGCAGACACTCGAAGGTACACCCGTGCTAGTTCATACTGGCCCATTTGCTAATA
Diptera_L27	Dip1.1716	AGACACTCGAAGGTACACCCGTGCTAGTTCATACTGGCCCATTTGCTAATATAGCACACGGTTGCTCTTCCATTGTGGCCGATCAAATTGCTTTGAAATTAGTTGGAGAAGAGGGTTTTG
Diptera_L27	Dip1.1717	CCATTGTGGCCGATCAAATTGCTTTGAAATTAGTTGGAGAAGAGGGTTTTGTTTGTACTGAAGCTGGTTTTGGCTCAGATATCGGCATGGAAAAGTTTTGTAATATCAAATGTCGTGCTT
Diptera_L27	Dip1.1718	TTGGCTCAGATATCGGCATGGAAAAGTTTTGTAATATCAAATGTCGTGCTTCAGGTCTTAAGCCTGACGTCGTTGTTTTAGTCACAACAGTGCGTGCATTGAAAATGCATGGCGGTGGTC
Diptera_L27	Dip1.1719	TCGTTGTTTTAGTCACAACAGTGCGTGCATTGAAAATGCATGGCGGTGGTCCACCAGTTGCACCAGGAGCTCCATTAAACGAAGTATATACAGAACAGAATTTAGAACTTTTAGAAAAAG
Diptera_L27	Dip1.1720	CTCCATTAAACGAAGTATATACAGAACAGAATTTAGAACTTTTAGAAAAAGGTTTACCAAACTTGTATCAGCACATCTCAAATGGAAGAACTCATTGTTTGCCAGTTATAGTCGCCATCA
Diptera_L27	Dip1.1721	AGCACATCTCAAATGGAAGAACTCATTGTTTGCCAGTTATAGTCGCCATCAATCGTCATGTTGCCGACACCAATGACGAACATGAACTTATTATGCAATATGCAAGGAAGAGTGGTGCAT
Diptera_L27	Dip1.1722	CCAATGACGAACATGAACTTATTATGCAATATGCAAGGAAGAGTGGTGCATTTGCTGCAGTTGTTTGCAACCACTGGAGTGAGGGCGGCGCCGGAACTATTGGTTTAGCCCATGCTGTTC
Diptera_L27	Dip1.1723	TGGTCGACATGAATGATCGCTACTTGCGTTTGGTCACGGTCGGCCAATCGCCCACCGAGAAGAATTTGACACGTCCGGCATCCTTCGCCATATCCGCGTCCAGTGAAATAATGGCTGTGC
Diptera_L27	Dip1.1724	CACGTCCGGCATCCTTCGCCATATCCGCGTCCAGTGAAATAATGGCTGTGCTGGCTTTGGCTTCCGATCTGGAGGACATGAAGAGTCGTTTGGCCCGCATGGTGGTGGCCTTCAATAAGG
Diptera_L27	Dip1.1725	TGGAGGACATGAAGAGTCGTTTGGCCCGCATGGTGGTGGCCTTCAATAAGGCTGGCGAACCGGTGACTGCCGACGATTTGGGCGTGACCGGAGCATTGACTGTTTTGCTGAAGGACGCCA
Diptera_L27	Dip1.1726	CCGACGATTTGGGCGTGACCGGAGCATTGACTGTTTTGCTGAAGGACGCCATCGAGCCGAATTTGTTGCAAACCCTCGAGGGAACCCCAGTACTGGTGCATGCTGGCCCCTTCGCCAATA
Diptera_L27	Dip1.1727	AAACCCTCGAGGGAACCCCAGTACTGGTGCATGCTGGCCCCTTCGCCAATATCGCCCATGGCTGCTCGTCCATTGTGGCTGACAAGATCGGCTTGCGGTTGGTCGGCGAGGATGGCTTCG
Diptera_L27	Dip1.1728	CCATTGTGGCTGACAAGATCGGCTTGCGGTTGGTCGGCGAGGATGGCTTCGTATGCACTGAGGCCGGTTTCGGTTCGGACATTGGCATGGAGAAGTGCTGCAACATCAAGTGCCGTACAT
Diptera_L27	Dip1.1729	TCGGTTCGGACATTGGCATGGAGAAGTGCTGCAACATCAAGTGCCGTACATCCGGCATTACACCGAATGCCGTCGTTCTGGTGGCTACAGTGAGAGCACTGAAAATGCATGGCGGCGGGC
Diptera_L27	Dip1.1730	CCGTCGTTCTGGTGGCTACAGTGAGAGCACTGAAAATGCATGGCGGCGGGCCAGCAGTCTTGCCCGGCACACCCCTGGCCAAGGAATACACCGAAGAGAATCTGGAGTTGCTGCAGAAGG
Diptera_L27	Dip1.1731	CACCCCTGGCCAAGGAATACACCGAAGAGAATCTGGAGTTGCTGCAGAAGGGTCTGCCGAATCTGTTCCAGCACATCAACAATGGCAGGCAATTCGGTTTGCCCGTAGTGGTGGCCATTA
Diptera_L27	Dip1.1732	AGCACATCAACAATGGCAGGCAATTCGGTTTGCCCGTAGTGGTGGCCATTAACAAATTCGGCACTGACAGCCCTCAGGAACATAACCTGATCAGAGAAGCCTGCCTTAAGGAAGGGGCCT
Diptera_L27	Dip1.1733	GCCCTCAGGAACATAACCTGATCAGAGAAGCCTGCCTTAAGGAAGGGGCCTTCGCTGCTGTCGTGTCCGACGGCTGGTCCTCGGGTGGAGCTGGTGCCGTTGAGTTGGCCGAAGCCGTCA
Diptera_L27	Dip1.1734	ACGGCTGGTCCTCGGGTGGAGCTGGTGCCGTTGAGTTGGCCGAAGCCGTCATTGCCGCTTGCAAGCAGCCGCCAACCTTCAAGCTTTTATATCCCGATGAGATGCCGCTGGTGGAGAAGA
Diptera_L27	Dip1.1735	TGATCGACGTTAACGATCGCTATTTGCGCCAGATCACGATCGGACAATCGCCGACGGAGAAGAACTTGACTCGCACGACTTCGTTTAGCATTTCAGTAGCCAGCGAGATAATGGCTGTGC
Diptera_L27	Dip1.1736	CTCGCACGACTTCGTTTAGCATTTCAGTAGCCAGCGAGATAATGGCTGTGCTTGCACTCTCTCGCAATCTAGAGGATATGAAGCACCGCTTGGCCAAAATAGTGGTGGCCTTCGATAAGG
Diptera_L27	Dip1.1737	TAGAGGATATGAAGCACCGCTTGGCCAAAATAGTGGTGGCCTTCGATAAGGCTGGTCGGCCGGTCACAGCCGATGACTTGGGTGTAACGGGAGCGCTGGTAGTGCTACTTAAAGATGCTT
Diptera_L27	Dip1.1738	CCGATGACTTGGGTGTAACGGGAGCGCTGGTAGTGCTACTTAAAGATGCTTTAGAGCCCACTCTGATGCAGACGATAGAAGGTACTCCCGTTTTGGTGCACGCTGGGCCCTTTGCGAACA
Diptera_L27	Dip1.1739	AGACGATAGAAGGTACTCCCGTTTTGGTGCACGCTGGGCCCTTTGCGAACATTGCCCACGGTTGCTCATCCATTGTGGCCGATGAAATTGCGCTGAAGTTGGTGGGTGGGCAGGGTTACG
Diptera_L27	Dip1.1740	CCATTGTGGCCGATGAAATTGCGCTGAAGTTGGTGGGTGGGCAGGGTTACGTTTGCACTGAAGCAGGATTCGGGTCCGATATTGGTATGGAGAAGTTCTGCAATGTTAAATGTCGTTCTT
Diptera_L27	Dip1.1741	TCGGGTCCGATATTGGTATGGAGAAGTTCTGCAATGTTAAATGTCGTTCTTCTGGCCGTAAACCGAATGCTGTCGTTTTGGTTGCTACCGTGCGCGCTTTAAAAATGCACGGTGGTGGTG
Diptera_L27	Dip1.1742	CTGTCGTTTTGGTTGCTACCGTGCGCGCTTTAAAAATGCACGGTGGTGGTGCTGCAGTCACGCCTGGAGCACCTTTGAACAAACAGTATACTGAAGAGAATCTGGAACTACTGGAAAAGG
Diptera_L27	Dip1.1743	CACCTTTGAACAAACAGTATACTGAAGAGAATCTGGAACTACTGGAAAAGGGTTTGCCGAATCTTTTGCAGCACATCTGTAATGGACAGAAATTCGGTCTGTCCGTGGTGGTAGCCATTA
Diptera_L27	Dip1.1744	AGCACATCTGTAATGGACAGAAATTCGGTCTGTCCGTGGTGGTAGCCATTAATCATCACAGCTCCGATACTGATGCTGAGCATCAACTTATTAAAGATGCTGCCCTAAAAGCAGGTGCTT
Diptera_L27	Dip1.1745	CTGATGCTGAGCATCAACTTATTAAAGATGCTGCCCTAAAAGCAGGTGCTTTTGCAGCTGTCACTTGCAAGCATTGGAGCGAGGGAGGCGAAGGCGCTGTCGAATTAGCCGACGCTGTTG
Diptera_L27	Dip1.1746	AGCATTGGAGCGAGGGAGGCGAAGGCGCTGTCGAATTAGCCGACGCTGTTGTGGACGCATGCGTCAACTCAAAAGGATTTAAATTGTTATATGAGAGTTCAGCAAGCTTAGAGGAGAAAA
Diptera_L27	Dip1.1747	TTATTGATGTCAATGATAGATATTTAAGGCAAATAACTATTGGCCAATCTCCCACAGAAAATGGATTTACACGTTCCACTTCATTTTCCATATCTGTGGCGAGTGAAATTATGGCTGTTC
Diptera_L27	Dip1.1748	CACGTTCCACTTCATTTTCCATATCTGTGGCGAGTGAAATTATGGCTGTTCTAGCTTTGTCTCGAAATATGGAAGACATGAAAGATAGATTATCGAAAATGGTTGTAGCTTTCGATCGTA
Diptera_L27	Dip1.1749	TGGAAGACATGAAAGATAGATTATCGAAAATGGTTGTAGCTTTCGATCGTAAAGGTTGCCCCGTAACCGCTGACGATTTGGGTATGACAGGAGCCCTGACCGTTTTGCTTAAGGATGCTT
Diptera_L27	Dip1.1750	CTGACGATTTGGGTATGACAGGAGCCCTGACCGTTTTGCTTAAGGATGCTTTAGAACCCAATCTTATGCAAACTTTAGAGGGCACGCCTGTCATGGTACATACCGGTCCATTTGCTAACA
Diptera_L27	Dip1.1751	AAACTTTAGAGGGCACGCCTGTCATGGTACATACCGGTCCATTTGCTAACATCGCTCATGGCTGTTCTTCGATTGTTGCAGATGAGATTGCCTTGAAATTGGTAGGTGATGAAGGTTTTG
Diptera_L27	Dip1.1752	CGATTGTTGCAGATGAGATTGCCTTGAAATTGGTAGGTGATGAAGGTTTTGTTTGCACTGAGGCTGGTTTTGGTTCAGATATTGGCATGGAAAAGTTCTGTAATATTAAGTGCCGCTCAA
Diptera_L27	Dip1.1753	TTGGTTCAGATATTGGCATGGAAAAGTTCTGTAATATTAAGTGCCGCTCAATGGCGCGCAGTCCGAATGCTGTTGTTTTAGTAGTAACCGTAAGAGCTTTGAAGATGCATGGCGGTGGGG
Diptera_L27	Dip1.1754	CTGTTGTTTTAGTAGTAACCGTAAGAGCTTTGAAGATGCATGGCGGTGGGGTTCCAGTTACACCGGGTGCTCCTTTAAGCAAGCAGTATACTGAGGAAAATCTGGAATTGTTGGAGAATG
Diptera_L27	Dip1.1755	CTCCTTTAAGCAAGCAGTATACTGAGGAAAATCTGGAATTGTTGGAGAATGGTTTGCCGAATTTATTACAGCACATTTCGAATGGCCGTGCCTTCAATTTACCCGTCGTTGTTGCCATTA
Diptera_L27	Dip1.1756	AGCACATTTCGAATGGCCGTGCCTTCAATTTACCCGTCGTTGTTGCCATTAATTGTCACAGTTCTGATACTGCTGCTGAGCACGACTTGGTTAAATCTGCTGCCCTAAAAGGTGGTGCAT
Diptera_L27	Dip1.1757	CTGCTGCTGAGCACGACTTGGTTAAATCTGCTGCCCTAAAAGGTGGTGCATTTGCTGCTGTGGTGTGTACTCATTGGAGTGAAGGTGGTTCCGGAGCTGTTGAGCTGGCCGAAGCCGTTA
Diptera_L27	Dip1.1758	CTCATTGGAGTGAAGGTGGTTCCGGAGCTGTTGAGCTGGCCGAAGCCGTTATTAGTGCCTGTCGAATTGGCAAAAAATTTAAATTCCTTTACGAAAATGATGTGTCGTTGCTTGATAAGA
Diptera_L27	Dip1.1759	TGGTTGATGTGAACGATCGCTATCTTCGCCAAATTACCATTGGTGAATCACCAACTGAAAAAGGACTAACAAGGAAAACTACGTTTACAATGTCTGTCGCTAGTGAAATCATGGCGGTGC
Diptera_L27	Dip1.1760	CAAGGAAAACTACGTTTACAATGTCTGTCGCTAGTGAAATCATGGCGGTGCTAGCGCTTTCAAGTAATTTGGCGGATATGAAGGAGAAACTGTCAAAGATGGTAGTGGCTTTTGATAAAC
Diptera_L27	Dip1.1761	TGGCGGATATGAAGGAGAAACTGTCAAAGATGGTAGTGGCTTTTGATAAACAAGGTGATCCGGTAACTGCTGATGATCTTGGAGTGACGGGAGCTCTGCTTGTCTTGTTGAAAGATACTA
Diptera_L27	Dip1.1762	CTGATGATCTTGGAGTGACGGGAGCTCTGCTTGTCTTGTTGAAAGATACTATAAAACCAACTTTGATGCAAACACTCGAAGGCTCGCCTGTGTTTGTTCATGCAGGTCCTTTTGCGAACA
Diptera_L27	Dip1.1763	AAACACTCGAAGGCTCGCCTGTGTTTGTTCATGCAGGTCCTTTTGCGAACATAGCACATGGTTGCTCCTCAGTTATTGCAGACAACATTGCTCTGAAACTTGCTGGTCAGAATGGGTATG
Diptera_L27	Dip1.1764	CAGTTATTGCAGACAACATTGCTCTGAAACTTGCTGGTCAGAATGGGTATGTGATCACAGAAGCTGGTTTCGGATCTGATATTGGGATGGAAAAGTTCTTTGACATCAAGTGCCGTAACT
Diptera_L27	Dip1.1765	TCGGATCTGATATTGGGATGGAAAAGTTCTTTGACATCAAGTGCCGTAACTCAAAGAAAATACCAAATGCAATCGTTCTTGTCACAACAGTTCGAGCGCTGAAAATGCACGGAGGTGGAC
Diptera_L27	Dip1.1766	CAATCGTTCTTGTCACAACAGTTCGAGCGCTGAAAATGCACGGAGGTGGACCAGCTGTTACACCAGGAACTCCACTTAAGAAGGAGTATACCCAAGAGAATTTGCAACTGGTTGAAAAGG
Diptera_L27	Dip1.1767	CTCCACTTAAGAAGGAGTATACCCAAGAGAATTTGCAACTGGTTGAAAAGGGAATACCAAACTTACTCAAACACATCGAGAACGGAGTCAAGTTCGGAGTTCCGGTGGTTGTCGCCATCA
Diptera_L27	Dip1.1768	AACACATCGAGAACGGAGTCAAGTTCGGAGTTCCGGTGGTTGTCGCCATCAATGCACATGTCAATGACTCCCCGGCTGAACATGATTTGATCAAAAAGTACGCTGTAAATGGTGGAGCAT
Diptera_L27	Dip1.1769	CCCCGGCTGAACATGATTTGATCAAAAAGTACGCTGTAAATGGTGGAGCATTTGCTGCTGTCACATCAGACTGTTGGAGCAGTGGAGGCTTAGGATCAATGGAGCTATCCGATGCAGTAA
Diptera_L27	Dip1.1770	ACTGTTGGAGCAGTGGAGGCTTAGGATCAATGGAGCTATCCGATGCAGTAATTGCAGCATGTGAAGTTCCGAATAACTTCAAATTTTTATACGACACAAATTTGTCGATAGTCGAAAAAA
Diptera_L28	Dip1.1771	GATGTCGGCTCCTCAGGTGGCAGATGCTATTCTTGGTAACGCTATGTTCACTCATTACGATCGAGCCCACATCGCCCAGCTATGCGAGAAGGCCGGATTGTTGCAGCGTGCTTTGGAGCA
Diptera_L28	Dip1.1772	CATCGCCCAGCTATGCGAGAAGGCCGGATTGTTGCAGCGTGCTTTGGAGCATTATACGGATTTGTATGACATTAAGCGTGCTGTTGTCCATACGCATCTGTTGAACGGAGATTGGCTGGT
Diptera_L28	Dip1.1773	CATTAAGCGTGCTGTTGTCCATACGCATCTGTTGAACGGAGATTGGCTGGTTGGATTCTTCGGTACATTGTCGGTTGAGGATTCGTTGGAATGTTTGAAGGCAATGCTAACTGCCAACAT
Diptera_L28	Dip1.1774	GTCGGTTGAGGATTCGTTGGAATGTTTGAAGGCAATGCTAACTGCCAACATTCGCCAGAATTTGCAAATCTGTGTACAAATTGCGACCAAATATCATGAACAGCTAACTACAAAGGCGTT
Diptera_L28	Dip1.1775	CTGTGTACAAATTGCGACCAAATATCATGAACAGCTAACTACAAAGGCGTTGATTGACTTGTTTGAGAGCTTCAAGAGCTACGAAGGATTGTTCTACTTCCTTGGATCAATTGTCAACTT
Diptera_L28	Dip1.1776	CTTCAAGAGCTACGAAGGATTGTTCTACTTCCTTGGATCAATTGTCAACTTCAGCCAGGATCCGGAAGTGCACTTCAAGTATATTCAAGCAGCATGCAAGACGAACCAAATTAAGGAAGT
Diptera_L28	Dip1.1777	GCACTTCAAGTATATTCAAGCAGCATGCAAGACGAACCAAATTAAGGAAGTCGAACGTATTTGCCGCGAGTCCAATTGCTACAACGCCGAACGTGTTAAGAACTTCCTCAAGGAAGCTAA
Diptera_L28	Dip1.1778	GTCCAATTGCTACAACGCCGAACGTGTTAAGAACTTCCTCAAGGAAGCTAAGTTGACCGATCAACTCCCGTTGATCATCGTTTGCGACCGTTTCGATTTTGTCCACGACCTTGTACTGTA
Diptera_L28	Dip1.1779	GTTGATCATCGTTTGCGACCGTTTCGATTTTGTCCACGACCTTGTACTGTATCTGTACCGCAACAGTCTGCAGAAATATATTGAAATTTATGTGCAAAAGGTGAATCCATCTCGACTCCC
Diptera_L28	Dip1.1780	GCAGAAATATATTGAAATTTATGTGCAAAAGGTGAATCCATCTCGACTCCCGGTCGTCGTCGGAGGACTGCTGGATGTCGACTGTTCTGAGGACATCATCAAGAACCTGATCCTGGTAGT
Diptera_L28	Dip1.1781	GCTGGATGTCGACTGTTCTGAGGACATCATCAAGAACCTGATCCTGGTAGTGAAAGGTCAATTCTCAACAGACGAGCTTGTAGAAGAAGTTGAAAAGCGCAATCGTCTCAAGTTGTTGCT
Diptera_L28	Dip1.1782	AGACGAGCTTGTAGAAGAAGTTGAAAAGCGCAATCGTCTCAAGTTGTTGCTTCCGTGGCTGGAATCCCGTGTCCACGAGGGTTGTATTGAACCGGCAACTCATAATGCCCTGGCTAAAAT
Diptera_L28	Dip1.1783	TGTCCACGAGGGTTGTATTGAACCGGCAACTCATAATGCCCTGGCTAAAATCTACATCGATTCGAATAATAATCCGGAAAGGTTTTTGAAGGAGAACCAATTCTACGACAGCCGTGTGGT
Diptera_L28	Dip1.1784	TAATCCGGAAAGGTTTTTGAAGGAGAACCAATTCTACGACAGCCGTGTGGTGGGAAGATACTGCGAAAAACGCGATCCTCATTTGGCTTGCGTTGCCTACGAACGTGGACATTGTGACCG
Diptera_L28	Dip1.1785	ACGCGATCCTCATTTGGCTTGCGTTGCCTACGAACGTGGACATTGTGACCGAGAGCTGATTGCTGTGTGTAATGAAAACTCGCTCTTCAAATCCGAAGCCAGATATCTGGTTCGTCGGCG
Diptera_L28	Dip1.1786	TAATGAAAACTCGCTCTTCAAATCCGAAGCCAGATATCTGGTTCGTCGGCGTGATGCAGAACTGTGGGCCGATGTGCTATCGGAATCGAACCCGTACAAACGTCAACTAATCGATCAAGT
Diptera_L28	Dip1.1787	ACGCGCCTGCTCGAGATGAACCTGATGTCGGCGCCGCAGGTGGCGGACGCGATCCTTGGCAACGCCATGTTCACGCACTACGACCGTGCGCACATCGCGCAGCTGTGCGAGAAGGCCGGC
Diptera_L28	Dip1.1788	TTCACGCACTACGACCGTGCGCACATCGCGCAGCTGTGCGAGAAGGCCGGCCTGCTGCAGCGCGCTCTCGAGCACTACACCGACCTGTACGACATTAAGCGGGCGGTCGTGCACACCCAG
Diptera_L28	Dip1.1789	GAGCACTACACCGACCTGTACGACATTAAGCGGGCGGTCGTGCACACCCAGCTGCTGAACGGCGACTGGCTGGTGGGATTCTTCGGCACGCTCTCGGTGGAGGATTCGCTCGAGTGTCTG
Diptera_L28	Dip1.1790	CTGGTGGGATTCTTCGGCACGCTCTCGGTGGAGGATTCGCTCGAGTGTCTGAAGGCGATGCTGACGGCCAACATCCGCCAGAATCTGCAGATCTGCGTGCAGATCGCGACCAAGTACCAC
Diptera_L28	Dip1.1791	AACATCCGCCAGAATCTGCAGATCTGCGTGCAGATCGCGACCAAGTACCACGAGCAGCTGACGACGAAGGCGCTGATCGACCTGTTCGAGAGCTTCAAGAGCTACGAGGGGCTGTTCTAC
Diptera_L28	Dip1.1792	GCGCTGATCGACCTGTTCGAGAGCTTCAAGAGCTACGAGGGGCTGTTCTACTTCCTCGGCTCGATCGTCAACTTCAGCCAGGATCCGGAGGTGCACTTCAAGTACATCCAGGCCGCCTGC
Diptera_L28	Dip1.1793	AACTTCAGCCAGGATCCGGAGGTGCACTTCAAGTACATCCAGGCCGCCTGCAAGACCAACCAGATCAAGGAGGTGGAGCGCATCTGCCGCGAGTCGAACTGCTACAATGCGGAGCGCGTC
Diptera_L28	Dip1.1794	GAGGTGGAGCGCATCTGCCGCGAGTCGAACTGCTACAATGCGGAGCGCGTCAAGAACTTCCTGAAGGAGGCGAAGCTGACGGATCAGCTGCCGCTCATCATTGTGTGCGATCGGTTCGAT
Diptera_L28	Dip1.1795	GCGAAGCTGACGGATCAGCTGCCGCTCATCATTGTGTGCGATCGGTTCGATTTCGTGCACGACCTGGTCCTGTACCTGTACCGCAACAGTCTGCAGAAGTACATCGAGATCTACGTGCAG
Diptera_L28	Dip1.1796	CTGTACCTGTACCGCAACAGTCTGCAGAAGTACATCGAGATCTACGTGCAGAAGGTGAACCCGTCCCGTTTGCCGGTGGTCGTGGGCGGCCTGCTCGACGTCGACTGCTCCGAGGACATC
Diptera_L28	Dip1.1797	TTGCCGGTGGTCGTGGGCGGCCTGCTCGACGTCGACTGCTCCGAGGACATCATCAAGAACCTGATCCTGGTCGTGAAGGGCCAGTTCTCTACCGACGAGCTGGTGGAGGAGGTCGAGAAG
Diptera_L28	Dip1.1798	GTCGTGAAGGGCCAGTTCTCTACCGACGAGCTGGTGGAGGAGGTCGAGAAGCGCAACCGGCTGAAGCTGCTGCTGCCGTGGCTGGAGTCGCGCGTCCACGAAGGTTGCGTGGAGCCGGCC
Diptera_L28	Dip1.1799	CTGCTGCCGTGGCTGGAGTCGCGCGTCCACGAAGGTTGCGTGGAGCCGGCCACCCACAACGCGCTGGCCAAGATCTACATCGACTCGAACAACAATCCGGAGCGTTTCCTGAAGGAAAAC
Diptera_L28	Dip1.1800	AAGATCTACATCGACTCGAACAACAATCCGGAGCGTTTCCTGAAGGAAAACCAGTTCTACGACAGCCGCGTGGTGGGACGCTACTGCGAGAAGCGCGATCCGCATCTCGCGTGCGTTGCG
Diptera_L28	Dip1.1801	GTGGTGGGACGCTACTGCGAGAAGCGCGATCCGCATCTCGCGTGCGTTGCGTACGAGCGGGGCCAGTGCGATCGCGAGCTGATCGCGGTTTGTAACGAGAATTCGCTGTTCAAGTCGGAG
Diptera_L28	Dip1.1802	GATCGCGAGCTGATCGCGGTTTGTAACGAGAATTCGCTGTTCAAGTCGGAGGCCCGCTACCTGGTGCGCCGGCGCGACGCCGAGCTGTGGGCGGAAGTGTTGTCCGAGGCGAACCCTTAC
Diptera_L28	Dip1.1803	GATGTCTGCCCCGCAGGTCGCCGATGCTATCCTTGGGAATGCTATGTTTACCCATTACGACCGCGCTCACATCGCCCAGCTGTGCGAGAAGGCAGGACTGCTCCAGCGTGCTCTGGAACA
Diptera_L28	Dip1.1804	CATCGCCCAGCTGTGCGAGAAGGCAGGACTGCTCCAGCGTGCTCTGGAACATTACACCGATCTGTACGACATCAAGCGGGCAGTTGTCCACACTCATTTGCTGAACGGAGACTGGTTGGT
Diptera_L28	Dip1.1805	CATCAAGCGGGCAGTTGTCCACACTCATTTGCTGAACGGAGACTGGTTGGTTGGATTTTTCGGCACTCTTTCCGTTGAGGATTCTCTGGAATGTCTGAAGGCAATGTTGACTGCCAACAT
Diptera_L28	Dip1.1806	TTCCGTTGAGGATTCTCTGGAATGTCTGAAGGCAATGTTGACTGCCAACATTCGTCAAAATTTACAAATTTGCGTTCAAATCGCTACAAAGTATCACGAACAGTTAACCACGAAGGCATT
Diptera_L28	Dip1.1807	TTGCGTTCAAATCGCTACAAAGTATCACGAACAGTTAACCACGAAGGCATTGATTGATCTGTTTGAAAGCTTCAAGAGCTACGAAGGATTATTTTATTTCCTCGGCTCGATTGTCAACTT
Diptera_L28	Dip1.1808	CTTCAAGAGCTACGAAGGATTATTTTATTTCCTCGGCTCGATTGTCAACTTTAGCCAGGATCCGGAAGTTCACTTCAAGTACATTCAGGCGGCTTGCAAGACGAACCAAATCAAGGAAGT
Diptera_L28	Dip1.1809	TCACTTCAAGTACATTCAGGCGGCTTGCAAGACGAACCAAATCAAGGAAGTTGAGCGTATCTGCCGTGAGTCAAGCTGCTACAACGCCGAACGGGTTAAGAATTTCCTGAAAGAGGCCAA
Diptera_L28	Dip1.1810	GTCAAGCTGCTACAACGCCGAACGGGTTAAGAATTTCCTGAAAGAGGCCAAACTTACCGATCAGTTGCCGCTCATTATCGTTTGTGACCGTTTCGATTTCGTCCATGACCTTGTCCTGTA
Diptera_L28	Dip1.1811	GCTCATTATCGTTTGTGACCGTTTCGATTTCGTCCATGACCTTGTCCTGTATCTGTACCGTAACAGTCTCCAAAAGTACATTGAAATTTACGTTCAAAAGGTGAACCCATCTCGTTTGCC
Diptera_L28	Dip1.1812	CCAAAAGTACATTGAAATTTACGTTCAAAAGGTGAACCCATCTCGTTTGCCCGTCGTCGTCGGTGGTCTCCTGGATGTGGATTGTTCCGAGGATATCATCAAGAACCTGATTCTGGTCGT
Diptera_L28	Dip1.1813	CCTGGATGTGGATTGTTCCGAGGATATCATCAAGAACCTGATTCTGGTCGTGAAAGGACAATTTTCGACTGATGAACTGGTTGAGGAGGTTGAAAAGCGCAACCGTCTGAAGCTGCTACT
Diptera_L28	Dip1.1814	TGATGAACTGGTTGAGGAGGTTGAAAAGCGCAACCGTCTGAAGCTGCTACTGCCGTGGCTCGAATCTCGCGTTCACGAAGGTTGCATTGAACCGGCCACCCATAATGCGTTGGCGAAGAT
Diptera_L28	Dip1.1815	CGTTCACGAAGGTTGCATTGAACCGGCCACCCATAATGCGTTGGCGAAGATCTATATCGATTCGAACAACAATCCCGAACGTTTCTTGAAGGAAAATCAATTTTACGATAGCCGCGTCGT
Diptera_L28	Dip1.1816	CAATCCCGAACGTTTCTTGAAGGAAAATCAATTTTACGATAGCCGCGTCGTTGGAAGATACTGCGAGAAACGTGATCCACACCTGGCCTGTGTTGCGTACGAACGTGGTCATTGCGACCG
Diptera_L28	Dip1.1817	ACGTGATCCACACCTGGCCTGTGTTGCGTACGAACGTGGTCATTGCGACCGTGAGTTGATTGCTGTTTGCAACGAAAACTCGTTGTTCAAATCGGAAGCTAGATATCTGGTTCGTCGCCG
Diptera_L28	Dip1.1818	CAACGAAAACTCGTTGTTCAAATCGGAAGCTAGATATCTGGTTCGTCGCCGCGATCCGGAACTGTGGGCTGACGTGTTGTCCGAGGCCAATCCCTACAAACGTCAGCTGATTGATCAGGT
Diptera_L28	Dip1.1819	GATGTCTGCTCCGCAGGTGGCCGACGCCATCCTGGGCAATGCTATGTTCACCCACTACGATCGGGCCCACATTGCCCAGCTGTGCGAGAAGGCTGGACTGCTCCAGCGCGCCCTCGAGCA
Diptera_L28	Dip1.1820	CATTGCCCAGCTGTGCGAGAAGGCTGGACTGCTCCAGCGCGCCCTCGAGCACTACACGGATCTGTATGACATTAAGCGGGCCGTTGTGCACACGCACATGCTGAATGCCGAATGGCTGGT
Diptera_L28	Dip1.1821	CATTAAGCGGGCCGTTGTGCACACGCACATGCTGAATGCCGAATGGCTGGTCAGTTTCTTTGGCACGCTGTCGGTGGAGGACTCGCTGGAATGTCTGAAGGCAATGCTTACGGCGAATTT
Diptera_L28	Dip1.1822	GTCGGTGGAGGACTCGCTGGAATGTCTGAAGGCAATGCTTACGGCGAATTTGCGCCAGAACTTGCAGATCTGTGTGCAGATTGCCACCAAGTATCACGAACAGCTGACCAACAAGGCACT
Diptera_L28	Dip1.1823	CTGTGTGCAGATTGCCACCAAGTATCACGAACAGCTGACCAACAAGGCACTGATTGATCTGTTCGAAGGTTTCAAGAGCTACGACGGACTGTTCTACTTCCTGAGCAGCATTGTCAACTT
Diptera_L28	Dip1.1824	TTTCAAGAGCTACGACGGACTGTTCTACTTCCTGAGCAGCATTGTCAACTTCTCACAGGATCCCGAAGTGCACTTCAAATACATTCAGGCGGCATGCAAGACTAATCAGATTAAGGAGGT
Diptera_L28	Dip1.1825	GCACTTCAAATACATTCAGGCGGCATGCAAGACTAATCAGATTAAGGAGGTGGAGCGAATTTGCCGTGAATCAAACTGCTACAATCCCGAACGGGTGAAGAACTTCTTGAAGGAGGCCAA
Diptera_L28	Dip1.1826	ATCAAACTGCTACAATCCCGAACGGGTGAAGAACTTCTTGAAGGAGGCCAAGCTGACGGATCAGCTACCATTAATTATTGTTTGTGATCGTTTTGATTTCGTGCACGACTTGGTGCTTTA
Diptera_L28	Dip1.1827	ATTAATTATTGTTTGTGATCGTTTTGATTTCGTGCACGACTTGGTGCTTTACCTGTATCGTAACAATCTGCAGAAGTACATTGAGATCTATGTGCAGAAAGTGAATCCATCCCGCTTGCC
Diptera_L28	Dip1.1828	GCAGAAGTACATTGAGATCTATGTGCAGAAAGTGAATCCATCCCGCTTGCCAGTGGTAGTGGGTGGTCTTCTTGATGTTGATTGCAGTGAGGATATAATTAAAAATCTAATTCTCGTGGT
Diptera_L28	Dip1.1829	TCTTGATGTTGATTGCAGTGAGGATATAATTAAAAATCTAATTCTCGTGGTCAAGGGACAATTCTCAACCGACGAACTGGTCGAGGAGGTCGAGAAGCGCAACCGTCTCAAGCTTCTCCT
Diptera_L28	Dip1.1830	CGACGAACTGGTCGAGGAGGTCGAGAAGCGCAACCGTCTCAAGCTTCTCCTTCCCTGGCTGGAGTCCCGAGTTCACGAGGGCTGCGTCGAGCCAGCCACCCACAACGCGTTGGCCAAGAT
Diptera_L28	Dip1.1831	AGTTCACGAGGGCTGCGTCGAGCCAGCCACCCACAACGCGTTGGCCAAGATCTACATTGACTCGAACAACAATCCCGAGAGATATCTTAAGGAGAATCAGTACTACGATAGCCGTGTGGT
Diptera_L28	Dip1.1832	CAATCCCGAGAGATATCTTAAGGAGAATCAGTACTACGATAGCCGTGTGGTCGGTCGCTACTGCGAGAAGCGGGATCCCCATTTGGCGTGTGTCGCCTACGAGCGTGGATTGTGCGATCG
Diptera_L28	Dip1.1833	GCGGGATCCCCATTTGGCGTGTGTCGCCTACGAGCGTGGATTGTGCGATCGCGAGCTGATCGCCGTTTGTAACGAGAATTCTCTGTTCAAGAGCGAAGCACGCTACTTGGTTGGTCGCCG
Diptera_L28	Dip1.1834	TAACGAGAATTCTCTGTTCAAGAGCGAAGCACGCTACTTGGTTGGTCGCCGCGACGCCGAACTCTGGGCCGAGGTCCTTTCGGAGAGCAATCCATACAAGCGCCAGTTGATCGATCAGGT
Diptera_L28	Dip1.1835	AGTGTACGGCTTTCCTTTTGGATGCACTGAAGCACAATCGTCCCAATGAGGGTCCACTGCAGACGCGTCTGCTTGAAATGAACCTCATGTCAGCACCCCAAGTTGCTGATGCAATTCTCG
Diptera_L28	Dip1.1836	TGCTTGAAATGAACCTCATGTCAGCACCCCAAGTTGCTGATGCAATTCTCGGGAATGCCATGTTCACGCACTACGATCGGGCTCACATTGCCCAGCTCTGTGAGAAGGCGGGACTCCTTC
Diptera_L28	Dip1.1837	ACTACGATCGGGCTCACATTGCCCAGCTCTGTGAGAAGGCGGGACTCCTTCAGCGTGCCCTTGAGCACTACACGGATCTTTACGACATCAAACGCGCTGTCGTTCATACGCATCTCCTCA
Diptera_L28	Dip1.1838	ACACGGATCTTTACGACATCAAACGCGCTGTCGTTCATACGCATCTCCTCAATGCTGATTGGTTGATTAGCTTCTTCGGAACGCTTTCCGTTGAAGACTCCTTGGAATGCCTGAAGGCCA
Diptera_L28	Dip1.1839	GCTTCTTCGGAACGCTTTCCGTTGAAGACTCCTTGGAATGCCTGAAGGCCATGCTAACGGCTAACATTCGTCAAAACTTGCAGATTTGCGTTCAAATTGCAACAAAGTATCACGAACAGT
Diptera_L28	Dip1.1840	GTCAAAACTTGCAGATTTGCGTTCAAATTGCAACAAAGTATCACGAACAGTTGACAACTAAGGCCCTCATTGATCTCTTTGAGGGCTTCAAGAGCTACGAAGGGTTGTTCTACTTCCTCG
Diptera_L28	Dip1.1841	TTGATCTCTTTGAGGGCTTCAAGAGCTACGAAGGGTTGTTCTACTTCCTCGGTTCCATTGTGAACTTCAGTCAGGATTCCGAAGTTCACTTTAAGTACATTCAAGCAGCTTGCAAGACAA
Diptera_L28	Dip1.1842	GTCAGGATTCCGAAGTTCACTTTAAGTACATTCAAGCAGCTTGCAAGACAACACAGATTAAGGAAGTCGAACGTATCTGTCGTGAGTCGAATTGCTACAACCCGGAGCGCGTCAAGAACT
Diptera_L28	Dip1.1843	AACGTATCTGTCGTGAGTCGAATTGCTACAACCCGGAGCGCGTCAAGAACTTCCTGAAGGAAGCCAAGTTAACGGATCAACTCCCCTTGATTATTGTCTGCGATCGCTTTGACTTTGTTC
Diptera_L28	Dip1.1844	TAACGGATCAACTCCCCTTGATTATTGTCTGCGATCGCTTTGACTTTGTTCACGATCTCGTCCTCTATCTCTACCGCAATAATTTGCAGAAGTACATTGAGATCTACGTGCAGAAGGTTA
Diptera_L28	Dip1.1845	TCTACCGCAATAATTTGCAGAAGTACATTGAGATCTACGTGCAGAAGGTTAATCCGTCGCGTTTGCCAGTTGTCGTTGGGGGACTCCTTGATGTTGATTGCTCTGAGGACATTATAAAGA
Diptera_L28	Dip1.1846	TTGTCGTTGGGGGACTCCTTGATGTTGATTGCTCTGAGGACATTATAAAGAATTTGATTCTCGTTGTGAAGGGACAATTTTCAACGGATGAACTCGTTGAGGAGGTGGAGAAGCGTAACA
Diptera_L28	Dip1.1847	AGGGACAATTTTCAACGGATGAACTCGTTGAGGAGGTGGAGAAGCGTAACAGGTTGAAACTCCTTCTGCCGTGGTTGGAGTCCCGTGTGCACGAAGGTTGCACTGAACCGGCAACGCACA
Diptera_L28	Dip1.1848	CGTGGTTGGAGTCCCGTGTGCACGAAGGTTGCACTGAACCGGCAACGCACAATGCTCTGGCTAAGATCTACATTGATTCCAACAACAATCCCGAACGTTTCTTGCGTGAGAATCAATTCT
Diptera_L28	Dip1.1849	ACATTGATTCCAACAACAATCCCGAACGTTTCTTGCGTGAGAATCAATTCTACGATAGTCGCGTTGTTGGCCGGTACTGCGAGAAGCGTGATCCACACTTGGCATGCGTTGCGTACGAAC
Diptera_L28	Dip1.1850	GCCGGTACTGCGAGAAGCGTGATCCACACTTGGCATGCGTTGCGTACGAACGTGGACAGTGCGATAGGGAGTTGATTGCGGTGTGCAATGAGAATTCACTCTTCAAGTCCGAAGCAAGAT
Diptera_L28	Dip1.1851	GTTGTCGGCTCCGCAAGTAGCTGATGCAATTCTAGGCAATTCAATGTTTACCCACTATGATCGGGCTCACATTGCACAATTGTGTGAAAAGGCAGGTCTTTTGCAACGTGCTCTCGAACA
Diptera_L28	Dip1.1852	CATTGCACAATTGTGTGAAAAGGCAGGTCTTTTGCAACGTGCTCTCGAACATTACACGGACTTATATGACATCAAACGTGCCGTTGTTCACACACATTTATTAAATGCAGATTGGTTGGT
Diptera_L28	Dip1.1853	CATCAAACGTGCCGTTGTTCACACACATTTATTAAATGCAGATTGGTTGGTTGGTTTTTTCGGGACATTATCTGTTGAAGATTCATTGGAATGCTTGAAAGCAATGCTCACAGCAAACAT
Diptera_L28	Dip1.1854	ATCTGTTGAAGATTCATTGGAATGCTTGAAAGCAATGCTCACAGCAAACATACGTCAAAATTTACAAATTTGTGTACAAATCGCAACCAAATATCATGAGCAACTATCTACAAAATCTTT
Diptera_L28	Dip1.1855	TTGTGTACAAATCGCAACCAAATATCATGAGCAACTATCTACAAAATCTTTGATTGATCTATTCGAGAATTTCAAGAGCTACGAAGGTTTATTCTATTTCTTGGGATCAATTGTTAATTT
Diptera_L28	Dip1.1856	TTTCAAGAGCTACGAAGGTTTATTCTATTTCTTGGGATCAATTGTTAATTTCAGCCAAGATTCAGAAGTACACTTCAAATACATACAAGCCGCCTGTAAGACCAATCAGATCAAGGAAGT
Diptera_L28	Dip1.1857	ACACTTCAAATACATACAAGCCGCCTGTAAGACCAATCAGATCAAGGAAGTAGAACGTATTTGTCGTGAATCGAACTGTTACAATCCAGAACGTGTAAAGAATTTCTTAAAAGAAGCCAA
Diptera_L28	Dip1.1858	ATCGAACTGTTACAATCCAGAACGTGTAAAGAATTTCTTAAAAGAAGCCAAATTAACCGATCAATTGCCTTTGATTATCGTTTGCGATCGATTTGATTTCGTGCATGATTTAGTTTTGTA
Diptera_L28	Dip1.1859	TTTGATTATCGTTTGCGATCGATTTGATTTCGTGCATGATTTAGTTTTGTACTTGTATCGAAATAACTTGCAAAAATATATTGAAATCTACGTGCAAAAGGTGAACCCATCTAGGTTGCC
Diptera_L28	Dip1.1860	GCAAAAATATATTGAAATCTACGTGCAAAAGGTGAACCCATCTAGGTTGCCAGTCGTTGTTGGCGGTTTACTCGATGTCGATTGCTCTGAAGATATTATCAAGAATTTAATTCTGGTAGT
Diptera_L28	Dip1.1861	ACTCGATGTCGATTGCTCTGAAGATATTATCAAGAATTTAATTCTGGTAGTAAAAGGACAATTTTCAACCGACGAATTGGTGGAAGAAGTCGAAAAACGTAATCGTTTGAAGCTTTTGTT
Diptera_L28	Dip1.1862	CGACGAATTGGTGGAAGAAGTCGAAAAACGTAATCGTTTGAAGCTTTTGTTGCCTTGGCTCGAATCAAGAGTTCATGAAGGATGTGTTGAACCAGCGACACACAATGCACTGGCGAAAAT
Diptera_L28	Dip1.1863	AGTTCATGAAGGATGTGTTGAACCAGCGACACACAATGCACTGGCGAAAATTTACATCGATTCAAACAACAATCCAGAACGTTTCTTAAAAGAAAATCAATACTATGATAGCCGCGTTGT
Diptera_L28	Dip1.1864	CAATCCAGAACGTTTCTTAAAAGAAAATCAATACTATGATAGCCGCGTTGTTGGTAAATATTGCGAAAAACGAGATCCACATTTGGCATGTGTCGCCTATGAACGTGGTCAATGCGATCG
Diptera_L28	Dip1.1865	ACGAGATCCACATTTGGCATGTGTCGCCTATGAACGTGGTCAATGCGATCGTGAACTGATTGCAGTTTGTAACGAAAATTCATTGTTTAAATCTGAAGCTCGCTATTTGGTTCGTCGTCG
Diptera_L28	Dip1.1866	TAACGAAAATTCATTGTTTAAATCTGAAGCTCGCTATTTGGTTCGTCGTCGAGATGTTGAATTATGGGCTGAAGTATTATCTGAAAGTAATCCATACAAACGACAATTGATTGATCAAGT
Diptera_L28	Dip1.1867	AGTGTACGGCTTTCCTTCTTGATGCTCTCAAGCATAATCGTCCGAATGAAGGTCCCTTGCAGACGCGTCTGCTTGAGATGAACCTCATGTCAGCACCTCAGGTTGCTGATGCTATTTTGG
Diptera_L28	Dip1.1868	TGCTTGAGATGAACCTCATGTCAGCACCTCAGGTTGCTGATGCTATTTTGGGTAACGCTATGTTTACTCACTACGATCGAGCTCACATTGCTCAGCTGTGCGAGAAAGCCGGACTCCTCC
Diptera_L28	Dip1.1869	ACTACGATCGAGCTCACATTGCTCAGCTGTGCGAGAAAGCCGGACTCCTCCAGCGTGCCCTTGAGCACTATACTGACCTCTACGACATCAAGCGTGCAGTTGTGCATACTCATCTCCTCA
Diptera_L28	Dip1.1870	ATACTGACCTCTACGACATCAAGCGTGCAGTTGTGCATACTCATCTCCTCAATGCTGACTGGCTCCTCAGCTTCTTCGGTACTCTGTCCGTTGAGGATTCCCTGGAGTGTCTTAAAGCCA
Diptera_L28	Dip1.1871	GCTTCTTCGGTACTCTGTCCGTTGAGGATTCCCTGGAGTGTCTTAAAGCCATGCTAACGGCAAATATTCGTCAAAATCTTCAGATTTGCGTACAAATTGCAACAAAGTATCACGAACAAC
Diptera_L28	Dip1.1872	GTCAAAATCTTCAGATTTGCGTACAAATTGCAACAAAGTATCACGAACAACTAACAACAAAAGCATTGATTGACCTCTTCGAGAGCTTCAAGAGCTACGAAGGACTATTCTACTTCCTGG
Diptera_L28	Dip1.1873	TTGACCTCTTCGAGAGCTTCAAGAGCTACGAAGGACTATTCTACTTCCTGGGTTCCATTGTCAACTTCAGTCAAGATTCCGAAGTTCACTTCAAGTACATCCAAGCTGCATGCAAAACCA
Diptera_L28	Dip1.1874	GTCAAGATTCCGAAGTTCACTTCAAGTACATCCAAGCTGCATGCAAAACCACCCAGATCAAGGAAGTTGAAAGGATTTGCCGTGAATCTAATTGCTACAATCCCGAACGCGTTAAGAATT
Diptera_L28	Dip1.1875	AAAGGATTTGCCGTGAATCTAATTGCTACAATCCCGAACGCGTTAAGAATTTCCTGAAGGAAGCTAAGCTAACGGATCAACTTCCACTCATCATCGTTTGCGATCGTTTTGACTTTGTTC
Diptera_L28	Dip1.1876	TAACGGATCAACTTCCACTCATCATCGTTTGCGATCGTTTTGACTTTGTTCACGATCTCGTTCTGTATCTCTATCGTAACAATCTGCAGAAGTACATTGAGATCTATGTTCAGAAGGTTA
Diptera_L28	Dip1.1877	TCTATCGTAACAATCTGCAGAAGTACATTGAGATCTATGTTCAGAAGGTTAATCCATCGAGATTGCCTGTTGTCGTTGGTGGGTTGTTGGATGTTGATTGCTCGGAAGACATCATCAAGA
Diptera_L28	Dip1.1878	TTGTCGTTGGTGGGTTGTTGGATGTTGATTGCTCGGAAGACATCATCAAGAACCTGATTCTAGTGGTCAAGGGGCAATTTTCAACTGACGAACTAGTTGAAGAGGTGGAGAAGCGCAATA
Diptera_L28	Dip1.1879	AGGGGCAATTTTCAACTGACGAACTAGTTGAAGAGGTGGAGAAGCGCAATAGACTTAAGCTTCTGCTACCATGGTTGGAATCCCGTGTCCATGAAGGATGTACCGAACCAGCAACTCACA
Diptera_L28	Dip1.1880	CATGGTTGGAATCCCGTGTCCATGAAGGATGTACCGAACCAGCAACTCACAATGCATTGGCTAAGATCTACATTGACTCCAATAATAATCCAGAACGATTTCTTCGTGAGAATCAATTCT
Diptera_L28	Dip1.1881	ACATTGACTCCAATAATAATCCAGAACGATTTCTTCGTGAGAATCAATTCTATGATAGTCGTGTTGTTGGACGCTACTGCGAGAAGCGTGATCCTCATTTGGCTTGTGTGGCCTATGAAC
Diptera_L28	Dip1.1882	AATTTCTGCACCGCAAGTAGCTGATGCAATTTTGGGTAATGCAATGTTCACTCATTACGATCGTGCTCATATTGCTCAACTTTGTGAAAAAGCTGGTTTATTACAACGTGCATTGGAACA
Diptera_L28	Dip1.1883	TATTGCTCAACTTTGTGAAAAAGCTGGTTTATTACAACGTGCATTGGAACATTATACTGATTTATATGACATTAAAAGAGCAGTAGTACATACTCATCTCTTGAACACTGATTGGTTAGT
Diptera_L28	Dip1.1884	CATTAAAAGAGCAGTAGTACATACTCATCTCTTGAACACTGATTGGTTAGTAAATTTCTTTGGTACACTTTCTGTTGAAGATTCCTTGGAATGTTTGAAAGCAATGTTAACAGCAAATAT
Diptera_L28	Dip1.1885	TTCTGTTGAAGATTCCTTGGAATGTTTGAAAGCAATGTTAACAGCAAATATTCGTCAAACTTTACAAATTTGCGTTCAAGTTGCTACAAAATATCACGAACAATTAACAACAAAAGCTCT
Diptera_L28	Dip1.1886	TTGCGTTCAAGTTGCTACAAAATATCACGAACAATTAACAACAAAAGCTCTCATTGATCTTTTTGAAAGTTTCAAAAGTTACGAAGGATTATTCTATTTCCTTGGATCCATTGTTAATTT
Diptera_L28	Dip1.1887	TTTCAAAAGTTACGAAGGATTATTCTATTTCCTTGGATCCATTGTTAATTTCAGTCAAGATCCTGAAGTTCATTTTAAATACATTCAAGCTGCTTGTAAAACAAATCAAATCAAAGAAGT
Diptera_L28	Dip1.1888	TCATTTTAAATACATTCAAGCTGCTTGTAAAACAAATCAAATCAAAGAAGTTGAAAGAATTTGCCGAGAATCAAATTGTTATAATGCAGAACGTGTAAAGAATTTCCTTAAAGAAGCAAA
Diptera_L28	Dip1.1889	ATCAAATTGTTATAATGCAGAACGTGTAAAGAATTTCCTTAAAGAAGCAAAACTTACCGATCAATTACCATTGATTATTGTTTGTGATCGTTTCGATTTTGTACATGATTTGGTACTTTA
Diptera_L28	Dip1.1890	ATTGATTATTGTTTGTGATCGTTTCGATTTTGTACATGATTTGGTACTTTATTTATATCGTAATAATCTTCAAAAATACATCGAAATTTATGTTCAAAAAGTGAATCCATCCCGATTACC
Diptera_L28	Dip1.1891	TCAAAAATACATCGAAATTTATGTTCAAAAAGTGAATCCATCCCGATTACCAGTTGTTGTTGGTGGTCTATTAGATGTTGATTGTTCCGAAGATATCATCAAGAATTTAATTTTGGTCGT
Diptera_L28	Dip1.1892	ATTAGATGTTGATTGTTCCGAAGATATCATCAAGAATTTAATTTTGGTCGTTAAAGGACAATTCTCGACTGATGAATTAGTTGAAGAAGTCGAGAAACGTAATAGATTAAAATTATTGTT
Diptera_L28	Dip1.1893	TGATGAATTAGTTGAAGAAGTCGAGAAACGTAATAGATTAAAATTATTGTTACCATGGTTGGAATCTAGAGTTCATGAAGGATGTGTTGAACCAGCAACACATAATGCTTTAGCTAAGAT
Diptera_L28	Dip1.1894	AGTTCATGAAGGATGTGTTGAACCAGCAACACATAATGCTTTAGCTAAGATTTACATTGATTCAAATAATAATCCAGAGAGATTCTTAAAAGAAAATCAATATTATGATAGTCGTGTTGT
Diptera_L28	Dip1.1895	TAATCCAGAGAGATTCTTAAAAGAAAATCAATATTATGATAGTCGTGTTGTTGGAAGATATTGTGAAAAACGTGATCCACATTTAGCATGTGTTGCATATGAACGTGGTCAATGTGATCG
Diptera_L28	Dip1.1896	ACGTGATCCACATTTAGCATGTGTTGCATATGAACGTGGTCAATGTGATCGTGAATTGATTGCAGTTTGTAATGAGAATTCATTATTTAAAAGTGAAGCACGTTATTTGGTACGTCGTCG
Diptera_L28	Dip1.1897	TAATGAGAATTCATTATTTAAAAGTGAAGCACGTTATTTGGTACGTCGTCGTGATCCAGATTTATGGGCTGAAGTACTTTCAGAAGCTAATCCATACAAAAGACAATTAATTGATCAAGT
Diptera_L28	Dip1.1898	AGTGTACCGCTTTTCTGTTGGACGCTCTTAAGCACAACCGTCCGAACGAAGGTCCTTTGCAAACCAGGCTCTTGGAAATGAATTTGTTGTCAGCTCCCCAGGTTGCCGATGCTATTCTTG
Diptera_L28	Dip1.1899	TCTTGGAAATGAATTTGTTGTCAGCTCCCCAGGTTGCCGATGCTATTCTTGGCAACGCTATGTTCACTCATTACGACCGAGCCCACATTGCCCAACTCTGTGAGAAGGCAGGTTTACTGC
Diptera_L28	Dip1.1900	ATTACGACCGAGCCCACATTGCCCAACTCTGTGAGAAGGCAGGTTTACTGCAACGTGCCCTGGAACATTACACCGATCTTTATGACATCAAGCGTGCCGTTGTCCATACTCTTCTCTTGA
Diptera_L28	Dip1.1901	ACACCGATCTTTATGACATCAAGCGTGCCGTTGTCCATACTCTTCTCTTGAATGCCGACTGGCTTGTAGGATTTTTCGGAACTCTATCCGTCGAGGACTCTCTAGAGTGTCTCAAGGCTA
Diptera_L28	Dip1.1902	GATTTTTCGGAACTCTATCCGTCGAGGACTCTCTAGAGTGTCTCAAGGCTATGTTGACTGCTAACATCAGACAGAATTTGCAAATCTGTGTCCAGATCGCTACGAAGTATCATGAACAAT
Diptera_L28	Dip1.1903	GACAGAATTTGCAAATCTGTGTCCAGATCGCTACGAAGTATCATGAACAATTGACAACTAAGGCATTGATTGACCTCTTTGAAAGCTTCAAGAGCTACGAAGGTCTATTTTATTTCCTCG
Diptera_L28	Dip1.1904	TTGACCTCTTTGAAAGCTTCAAGAGCTACGAAGGTCTATTTTATTTCCTCGGTTCAATTGTAAACTTCAGTCAAGACCCTGAAGTTCATTTCAAGTATATCCAAGCGGCCTGTAAAACCA
Diptera_L28	Dip1.1905	GTCAAGACCCTGAAGTTCATTTCAAGTATATCCAAGCGGCCTGTAAAACCACCCAGATCAAGGAAGTTGAGAGAATTTGTCGTGAATCGAATTGCTACAATCCGGAACGTGTAAAGAACT
Diptera_L28	Dip1.1906	AGAGAATTTGTCGTGAATCGAATTGCTACAATCCGGAACGTGTAAAGAACTTCCTCAAAGAGGCAAAGCTCACTGATCAACTACCATTGATCATCGTTTGTGATCGTTTTGACTTCGTCC
Diptera_L28	Dip1.1907	TCACTGATCAACTACCATTGATCATCGTTTGTGATCGTTTTGACTTCGTCCATGATTTAGTTTTATACTTGTATCGTAATAACTTGCAAAAGTACATTGAGATCTACGTGCAGAAGGTTA
Diptera_L28	Dip1.1908	TGTATCGTAATAACTTGCAAAAGTACATTGAGATCTACGTGCAGAAGGTTAACCCATCGAGATTGCCTGTTGTCGTAGGAGGACTTCTTGACGTTGATTGCTCAGAGGATATCATCAAAA
Diptera_L28	Dip1.1909	TTGTCGTAGGAGGACTTCTTGACGTTGATTGCTCAGAGGATATCATCAAAAATCTAATATTGGTGGTGAAAGGACAGTTCTCAACTGACGAACTTGTCGAGGAAGTTGAGAAACGTAATC
Diptera_L28	Dip1.1910	AAGGACAGTTCTCAACTGACGAACTTGTCGAGGAAGTTGAGAAACGTAATCGCCTAAAGTTACTCCTTCCATGGTTGGAGTCTCGTGTTCATGAAGGATGTGTTGAAGCTGCTACCCATA
Diptera_L28	Dip1.1911	CATGGTTGGAGTCTCGTGTTCATGAAGGATGTGTTGAAGCTGCTACCCATAACGCTTTGGCTAAGATTTACATTGATTCAAACAACAATCCTGAAAGGTTCCTCAAAGAAAATCAATATT
Diptera_L28	Dip1.1912	ACATTGATTCAAACAACAATCCTGAAAGGTTCCTCAAAGAAAATCAATATTACGATAGCCGTGTTGTTGGACGTTATTGTGAGAAGCGTGATCCTCACCTCGCTTGCGTAGCCTACGAAC
Diptera_L28	Dip1.1913	GACGTTATTGTGAGAAGCGTGATCCTCACCTCGCTTGCGTAGCCTACGAACGTGGACAGTGCGATCGTGAATTGATCGCTGTGTGCAATGAGAACTCTCTGTTCAAGAGTGAAGCTCGCT
Diptera_L28	Dip1.1914	ACGCGTCTTCTCGAAATGAACTTGGTCTCGGCACCGCAAGTTGCCGATGCAATTCTTGGCAACGCCATGTTCACGCATTATGACCGGGCCCATATCGCTCAGCTCTGCGAAAAAGCGGGG
Diptera_L28	Dip1.1915	TTCACGCATTATGACCGGGCCCATATCGCTCAGCTCTGCGAAAAAGCGGGGCTTTTGCAACGCGCTTTGGAGCACTACACCGACTTGTACGACATCAAACGTGCAGTTGTTCATACCCAT
Diptera_L28	Dip1.1916	GAGCACTACACCGACTTGTACGACATCAAACGTGCAGTTGTTCATACCCATCTCTTGAATGCCGACTGGCTGGTTGGATTCTTCGGAACGCTTTCAGTTGAAGACTCCCTGGAATGCCTC
Diptera_L28	Dip1.1917	CTGGTTGGATTCTTCGGAACGCTTTCAGTTGAAGACTCCCTGGAATGCCTCAAGGCAATGCTTACTGCGAATATCCGCCAAAACTTGCAAATTTGTGTGCAAATTGCTACGAAATATCAC
Diptera_L28	Dip1.1918	AATATCCGCCAAAACTTGCAAATTTGTGTGCAAATTGCTACGAAATATCACGAGCAGCTCACCACAAAAGCACTCATCGATTTATTCGAGACATTCAAGAGCTACGAAGGACTGTTCTAT
Diptera_L28	Dip1.1919	GCACTCATCGATTTATTCGAGACATTCAAGAGCTACGAAGGACTGTTCTATTTCTTGGGATCGATTGTAAACTTCAGTCAGGACTCGGAAGTTCACTTCAAATACATCCAGGCTGCATGC
Diptera_L28	Dip1.1920	AACTTCAGTCAGGACTCGGAAGTTCACTTCAAATACATCCAGGCTGCATGCAAAACCAATCAAATCAAGGAGGTGGAGCGGATTTGCCGCGAATCGAACTGCTACAATGCCGAGCGAGTC
Diptera_L28	Dip1.1921	GAGGTGGAGCGGATTTGCCGCGAATCGAACTGCTACAATGCCGAGCGAGTCAAGAACTTTTTGAAGGAAGCCAAGCTAACCGATCAGCTACCGTTGATTATTGTTTGCGATCGCTTTGAT
Diptera_L28	Dip1.1922	GCCAAGCTAACCGATCAGCTACCGTTGATTATTGTTTGCGATCGCTTTGATTTCGTCCACGATTTAGTTCTCTACTTGTATCGCAACAATCTGCAGAAGTACATCGAGATTTACGTTCAA
Diptera_L28	Dip1.1923	CTCTACTTGTATCGCAACAATCTGCAGAAGTACATCGAGATTTACGTTCAAAAGGTGAATCCGTCCCGACTTCCGGTCGTTGTTGGTGGTTTGTTGGACGTCGACTGTTCGGAGGACATC
Diptera_L28	Dip1.1924	CTTCCGGTCGTTGTTGGTGGTTTGTTGGACGTCGACTGTTCGGAGGACATCATAAAAAATTTGATTCTGGTCGTTAAGGGACAGTTTTCAACCGATGAATTGGTCGAGGAGGTCGAGAAA
Diptera_L28	Dip1.1925	GTCGTTAAGGGACAGTTTTCAACCGATGAATTGGTCGAGGAGGTCGAGAAACGCAATCGTTTGAAATTGCTGTTGCCGTGGTTGGAATCGCGTGTACATGAAGGTTGCGTCGAACCCGCC
Diptera_L28	Dip1.1926	CTGTTGCCGTGGTTGGAATCGCGTGTACATGAAGGTTGCGTCGAACCCGCCACCCACAACGCTCTCGCCAAAATCTACATCGACTCGAACAATATCCCGGAACGTTTCTTAAAAGAGAAT
Diptera_L28	Dip1.1927	AAAATCTACATCGACTCGAACAATATCCCGGAACGTTTCTTAAAAGAGAATCAGTATTATGATAGCCGGGTTGTGGGTCGATACTGTGAGAAGCGCGATCCTCATTTGGCATGTGTTGCC
Diptera_L28	Dip1.1928	GTTGTGGGTCGATACTGTGAGAAGCGCGATCCTCATTTGGCATGTGTTGCCTACGAACGGGGACAATGCGATCGTGAATTGATCGCCGTTTGCAACGAGAATTCGTTGTTCAAGAGTGAA
Diptera_L28	Dip1.1929	GATCGTGAATTGATCGCCGTTTGCAACGAGAATTCGTTGTTCAAGAGTGAAGCACGGTATTTGGTGCATCGGCGTGATGCCGAGCTTTGGGCTGAAGTTCTGTCCGAAGCCAATCCGTAC
Diptera_L28	Dip1.1930	AGTGTACAGCATTTCTACTTGATGCGCTCAAGCATAATCGTCCAAATGAAGGTCCATTGCAGACACGTCTGCTAGAGATGAATTTGATTTCGGCACCGCAAGTTGCTGATGCTATACTCG
Diptera_L28	Dip1.1931	TGCTAGAGATGAATTTGATTTCGGCACCGCAAGTTGCTGATGCTATACTCGGCAATGCCATGTTCACACATTATGATCGTGCACACATTGCACAATTGTGTGAGAAGGCTGGCTTGCTGC
Diptera_L28	Dip1.1932	ATTATGATCGTGCACACATTGCACAATTGTGTGAGAAGGCTGGCTTGCTGCAACGTGCGTTGGAACACTATACTGATTTATATGACATAAAACGTGCTGTGGTACACACGCATCTATTGA
Diptera_L28	Dip1.1933	ATACTGATTTATATGACATAAAACGTGCTGTGGTACACACGCATCTATTGAATGCTGATTGGCTGGTAGGTTTCTTTGGTACCCTATCTGTTGAGGATTCGCTTGAGTGCTTGAAGGCTA
Diptera_L28	Dip1.1934	GTTTCTTTGGTACCCTATCTGTTGAGGATTCGCTTGAGTGCTTGAAGGCTATGTTAACAGCAAATATACGTCAAAATTTGCAAATTTGCGTGCAAATAGCTACAAAATATCACGAACAAT
Diptera_L28	Dip1.1935	GTCAAAATTTGCAAATTTGCGTGCAAATAGCTACAAAATATCACGAACAATTAACAACCAAAGCTTTAATTGATCTTTTTGAAAGTTTTAAATCCTATGAAGGTCTCTTCTATTTTCTTG
Diptera_L28	Dip1.1936	TTGATCTTTTTGAAAGTTTTAAATCCTATGAAGGTCTCTTCTATTTTCTTGGCTCGATTGTGAATTTCTCACAAGATCCTGAAGTTCATTTTAAGTACATTCAAGCTGCTTGCAAAACCA
Diptera_L28	Dip1.1937	CACAAGATCCTGAAGTTCATTTTAAGTACATTCAAGCTGCTTGCAAAACCAATCAAATTAAGGAAGTTGAACGTATTTGCCGCGAATCCAATTGCTATAATGCTGAGCGTGTTAAGAACT
Diptera_L28	Dip1.1938	AACGTATTTGCCGCGAATCCAATTGCTATAATGCTGAGCGTGTTAAGAACTTTTTGAAAGAGGCTAAACTAACTGATCAATTACCTTTAATAATCGTTTGCGATCGTTTTGATTTTGTGC
Diptera_L28	Dip1.1939	TAACTGATCAATTACCTTTAATAATCGTTTGCGATCGTTTTGATTTTGTGCATGATCTTGTGCTCTATTTATATCGAAATAATCTACAGAAATATATTGAAATTTACGTGCAGAAAGTGA
Diptera_L28	Dip1.1940	TATATCGAAATAATCTACAGAAATATATTGAAATTTACGTGCAGAAAGTGAATCCTTCACGTTTGCCCGTTGTTGTCGGTGGTTTACTTGATGTTGACTGCTCTGAGGATATTATAAAAA
Diptera_L28	Dip1.1941	TTGTTGTCGGTGGTTTACTTGATGTTGACTGCTCTGAGGATATTATAAAAAATTTAATACTTGTCGTTAAAGGACAATTCTCAACGGATGAGCTTGTTGAAGAAGTTGAAAAGCGTAATC
Diptera_L28	Dip1.1942	AAGGACAATTCTCAACGGATGAGCTTGTTGAAGAAGTTGAAAAGCGTAATCGTCTTAAGTTATTGTTACCGTGGTTAGAATCACGTGTACATGAAGGTTGCATTGAACCTGCAACTCATA
Diptera_L28	Dip1.1943	CGTGGTTAGAATCACGTGTACATGAAGGTTGCATTGAACCTGCAACTCATAATGCTTTAGCAAAAATCTACATCGATTCGAATAATAATCCCGAACGTTTTCTTAAGGAAAATCAATATT
Diptera_L28	Dip1.1944	ACATCGATTCGAATAATAATCCCGAACGTTTTCTTAAGGAAAATCAATATTACGATAGTCGTGTTGTTGGTCGCTACTGTGAGAAACGTGATCCACATTTAGCTTGCGTTGCCTACGAAC
Diptera_L28	Dip1.1945	ACGTGCTTTGGAGCATTACACCGACCTGTACGACATCAAGCGGGCAGTGGTGCACACCCATCTCCTCAACGCTGACTGGCTGGTGGGCTTCTTCGGCACGCTGTCCGTGGAGGACTCGCT
Diptera_L28	Dip1.1946	CGCTGACTGGCTGGTGGGCTTCTTCGGCACGCTGTCCGTGGAGGACTCGCTGGAATGCCTGAAGGCCATGCTAACGGCCAACATCCGCCAGAATCTGCAAATCTGCGTCCAGATCGCCAC
Diptera_L28	Dip1.1947	GCTAACGGCCAACATCCGCCAGAATCTGCAAATCTGCGTCCAGATCGCCACCAAATACCACGAGCAGCTGACCACCAAGGCTCTGATCGATCTGTTCGAGAGCTTCAAGTCGTACGAGGG
Diptera_L28	Dip1.1948	GACCACCAAGGCTCTGATCGATCTGTTCGAGAGCTTCAAGTCGTACGAGGGATTGTTCTACTTTCTCGGATCCATCGTGAACTTCTCGCAAGACCCCGAGGTGCACTTCAAGTACATCCA
Diptera_L28	Dip1.1949	ATCCATCGTGAACTTCTCGCAAGACCCCGAGGTGCACTTCAAGTACATCCAGGCTGCTTGCAAGACCAACCAGATCAAGGAGGTGGAGCGCATTTGCCGCGAGTCAAACTGCTACAACGC
Diptera_L28	Dip1.1950	CCAGATCAAGGAGGTGGAGCGCATTTGCCGCGAGTCAAACTGCTACAACGCGGAGCGCGTCAAGAACTTCCTCAAGGAGGCCAAGCTCACCGATCAGTTGCCGCTTATCATTGTTTGCGA
Diptera_L28	Dip1.1951	CCTCAAGGAGGCCAAGCTCACCGATCAGTTGCCGCTTATCATTGTTTGCGACCGTTTCGACTTCGTTCACGACCTCGTCTTGTATCTGTACCGCAACAATCTACAGAAGTACATTGAGAT
Diptera_L28	Dip1.1952	GATTTCCGCACCTCAGGTGGCCGATGCTATCTTGGGTAACGCCATGTTTACCCATTACGATCGCGCTCATATCGCTCAGTTGTGTGAAAAAGCTGGCCTGCTTCAACGCGCTTTGGAGCA
Diptera_L28	Dip1.1953	TATCGCTCAGTTGTGTGAAAAAGCTGGCCTGCTTCAACGCGCTTTGGAGCACTATACCGATCTGTATGACATCAAACGTGCCGTTGTGCACACTCACCTTTTAAATGCCGACTGGCTGGT
Diptera_L28	Dip1.1954	CATCAAACGTGCCGTTGTGCACACTCACCTTTTAAATGCCGACTGGCTGGTAAGCTTCTTCGGTACTCTATCAGTGGAGGACTCTTTGGAGTGCCTGAAAGCTATGCTTACTGCTAACAT
Diptera_L28	Dip1.1955	ATCAGTGGAGGACTCTTTGGAGTGCCTGAAAGCTATGCTTACTGCTAACATCCGTCAGAATCTACAAATCTGCGTGCAGATCGCTACCAAGTATCATGAACAACTAACGACCAAAGCTTT
Diptera_L28	Dip1.1956	CTGCGTGCAGATCGCTACCAAGTATCATGAACAACTAACGACCAAAGCTTTGATTGATCTCTTCGAGAGCTTTAAATCGTACGAAGGCCTTTTTTATTTCCTCGGCTCGATCGTCAACTT
Diptera_L28	Dip1.1957	CTTTAAATCGTACGAAGGCCTTTTTTATTTCCTCGGCTCGATCGTCAACTTTTCGCAAGACCCAGAAGTTCACTTCAAATATATTCAGGCTGCTTGCAAGACAAATCAAATCAAAGAAGT
Diptera_L28	Dip1.1958	TCACTTCAAATATATTCAGGCTGCTTGCAAGACAAATCAAATCAAAGAAGTAGAACGTATTTGTCGCGAATCAAACTGTTACAATGCCGAACGTGTAAAGAACTTTTTGAAGGAGGCCAA
Diptera_L28	Dip1.1959	ATCAAACTGTTACAATGCCGAACGTGTAAAGAACTTTTTGAAGGAGGCCAAACTGACCGATCAACTGCCACTAATTATTGTTTGCGATCGTTTTGATTTCGTGCATGATCTGGTTCTCTA
Diptera_L28	Dip1.1960	ACTAATTATTGTTTGCGATCGTTTTGATTTCGTGCATGATCTGGTTCTCTATCTCTACCGCAACAACTTGCAGAAGTACATTGAAATCTACGTACAGAAAGTGAATCCTTCTCGTTTGCC
Diptera_L28	Dip1.1961	GCAGAAGTACATTGAAATCTACGTACAGAAAGTGAATCCTTCTCGTTTGCCCGTCGTTGTTGGTGGCTTGTTGGATGTCGATTGCTCGGAGGACATTATTAAGAATTTGATTCTTGTCGT
Diptera_L28	Dip1.1962	GTTGGATGTCGATTGCTCGGAGGACATTATTAAGAATTTGATTCTTGTCGTTAAGGGTCAGTTCTCGACTGATGAACTCGTGGAGGAGGTTGAGAAACGTAATCGTCTCAAGCTGCTTTT
Diptera_L28	Dip1.1963	TGATGAACTCGTGGAGGAGGTTGAGAAACGTAATCGTCTCAAGCTGCTTTTGCCCTGGCTGGAATCGCGCGTGCATGAAGGCTGTGTAGAACCAGCTACTCATAATGCTTTGGCCAAAAT
Diptera_L28	Dip1.1964	CGTGCATGAAGGCTGTGTAGAACCAGCTACTCATAATGCTTTGGCCAAAATCTACATTGACTCTAATAATAATCCTGAACGTTTTCTCAAGGAAAACCAGTATTACGACAGCCGCGTTGT
Diptera_L28	Dip1.1965	TAATCCTGAACGTTTTCTCAAGGAAAACCAGTATTACGACAGCCGCGTTGTTGGACGCTACTGCGAAAAGCGTGATCCTCACTTGGCTTGTGTTGCTTACGAGCGCGGCCAATGCGATCG
Diptera_L28	Dip1.1966	GCGTGATCCTCACTTGGCTTGTGTTGCTTACGAGCGCGGCCAATGCGATCGGGAGCTGATCGCTGTGTGCAATGAAAACTCTTTGTTCAAAAGTGAAGCTCGTTACTTGGTACGTCGTCG
Diptera_L28	Dip1.1967	CAATGAAAACTCTTTGTTCAAAAGTGAAGCTCGTTACTTGGTACGTCGTCGAGATCCTGAGCTGTGGGCTGAAGTGTTGGCTGAATCTAATCCTTACAAGCGACAGCTGATCGATCAAGT
Diptera_L28	Dip1.1968	GATTTCAGCACCGCAAGTGGCCGATGCTATTTTAGGCAATGCTATGTTTACACACTACGATCGTGCCCACATTGCGCAATTATGTGAAAAAGCTGGACTTTTGCAACGTGCTCTAGAACA
Diptera_L28	Dip1.1969	CATTGCGCAATTATGTGAAAAAGCTGGACTTTTGCAACGTGCTCTAGAACACTATACCGATTTATATGACATTAAGAGAGCCGTTGTTCACACACATCTTCTGAATGCCGATTGGCTAGT
Diptera_L28	Dip1.1970	CATTAAGAGAGCCGTTGTTCACACACATCTTCTGAATGCCGATTGGCTAGTGGGTTTCTTCGGTACTCTGTCAGTGGAAGATTCATTAGAATGCTTAAAGGCCATGTTGACTGCTAATAT
Diptera_L28	Dip1.1971	GTCAGTGGAAGATTCATTAGAATGCTTAAAGGCCATGTTGACTGCTAATATCAGACAGAATTTACAAATTTGTGTTCAAATTGCTACCAAATATCATGAACAATTGACCACCAAAGCATT
Diptera_L28	Dip1.1972	TTGTGTTCAAATTGCTACCAAATATCATGAACAATTGACCACCAAAGCATTGATAGATCTTTTTGAAAGTTTTAAATCTTACGAAGGTCTTTTCTACTTCTTGGGCTCTATAGTCAACTA
Diptera_L28	Dip1.1973	TTTTAAATCTTACGAAGGTCTTTTCTACTTCTTGGGCTCTATAGTCAACTATTCGCAAGATCCAGAGGTTCATTTTAAATATATACAGGCCGCTTGCAAGACGAATCAGATCAAGGAAGT
Diptera_L28	Dip1.1974	TCATTTTAAATATATACAGGCCGCTTGCAAGACGAATCAGATCAAGGAAGTGGAACGTATATGCCGTGAATCCAACTGTTATAATGCAGAACGCGTTAAGAATTTCCTCAAAGAAGCCAA
Diptera_L28	Dip1.1975	ATCCAACTGTTATAATGCAGAACGCGTTAAGAATTTCCTCAAAGAAGCCAAATTAACGGATCAACTGCCTTTGATTATTGTTTGCGATCGTTTTGATTTTGTGCACGATTTGGTGTTATA
Diptera_L28	Dip1.1976	TTTGATTATTGTTTGCGATCGTTTTGATTTTGTGCACGATTTGGTGTTATATTTGTATCGCAATAATTTACAAAAATATATTGAAATCTATGTTCAAAAGGTCAATCCTTCACGTTTGCC
Diptera_L28	Dip1.1977	ACAAAAATATATTGAAATCTATGTTCAAAAGGTCAATCCTTCACGTTTGCCTGTAGTAGTCGGTGGTTTATTGGATGTCGATTGTTCCGAAGATATTATAAAGAATCTTATTTTGGTGGT
Diptera_L28	Dip1.1978	ATTGGATGTCGATTGTTCCGAAGATATTATAAAGAATCTTATTTTGGTGGTCAAGGGTCAGTTCTCCACCGATGAACTTGTGGAGGAAGTAGAAAAACGCAATCGCTTAAAATTGCTTTT
Diptera_L28	Dip1.1979	CGATGAACTTGTGGAGGAAGTAGAAAAACGCAATCGCTTAAAATTGCTTTTGCCCTGGCTAGAATCTCGTGTCCATGAAGGCTGCATTGAGCCGGCCACACATAATGCGCTGGCTAAGAT
Diptera_L28	Dip1.1980	TGTCCATGAAGGCTGCATTGAGCCGGCCACACATAATGCGCTGGCTAAGATTTATATTGATTCTAATAACAACCCTGAAAGATTCCTTAAGGAAAATCAATATTATGATAGTCGTGTTGT
Diptera_L28	Dip1.1981	CAACCCTGAAAGATTCCTTAAGGAAAATCAATATTATGATAGTCGTGTTGTGGGACGTTATTGCGAGAAACGTGATCCTCATTTGGCCTGTGTGGCATATGAAAGAGGTCAATGTGATCG
Diptera_L28	Dip1.1982	ACGTGATCCTCATTTGGCCTGTGTGGCATATGAAAGAGGTCAATGTGATCGTGAATTGATTGCTGTCTGCAATGAAAACTCTTTGTTCAAGAGCGAAGCCCGTTATTTGGTTAGACGTCG
Diptera_L28	Dip1.1983	CAATGAAAACTCTTTGTTCAAGAGCGAAGCCCGTTATTTGGTTAGACGTCGTGATGCTGAACTTTGGGCTGAAGTGCTGGCCGAATCGAATCCCTACAAAAGACAACTAATCGATCAAGT
Diptera_L28	Dip1.1984	ACACGTTTACTTGAAATGAATTTAATGTCAGCACCACAAGTTGCCGATGCTATTTTGGGTAATGCAATGTTTACCCATTACGATCGGGCACATGTCGCACAGCTTTGTGAAAAAGCTGGT
Diptera_L28	Dip1.1985	TTTACCCATTACGATCGGGCACATGTCGCACAGCTTTGTGAAAAAGCTGGTTTACTTCAGCGTGCATTGGAACACTACACCGATTTGTATGATATTAAACGTGCTGTTGTTCATACACAT
Diptera_L28	Dip1.1986	GAACACTACACCGATTTGTATGATATTAAACGTGCTGTTGTTCATACACATTTATTGAATGCTGATTGGTTGGTTAATTTCTTTGGAACATTATCCGTTGAGGATTCATTGGAATGCTTA
Diptera_L28	Dip1.1987	TTGGTTAATTTCTTTGGAACATTATCCGTTGAGGATTCATTGGAATGCTTAAAAGCAATGCTAACAGCAAATATTCGTCAAAATTTACAAATTTGTGTACAAATTGCTACGAAATATCAT
Diptera_L28	Dip1.1988	AATATTCGTCAAAATTTACAAATTTGTGTACAAATTGCTACGAAATATCATGAACAGCTAACAACAAAATCATTGATTGATTTATTCGAAAGTTTTAAGAGTTACGAAGGATTATTTTAC
Diptera_L28	Dip1.1989	TCATTGATTGATTTATTCGAAAGTTTTAAGAGTTACGAAGGATTATTTTACTTTTTGGGTTCAATTGTTAATTTCAGTCAGGATCCTGAAGTACATTTCAAGTATATTCAAGCTGCTTGT
Diptera_L28	Dip1.1990	AATTTCAGTCAGGATCCTGAAGTACATTTCAAGTATATTCAAGCTGCTTGTAAAACAACACAAATAAAAGAAGTTGAACGTATTTGTCGTGAATCAAATTGTTACAATGCCGAAAGAGTT
Diptera_L28	Dip1.1991	GAAGTTGAACGTATTTGTCGTGAATCAAATTGTTACAATGCCGAAAGAGTTAAAAATTTCTTAAAAGAAGCAAAATTAGCTGATCAGCTACCATTGATTATTGTTTGTGATCGTTTTGAT
Diptera_L28	Dip1.1992	GCAAAATTAGCTGATCAGCTACCATTGATTATTGTTTGTGATCGTTTTGATTTCGTTCATGATCTCGTTCTCTACTTGTACAGAAACAATCTTCAGAAATATATTGAAATTTATGTCCAG
Diptera_L28	Dip1.1993	CTCTACTTGTACAGAAACAATCTTCAGAAATATATTGAAATTTATGTCCAGAAGGTTAATCCATCGAGATTACCGGTTGTTATTGGTGGTTTACTGGATGTTGATTGCTCTGAAGATATT
Diptera_L28	Dip1.1994	TTACCGGTTGTTATTGGTGGTTTACTGGATGTTGATTGCTCTGAAGATATTATCAAAAATTTAATTCTTGTTGTTAAAGGACAATTTTCAACTGATGAATTGGTTGAAGAAGTTGAGAAA
Diptera_L28	Dip1.1995	GTTGTTAAAGGACAATTTTCAACTGATGAATTGGTTGAAGAAGTTGAGAAACGTAACAGATTGAAATTGTTGTTGCCTTGGTTGGAGACAAGAGTTCATGAAGGTTGCATCGAACCAGCA
Diptera_L28	Dip1.1996	TTGTTGCCTTGGTTGGAGACAAGAGTTCATGAAGGTTGCATCGAACCAGCAACCCATAACGCATTAGCTAAGATCTACATTGACTCAAACAATAATCCAGAACGTTTCCTAAAAGACAAT
Diptera_L28	Dip1.1997	AAGATCTACATTGACTCAAACAATAATCCAGAACGTTTCCTAAAAGACAATCAATTCTATGATAGTCGTGTCGTCGGACGCTACTGCGAAAAACGTGATCCACATTTAGCTTGTGTTGCC
Diptera_L28	Dip1.1998	GTCGTCGGACGCTACTGCGAAAAACGTGATCCACATTTAGCTTGTGTTGCCTATGAACGTGGTTCATGCGATCGTGAATTAATTGCTGTCTGCAATGAAAATTCATTATTCAAATCAGAG
[truncated: 55,683 more rows]
