# Supplementary material for: Anchored enrichment dataset for true flies (order Diptera) reveals insights into the phylogeny of flower flies (family Syrphidae)
Source: BMC Evol Biol. 2016 Jun 29;16:143. doi: 10.1186/s12862-016-0714-0 (PMC4928351; doi:10.1186/s12862-016-0714-0)
Supplement: Additional file 4: Table S4. — Assembly Results. Complete listing of assemblies produced from the raw reads. (XLSX 18 kb) [file 12862_2016_714_MOESM4_ESM.xlsx]

## Sheet: Sheet1
Supplemental Table 4: Assembly Results
Individual	Lab ID	SampleID	Family	Genus	Epithet	TMRCA	nRawReads	nRawBases	nMergedReads	nMergedBases	nUnmergedReads	nUnmergedBases	nLoci125	nLoci250	nLoci500	nLoci1000	AvgLocLenAll	AvgLocLenUpper	%OnTarget	ReadsPerLocus	BasesPerLocus	AvgNHomologs
I3755	2	243	Syrphidae	Leucozona	americanum	I3755_243_Syrphidae_Leucozona_americanum	1673230	402204600	332548	80171100	1008134	302440200	509	503	479	199	979.132	870.462	66.9745	3018.33	458411	1.04293
I3756	3	259	Syrphidae	Heringia	calcarata	I3756_259_Syrphidae_Heringia_calcarata	1941686	458730000	412586	100277346	1116514	334954200	478	466	435	212	931.052	816.145	48.2768	2489.06	375878	0.957066
I3760	7	700	Syrphidae	Callicera	montensis	I3760_700_Syrphidae_Callicera_montensis	5459742	1216299000	1405412	337408116	2648918	794675400	516	516	502	313	1154.3	1024.95	46.2247	6208.85	936140	1.07871
I3761	8	4685	Syrphidae	Betasyrphus	serarius	I3761_4685_Syrphidae_Betasyrphus_serarius	6430102	1362508200	1888408	451478076	2653286	795985800	512	508	487	314	1145.94	1021.06	52.1035	7693.73	1.16274e+06	1.08229
I3764	11	1275	Syrphidae	Baccha	elongata	I3764_1275_Syrphidae_Baccha_elongata	5306779	1151314500	1469064	341543647	2368651	710595300	510	505	497	273	1091.14	968.42	41.9399	5206.75	789385	1.05367
I3765	12	1374	Syrphidae	Pipiza	crassipes	I3765_1374_Syrphidae_Pipiza_crassipes	1696422	352412100	521715	120354120	652992	195897600	470	463	412	130	824.73	710.165	35.5692	1271.47	201231	0.974955
I3766	13	1472	Syrphidae	Pipiza	nigripilosa	I3766_1472_Syrphidae_Pipiza_nigripilosa	1807745	388516200	512691	119854599	782363	234708900	478	470	427	174	904.932	785.73	39.4069	1607.29	249951	0.971377
I3768	15	1504	Syrphidae	Microdon	tristis	I3768_1504_Syrphidae_Microdon_tristis	5767590	1211870400	1728022	400941697	2311546	693463800	434	417	361	123	754.488	640.721	7.4128	908.98	145127	0.914132
I3769	16	1518	Syrphidae	Helophilus	fasciatus	I3769_1518_Syrphidae_Helophilus_fasciatus	6867519	1489185300	1903568	441747620	3060383	918114900	501	492	470	212	987.937	874.25	27.1652	4358.46	660840	1.03936
I3773	20	2289	Syrphidae	Copestylum	caudatum	I3773_2289_Syrphidae_Copestylum_caudatum	5151414	1176392400	1230106	286307399	2691202	807360600	484	476	455	238	1004.72	888.585	26.2305	3399.43	513193	1.01252
I3774	21	2428	Syrphidae	Brachypalpus	oarus	I3774_2428_Syrphidae_Brachypalpus_oarus	3421872	805343700	737393	174259328	1947086	584125800	512	506	484	265	1072.66	946.175	36.1632	3243.62	490620	1.11986
I3775	22	2441	Tachinidae	Epalpus	signifer	I3775_2441_Tachinidae_Epalpus_signifer	4661091	1134900900	878088	214030138	2904915	871474500	526	524	517	398	1320.24	1192.36	65.612	8480.25	1.2741e+06	1.23256
I3776	23	2548	Syrphidae	Eumerus	sp.	I3776_2548_Syrphidae_Eumerus_sp.	7121369	1577759400	1862171	442283502	3397027	1019108100	498	494	470	301	1097.83	972.424	30.1245	5233.33	787545	1.01431
I3777	24	3444	Pipunculidae	Chalarus	spurius	I3777_3444_Pipunculidae_Chalarus_spurius	3603580	834393900	822267	195756938	1959046	587713800	392	372	329	123	698.118	596.848	11.612	1068.96	162748	0.785331
I3778	25	4698	Syrphidae	Citrogramma	circumdatum	I3778_4698_Syrphidae_Citrogramma_circumdatum	5958929	1398620700	1296860	317196146	3365209	1009562700	510	509	492	321	1147.69	1033.33	59.118	9325.17	1.40314e+06	1.15206
I3780	27	3793	Syrphidae	Parasyrphus	annulatus	I3780_3793_Syrphidae_Parasyrphus_annulatus	8175883	1935750900	1723380	383984564	4729123	1418736900	510	505	482	341	1196.14	1086.71	42.4297	9094.05	1.36832e+06	1.09481
I3781	28	3846	Syrphidae	Sphaerophoria	scripta	I3781_3846_Syrphidae_Sphaerophoria_scripta	4909356	1164963900	1026143	249079010	2857070	857121000	515	508	486	311	1146.69	1027.07	47.5207	6227.69	940382	1.08229
I3782	29	3861	Syrphidae	Merodon	abberans	I3782_3861_Syrphidae_Merodon_abberans	5238364	1195339800	1253898	294720261	2730568	819170400	474	467	439	222	967.71	850.462	24.66	3249.53	491387	0.978533
I3783	30	3934	Syrphidae	Scaeva	dignota	I3783_3934_Syrphidae_Scaeva_dignota	5829289	1360023300	1295878	306611352	3237533	971259900	522	518	505	359	1215.9	1094.05	46.3892	7055.17	1.06045e+06	1.10197
I3784	31	3940	Syrphidae	Cheilosia	soror	I3784_3940_Syrphidae_Cheilosia_soror	5431109	1171143000	1527299	360044409	2376511	712953300	491	486	458	237	998.705	881.918	33.0479	4186.53	634352	1.02862
I3785	32	4014	Syrphidae	Epistrophe	grossulariae	I3785_4014_Syrphidae_Epistrophe_grossulariae	4679618	1166871300	790047	193848700	3099524	929857200	506	505	495	386	1249.62	1137.11	62.2882	8338.34	1.25212e+06	1.0322
I3786	33	4247	Syrphidae	Sphegina	rufiventris	I3786_4247_Syrphidae_Sphegina_rufiventris	6082766	1384315500	1468381	349466655	3146004	943801200	496	490	458	213	992.628	870.546	25.1131	3846.43	581001	1.04293
I3787	34	4291	Syrphidae	Rhingia	nasica	I3787_4291_Syrphidae_Rhingia_nasica	4640663	1093240200	996529	237842670	2647605	794281500	492	489	464	247	1024.22	907.204	35.9098	4380.85	663030	1.29517
I3788	35	4295	Pipunculidae	Pipunculus	sp. ON12	I3788_4295_Pipunculidae_Pipunculus_sp. ON12	3490171	810391500	788866	192706980	1912439	573731700	439	424	395	177	843.898	742.111	57.0893	5201.75	782746	0.880143
I3789	36	4330	Syrphidae	Platycheirus	sp.	I3789_4330_Syrphidae_Platycheirus_sp.	4737775	1044858300	1254914	278850729	2227947	668384100	501	492	475	226	1006.53	889.678	33.7485	3785.99	571873	1.06082
I3790	37	4331	Syrphidae	Melanostoma	mellinum	I3790_4331_Syrphidae_Melanostoma_mellinum	1949946	431898900	510283	121256134	929380	278814000	490	481	448	189	932.487	819.843	51.1658	2390.59	366188	1.05546
I3791	38	4883	Syrphidae	Allograpta	obliqua	I3791_4883_Syrphidae_Allograpta_obliqua	5442359	1269798000	1209699	289123369	3022961	906888300	517	509	473	212	991.592	888.034	55.4205	7882.69	1.18575e+06	1.10197
I3792	39	4462	Platypezidae	Platypeza	sp.	I3792_4462_Platypezidae_Platypeza_sp.	10054063	1854482700	3872454	874489328	2309155	692746500	482	472	398	124	799.653	692.717	33.2356	6039.21	931806	1.04293
I3794	41	4739	Sepsidae	Themira	nigricornis	I3794_4739_Sepsidae_Themira_nigricornis	16687705	3419851800	5288199	1230931417	6111307	1833392100	533	530	520	370	1243.03	1127.71	49.4332	17959	2.70983e+06	1.22719
I3795	42	4760	Syrphidae	Graptomyza	sp.	I3795_4760_Syrphidae_Graptomyza_sp.	628028	127445100	203211	47512754	221606	66481800	437	404	285	57	605.63	502.351	57.7052	689.948	117676	0.953488
I3797	44	4842	Syrphidae	Paragus	haemorrhous	I3797_4842_Syrphidae_Paragus_haemorrhous	1606806	312426900	565383	130386116	476040	142812000	482	473	404	104	777.052	671.642	58.9118	1770.96	287917	0.985689
I3798	45	4843	Syrphidae	Episyrphus	balteatus	I3798_4843_Syrphidae_Episyrphus_balteatus	4532092	966549900	1310259	310683022	1911574	573472200	509	503	474	229	1004.14	897.136	58.9055	6136.16	931692	1.07156
I3799	46	4878	Syrphidae	Ferdinandea	buccata	I3799_4878_Syrphidae_Ferdinandea_buccata	2100246	434161800	653040	152879697	794166	238249800	478	471	417	143	838.987	730.651	54.7188	2457.68	382865	1.0483
I3800	47	4900	Syrphidae	Ocyptamus	fuscipennis	I3800_4900_Syrphidae_Ocyptamus_fuscipennis	4770352	954501600	1588680	366654626	1592992	477897600	505	498	470	208	966.295	864.016	53.7933	5313.17	812724	1.01968
I3801	48	4905	Syrphidae	Chalcosyrphus	piger	I3801_4905_Syrphidae_Chalcosyrphus_piger	782265	165960300	229064	54044610	324137	97241100	450	428	330	67	672.254	562.728	49.9308	826.131	135131	0.960644
